# Supplementary material for: Early reappearance of intraclonal proliferative subpopulations in ibrutinib-resistant chronic lymphocytic leukemia
Source: Leukemia. 2024 Jun 24;38(8):1712–21. doi: 10.1038/s41375-024-02301-y (PMC11286529; doi:10.1038/s41375-024-02301-y)
Supplement: Supplementary file 2 — Table S1 [file 41375_2024_2301_MOESM2_ESM.xlsx]

## Sheet: Foglio1
Table S1. Patients' charateristics of the CRO cohort.
ID	Distance from ibrutinib initiation (years)	PF (%)	RF (%)	BTK/PLCG2 mutationsA	Reason for discontinuation	IGHV statusB	WBC/uL	Near-discontinuationC	Experiments	RNA-seq sample ID
CRO360	-3	2.6	8.6		on treatment	UM	195000	no
CRO360	1	2.6	11		on treatment	UM	4400	yes
CRO406	-1	1.9	15.4		on treatment	UM	6700	no
CRO406	1	1.7	10.3		on treatment	UM	9300	yes
CRO415	-3	25.4	14.5		Progression	UM	n.a.	no
CRO415	PRE-IBR	11	10.9		Progression	UM	81000	no	In-vitro stimulation
CRO415	3*	15.7	8.5	BTK c.1442G>C,p.C481S 39%; BTK c.1441T>A,p.C481S 2%	Progression	UM	93300	yes	In-vitro stimulation
CT185	4	3.5	8.2	BTK c.1441T>A,p.C481S 73%	Progression	M	10000	no
CT185	5	1.5	3	BTK c.1442G>C,p.C481S 99%	Progression	M	25600	yes
CT219	<-3	14.5	2.9		Progression	UM	31000	no
CT219	-3	9.3	7.7		Progression	UM	92600	no
CT219	-1	8.2	11		Progression	UM	30900	no	In-vitro stimulation
CT219	1*	5.7	3		Progression	UM	35700	yes	In-vitro stimulation
CT265	-1	10.7	4.6		Progression	UM	171000	no
CT265	PRE-IBR	9.7	10		Progression	UM	228000	no
CT265	1	3.1	12.5		Progression	UM	5300	no
CT265	3	22	3.4	BTK c.1442G>C,p.C481S 31%; BTK c.1441T>C,p.C481R 11%	Progression	UM	73000	yes
CT280	PRE-IBR	7.1	6.8		Progression	UM	19700	no
CT280	1	5.5	6.48		Progression	UM	2000	no
CT280	4*	3.9	1.7		Progression	UM	2100	yes
CT282	-1	14.6	3		Toxicity	UM	55000	no
CT282	1	6.2	4.28		Toxicity	UM	66500	no
CT282	3	2.74	0.7		Toxicity	UM	32000	yes
CT304	-1	16.3	13		Toxicity	UM	152000	no
CT304	PRE-IBR	6.68	15.6		Toxicity	M	74900	no
CT304	3*	2.7	12.7		Toxicity	UM	111600	yes
CT338	-3	6.7	5.9		Toxicity	M	79500	no
CT338	-1	5.9	5.6		Toxicity	M	62000	no
CT338	5*	5.8	2.3		Toxicity	M	95400	no
CT38	-1	18	3		Progression	UM	88000	no
CT38	4	4.87	11	BTK c.1442G>C,p.C481S 72%	Progression	UM	33900	yes
CT426	-3	48	14.9		Toxicity	UM	112000	no
CT426	1	1.5	7.7		Toxicity	UM	93000	yes
CT60	-3	0.7	1.1		Progression	UM	63500	no
CT60	-1	22.6	0.8		Progression	UM	34500	no
CT60	3	23	1.3	BTK c.1442G>C,p.C481S 3%	Progression	UM	10200	no
CT60	5*	0.5	17	BTK c.1442G>C,p.C481S 23%	Progression	UM	3600	no
CT97	-3	8.9	13		Progression	UM	27800	no	RNA-seq (Samples 1-2)	Sample2_RF_S2; Sample2_PF_S1†
CT97	3	6.2	0.6		Progression	UM	9800	no
CT97	4*	12	0.8	BTK c.1441T>A,p.C481S 23%; PLCG2 c.1000G>C,p.D334H 3%	Progression	UM	28500	yes	Sorting; RNA-seq (Samples 11-12)	Sample9_RF_S4; Sample9_PF_S3‡
RM113	PRE-IBR	12.7	1.3		Progression	UM	50600	no
RM113	1	1.42	2.5		Progression	UM	11000	no
RM113	2	0.1	2.63		Progression	UM	11700	no
RM113	4	7.12	4.5	BTK c.1442G>C,p.C481S 7%; PLCG2 c.2535A>T,p.L845F 2%	Progression	UM	10400	yes	Sorting; RNA-seq (Samples 13-14)	Sample5_RF_S15; Sample5_PF_S14‡
RM113	5*	20	6.6	BTK c.1442G>C,p.C481S 42%	Progression	UM	n.a.	no
RM120	-1	3.2	12.9		Progression	UM	48200	no
RM120	PRE-IBR	4.4	2.5		Progression	UM	186000	no	In-vitro stimulation
RM120	1	12.6	13.5		Progression	M	n.a.	yes	In-vitro stimulation
RM120	5*	8.2	3.2		Progression	UM	12500	no
RM187	-1	12	2		Toxicity	UM	47500	no
RM187	1	2.5	6		Toxicity	UM	58700	yes
RM24	PRE-IBR	22	2.4		Toxicity	UM	8800	no
RM24	1	5.9	3.6		Toxicity	UM	3700	no
RM24	2	4.93	9.72		Toxicity	UM	2800	no
RM24	3*	2.4	12		Toxicity	UM	1300	yes
RM312	PRE-IBR	16	12		Progression	UM	14500	no
RM312	4	20	2.7		Progression	UM	17200	no
RM312	5	21	8.6		Progression	UM	38000	yes	RNA-seq (Samples 15-16); In-vitro stimulation	Sample18_PF_S102; Sample18_RF_S111‡
RM348	-3	28	1.5		on treatment	UM	26400	no
RM348	-1	1	1.8		on treatment	UM	105000	no
RM348	1	1.2	0.3		on treatment	UM	9100	yes
RM363	<-3	9.1	13.7		Progression	UM	65700	no	RNA-seq (Samples 17-18)	Sample4_RF_S9; Sample4_PF_S1†
RM363	PRE-IBR	4.4	2.92		Progression	UM	3500	no
RM363	1	55	0.2		Progression	UM	14600	no
RM363	5*	21.8	1.8	BTK c.1442G>C,p.C481S 44%	Progression	UM	25700	yes	Sorting; RNA-seq (Samples 19-20)	Sample8_RF_S8; Sample8_PF_S5‡
RM400	PRE-IBR	9.1	1.7		Progression	UM	26000	no
RM400	1	0.64	8.7		Progression	UM	25000	no
RM400	4	1	8.7		Progression	UM	22600	yes
RM400	5*	8.8	5.5		Progression	UM	4500	no
RM422	-1	21.8	3.9		on treatment	M	19000	no
RM422	1	0.5	6.5		on treatment	M	34200	no
RM422	2	3	10		on treatment	M	16300	yes
RM425	-3	0.7	11.6		Progression	M	12700	no
RM425	1	2.15	4.37		Progression	UM	32300	no
RM425	5	7.07	5		Progression	M	20000	yes
RM44	3	0.6	10		Progression	UM	18400	no
RM44	4	4.1	2.7		Progression	UM	15300	yes	In-vitro stimulation
RM44	5*	9.1	0.7		Progression	UM	2600	no
RM49	PRE-IBR	19.4	2.5		Other/death	UM	9500	no
RM49	1	3.7	2.3		Other/death	UM	30900	no
RM49	2	4.37	8.4		Other/death	UM	6600	no
RM49	4	2.5	7.3		Other/death	UM	n.a.	yes
RM499	PRE-IBR	21.4	4.4		on treatment	M	36100	no
RM499	1	0.1	7.6		on treatment	M	4100	no
RM499	4	7	13		on treatment	M	4100	no
RM499	5	10	10	n.a.	on treatment	M	3700	yes
RM531	PRE-IBR	16	8		Toxicity	M	20000	no
RM531	5*	12	7		Toxicity	M	8700	no
RM544	PRE-IBR	17	10		Toxicity	M	17700	no
RM544	4*	16	5		Toxicity	M	23500	no
RM558	<-3	32	6		Progression	UM	12600	no
RM558	2	10	2		Progression	UM	12200	yes
RM56	<-3	9.3	8.7		on treatment	M	28700	no
RM56	3	0.2	16		on treatment	M	4700	no
RM56	4	4.9	8.9	n.a.	on treatment	M	6400	yes
RM629	-3	2.4	9.5		Progression	UM	86000	no
RM629	-1	11.4	13		Progression	UM	7800	no
RM629	4	1	10	PLCG2 c.1994G>A,p.R665Q 2%	Progression	UM	39300	yes
RM632	<-3	5	NA		Toxicity	UM	18000	no
RM632	PRE-IBR	0.9	8		Toxicity	UM	11400	no
RM632	3	4.7	8		Toxicity	UM	7300	yes
RM634	-1	1.5	10		Progression	UM	10700	no
RM634	3	1	0.5		Progression	UM	4600	no
RM634	4*	7.1	1	PLCG2 c.3419A>T,D1140V 18%	Progression	UM	8800	yes
RM634	5*	3.6	1.2		Progression	UM	3900	no
RM655	-3	40	NA		Progression	UM	143000	no
RM655	-1	13	4.7		Progression	UM	13000	no	RNA-seq (Samples 21-22)	Sample3_RF_S10; Sample3_PF_S9†
RM655	5	20	5	BTK c.1442G>C,p.C481S 18%	Progression	UM	7600	yes	Sorting; RNA-seq (Samples 25-26); In-vitro stimulation	Sample10_RF_S14; Sample10_PF_S13‡
RM694	<-3	14	10		Toxicity	UM	52800	no
RM694	1*	0.1	12		Toxicity	UM	154700	yes
RM694	4*	0.1	0.8		Toxicity	UM	3100	no
RM699	-1	13	8.5		Progression	UM	4000	no
RM699	4	10	5.2		Progression	UM	5300	yes
RM699	5*	10.8	2.1		Progression	UM	5600	no
RM739	<-3	5	14		on treatment	UM	200000	no
RM739	-1	8.8	6.2		on treatment	UM	10400	no
RM739	3	1.9	0.4	n.a.	on treatment	UM	2800	yes
RM76	PRE-IBR	2.6	7.4		Other/death	M	100000	no
RM76	2	7.17	15.5		Other/death	M	21000	no
RM76	3	0.13	9.3		Other/death	M	27000	no
RM76	5	0.2	6.2		Other/death	M	23700	no
RM761	-3	20	5.8		Progression	UM	32000	no
RM761	PRE-IBR	45	0.3		Progression	UM	9600	no
RM761	1	7.2	5.4		Progression	UM	6000	no
RM761	5*	6.9	4.7		Progression	UM	6800	yes
RM767	-1	8.5	2.9		Progression	UM	28800	no
RM767	1	6.05	8.06		Progression	UM	8800	no
RM767	5*	4.2	0.4	BTK c.1441T>C,p.C481R 46%; BTK c.1441T>A,p.C481S 2%; BTK c.1442G>C,p.C481S 26%	Progression	UM	13000	yes
RMGEM118	-1	1	9.7		Progression	UM	67000	no
RMGEM118	4	15.7	2.3		Progression	UM	7900	no
RMGEM118	5	7.5	2.5	PLCG2 c.2120C>T,p.S707F 2%	Progression	UM	31500	yes
RMGEM12	PRE-IBR	23	5.6		Progression	UM	15700	no	RNA-seq (Samples 27-28)	Sample13_PF_S89; Sample13_RF_S90†
RMGEM12	2	18	7.2		Progression	UM	82200	no
RMGEM12	5	18	8	BTK c.1442G>C,p.C481S 1%	Progression	UM	41900	yes	RNA-seq (Samples 29-30)	Sample19_RF_S93; Sample19_PF_S91‡
RMGEM132	-3	3	13		Toxicity	polyclonal	30800	no
RMGEM132	1	0.3	4.7		Toxicity	polyclonal	102000	yes
RMGEM142	PRE-IBR	5	12		Progression	UM	31300	no	RNA-seq (Samples 31-32); In-vitro stimulation	Sample14_PF_S94; Sample14_RF_S108†
RMGEM142	1	8	6		Progression	UM	11000	no
RMGEM142	4*	16	9.2		Progression	UM	39200	yes	RNA-seq (Samples 33-34); In-vitro stimulation	Sample17_PF_S95; Sample17_RF_S97‡
RMGEM155	1	5.6	3		Progression	M	3500	yes
RMGEM155	2*	7.2	7.6		Progression	M	n.a.	no
RMGEM19	1	2.1	16.6		Progression	UM	34500	no
RMGEM19	2*	1.3	0.1	BTK c.1442G>C,p.C481S 8%; BTK c.1441T>C,p.C481R 70%	Progression	UM	212000	yes	Sorting
RMGEM32	-1	5.5	2.2		Other/death	UM	46500	no
RMGEM32	1	2.1	0		Other/death	UM	100000	yes
RMGEM38	PRE-IBR	47	9		Other/death	UM	15700	no
RMGEM38	3	3.3	9		Other/death	UM	7700	no
RMGEM38	4	5	14.7		Other/death	UM	6800	no
RMGEM38	5	4.5	11		Other/death	UM	6900	yes
RMGEM40	1	4.6	7.7		Progression	UM	215000	no	In-vitro stimulation
RMGEM40	3*	7.5	8.7		Progression	UM	25700	yes	In-vitro stimulation
RMGEM54	-1	16	4		Progression	UM	5300	no
RMGEM54	3	30	5.4		Progression	UM	6900	no
RMGEM63	2	15	7.2		Progression	polyclonal	18600	no
RMGEM63	3	10.3	14		Progression	polyclonal	41200	no
RMGEM74	3	7	5.6	BTK c.1442G>C,p.C481S 2%	Other/death	M	6100	yes
RMGEM74	5*	13.8	2.1	BTK c.1441T>A,p.C481S %	Other/death	M	10800	no
RMGEM8	-1	1.2	8.3		Progression	UM	6800	no
RMGEM8	PRE-IBR	5.5	6.7		Progression	UM	10700	no
RMGEM8	3	2.6	6.5		Progression	UM	7800	no
RMGEM8	4	11.5	8.6	BTK c.1442G>C,p.C481S 1%	Progression	UM	n.a.	no	In-vitro stimulation
RMGEM8	5*	8	14	BTK c.1442G>C,p.C481S 5%	Progression	UM	n.a.	yes
RMGEM97	1	3	1		Progression	M	3300	no
RMGEM97	2	1	5.4		Progression	M	9300	yes
RMPTV132	<-3	4	NA		Other/death	M	38700	no
RMPTV132	1	7.5	12		Other/death	M	9700	no
RMPTV137	-1	19	3		on treatment	UM	18400	no
RMPTV137	4	1	2.4		on treatment	UM	10100	no
RMPTV137	5	2.9	1.7		on treatment	UM	11700	yes
RMPTV15	-3	2	11		Other/death	UM	11600	no
RMPTV15	1*	6.5	2		Other/death	UM	3600	yes
RMPTV15	3*	14	5	n.a.	Other/death	UM	3900	no
RMPTV154	-1	7.9	7.7		on treatment	UM	45000	no
RMPTV154	5	5.2	11		on treatment	UM	8700	yes
RMPTV186	<-3	9	6.8		on treatment	UM	23300	no
RMPTV186	-3	12	6		on treatment	UM	12500	no
RMPTV186	3	1.34	7	n.a.	on treatment	UM	12500	yes
RMPTV199	-3	2	1.3		on treatment	UM	168000	no
RMPTV199	PRE-IBR	3.7	1.7		on treatment	UM	101000	no
RMPTV199	3	0.5	0.5		on treatment	UM	7800	no
RMPTV199	4	12	1.3		on treatment	UM	8400	yes
RMPTV202	-3	0.2	18		Progression	M	42800	no
RMPTV202	3	0	2.4		Progression	M	9400	no
RMPTV202	4	0	12	n.a.	Progression	M	8300	no
RMPTV233	-3	1.4	16.5		Other/death	M	21000	no
RMPTV233	4	1.82	5.6	BTK c.1442G>C,p.C481S 49%; BTK c.1441T>C,p.C481R 7%	Other/death	M	74500	yes
RMPTV238	-1	8	4.4		on treatment	UM	49000	no
RMPTV238	4	1.5	1.4		on treatment	UM	10000	no
RMPTV238	5	6.9	1		on treatment	UM	11800	yes
RMPTV241	PRE-IBR	11.2	5.5		Other/death	UM	9000	no
RMPTV241	3	6.2	4.3		Other/death	UM	8900	no
RMPTV254	-1	6.5	3		on treatment	UM	101000	no
RMPTV254	1	0.5	0.5		on treatment	UM	3200	no
RMPTV254	2	0	3		on treatment	UM	3900	no
RMPTV254	3	6.3	4		on treatment	UM	5100	no
RMPTV254	4	7.7	7		on treatment	UM	6600	no
RMPTV254	5	5.6	8		on treatment	UM	7300	yes
RMPTV264	<-3	4.3	0.5		on treatment	UM	13000	no
RMPTV264	1	0.7	3.6		on treatment	UM	10100	no
RMPTV264	2	2	1.3	n.a.	on treatment	UM	7500	yes
RMPTV312	PRE-IBR	11	7.3		Progression	UM	20300	no
RMPTV312	5	6.7	1.6	BTK c.1441T>A,p.C481S 1%; BTK c.1442G>C,p.C481S 14%	Progression	UM	9000	no
RMPTV343	<-3	9.7	7.12		on treatment	UM	40000	no
RMPTV343	-1	3.8	12.5		on treatment	UM	23700	no
RMPTV343	3	1.5	11.4	n.a.	on treatment	UM	9000	yes
RMPTV361	-3	8.9	6.7		Progression	UM	39200	no	In-vitro stimulation
RMPTV361	-1	8.2	8.2		Progression	UM	48300	no	RNA-seq (Samples 3-4)	Sample12_PF_S73; Sample12_RF_S74†
RMPTV361	2	10.5	3		Progression	UM	50000	yes	RNA-seq (Samples 35-36); In-vitro stimulation	Sample16_RF_S78; Sample16_PF_S76‡
RMPTV441	-1	5	6		on treatment	UM	23000	no
RMPTV441	3	1.7	3.1		on treatment	UM	9100	yes
RMPTV456	-1	13	0.6		on treatment	M	45000	no
RMPTV456	2	0.4	0.1		on treatment	M	6600	no
RMPTV456	3	1.2	0.1	n.a.	on treatment	M	6100	yes
RMPTV472	PRE-IBR	10	12		on treatment	M	172700	no
RMPTV472	3	1.3	11		on treatment	M	8500	yes
RMPTV475	-3	19.3	8.4		on treatment	UM	27000	no
RMPTV475	1	2.1	13.5		on treatment	UM	8400	no
RMPTV475	2	1.8	10.7	n.a.	on treatment	UM	4900	yes
RMPTV51	-1	13	9.4		Toxicity	UM	10200	no
RMPTV51	1	0.5	10.3		Toxicity	UM	27000	no
RMPTV51	2	2	9.5		Toxicity	UM	4500	yes
RMPTV520	-1	28.6	2.3		on treatment	UM	12700	no
RMPTV520	1	0.4	3.2		on treatment	UM	5800	yes
RMPTV8	<-3	13.2	0.8		Progression	UM	11300	no
RMPTV8	-1	17.2	0		Progression	UM	6800	no
RMPTV8	1	4.2	5.2		Progression	UM	41000	yes
RMSA30	-1	29	6.6		on treatment	UM	47500	no
RMSA30	3	0.7	12.6		on treatment	UM	15100	yes
TS143	PRE-IBR	1.4	4.5		Progression	M	31900	no
TS143	1	4.16	5		Progression	M	n.a.	no
TS143	4	3.4	14.5		Progression	M	8300	yes
TS146	-3	7	6.8		Progression	UM	32000	no
TS146	PRE-IBR	4	12		Progression	UM	5100	no
TS146	5	12.4	3.2	BTK c.1420_1421delinsTT,p.T474F 14%; PLCG2 c.2120C>T,p.S707F 4%	Progression	UM	10600	yes
TS166	PRE-IBR	11.8	8.9		Progression	UM	121000	no
TS166	1	53	14		Progression	UM	5700	no
TS166	4*	3.3	6.8	BTK c.1442G>C,p.C481S 49%	Progression	UM	37300	yes	Sorting
TS166	5*	2	4	BTK c.1442G>C,p.C481S 2%	Progression	UM	n.a.	no
TS208	-1	1.5	2.5		Progression	UM	14000	no
TS208	PRE-IBR	2.3	10.5		Progression	UM	55000	no
TS208	1	1.01	14.3		Progression	UM	17000	no
TS208	2	1.1	2		Progression	UM	8200	no
TS208	3	3	2.6		Progression	UM	4900	no
TS208	4	9.8	5.7		Progression	UM	5200	no
TS208	5	18	3.2	BTK c.1442G>C,p.C481S 11%	Progression	UM	n.a.	yes
TS242	<-3	7.2	9		Progression	UM	33600	no
TS242	PRE-IBR	23	11.8		Progression	UM	151000	no
TS242	3	3.4	12.6		Progression	UM	12300	yes
TS290	-1	4.5	4.6		Other/death	M	12000	no
TS290	1	5.83	4.83		Other/death	M	31000	no
TS290	2	5.2	5.6		Other/death	M	14000	no
TS290	3	1.4	4.5	n.a.	Other/death	M	27700	no
TS33	-1	40.8	7.7		Progression	UM	17500	no
TS33	PRE-IBR	20.2	4.2		Progression	UM	39000	no
TS33	5*	14.2	17	BTK c.1442G>A,p.C481S 22%; BTK c.1442G>T,p.C481Y 2%; BTK c.1583T>G,p.L528W 32%	Progression	UM	n.a.	yes	Sorting
UD104	-3	8.5	13.1		Progression	UM	350000	no
UD104	-1	0	10.2		Progression	UM	280000	no
UD104	4*	4.7	10.2	BTK c.1442G>C,p.C481S 16%	Progression	UM	18100	yes
UD115	PRE-IBR	6	6		Progression	M	164000	no
UD115	1*	5.8	2.1		Progression	M	132000	yes
UD129	-3	13.8	4.4		Progression	M	228000	no
UD129	PRE-IBR	23.4	1.7		Progression	M	9100	no
UD129	3	7.8	2.1	PLCG2 c.1993C>T,p.R665W 17%; PLCG2 c.3419A>G,p.D1140G 3%	Progression	M	26000	yes
UD141	-3	14.2	17.6		Other/death	UM	33700	no
UD141	-1	4.3	8.6		Other/death	UM	19000	no
UD141	2	0	11		Other/death	UM	10000	no
UD141	4	2.9	11.7		Other/death	UM	5700	yes
UD150	<-3	13.2	4.2		on treatment	M	105000	no
UD150	1	0	6.2		on treatment	M	n.a.	yes
UD153	-1	5.9	2.3		Progression	M	41000	no
UD153	1	2.8	0.3		Progression	M	142000	no
UD153	2	1.5	1.4		Progression	M	16000	no
UD156	<-3	18.7	4.2		Other/death	UM	115000	no
UD156	PRE-IBR	28.1	2.2		Other/death	UM	105000	no
UD156	3*	21	2.7		Other/death	UM	61500	no
UD161	PRE-IBR	2	6.6		Progression	UM	n.a.	no
UD161	1	0.4	3.78		Progression	UM	87000	no
UD161	5	1	4	BTK c.1441T>C,p.C481R 88%	Progression	UM	66800	yes
UD18	PRE-IBR	17.2	12		Progression	UM	96000	no	RNA-seq (Samples 37-38)	Sample1_RF_S3; Sample1_PF_S4†
UD18	1	4.4	7.8		Progression	UM	5500	no
UD18	5	9	1.6	BTK c.1442G>C,p.C481S 9%	Progression	UM	18200	yes	Sorting; RNA-seq (Samples 39-40); In-vitro stimulation	Sample6_RF_S6; Sample6_PF_S5‡
UD185	-1	50	2		Toxicity	UM	23600	no
UD66	PRE-IBR*	23	7.6		Progression	M	8000	yes
UD4	<-3	4.2	14		Other/death	M	212000	no
UD4	-3	18.7	14.6		Other/death	M	32300	no
UD4	PRE-IBR	40.6	6.7		Other/death	M	54800	no
UD4	4*	21	12		Other/death	M	5300	no
UD42	-3	19.2	7.09		Progression	UM	42000	no
UD42	-1	19.1	2.56		Progression	UM	73000	no	RNA-seq (Samples 5-6)	Sample11_PF_S98; Sample11_RF_S109†
UD42	2*	24.2	6.35	BTK c.1442G>C,p.C481S 3%; PLCG2 c.1993C>T,p.R665W 2%; PLCG2 c.2120C>T,p.S707F 21%	Progression	UM	322000	yes	Sorting; RNA-seq (Samples 7-8); In-vitro stimulation
UD47	1	6.7	0.9		Progression	UM	6900	no
UD47	5	26.1	5.4	BTK c.1442G>C,p.C481S 95%	Progression	UM	16800	yes	RNA-seq (Samples 9-10); In-vitro stimulation	Sample15_PF_S79; Sample15_RF_S80‡
UD65	-1	20	7.4		Progression	UM	9100	no
UD65	PRE-IBR	16.7	6.49		Progression	UM	88000	no
UD65	3*	25	2		Progression	UM	480	yes
UD66	PRE-IBR	23	7.6		Progression	M	8000	no
UD66	4	7	3.3	BTK c.1421C>T,p.T454I 4%	Progression	M	8000	yes	Sorting
UD74	PRE-IBR	14.1	14.4		Progression	UM	68000	no
UD74	1	0.3	1.1		Progression	UM	73800	no
UD74	5	8.8	12.7	BTK c.1442G>C,p.C481S 80%; BTK c.1442G>T,p.C481F 2%	Progression	UM	80000	yes	Sorting; RNA-seq (Samples 23-24)	Sample7_RF_S8; Sample7_PF_S7‡
A: as determined by Next Generation Sequencing.
B: IGHV status was established according to the 2% cut-off.
C: collected within one year before or after drug discontinuation (see also Figure 2C and Supplemental Figure 1D)
*: sample collected after ibrutinib discontinuation.
ID: identification number; n.a., not available; IGHV status: UM, IGHV unmutated, M, IGHV mutated.
†: sample collected before ibrutinib initiation.
‡: sample collected at CLL progression.
