# Supplementary material for: Early reappearance of intraclonal proliferative subpopulations in ibrutinib-resistant chronic lymphocytic leukemia
Source: Leukemia. 2024 Jun 24;38(8):1712–21. doi: 10.1038/s41375-024-02301-y (PMC11286529; doi:10.1038/s41375-024-02301-y)
Supplement: Supplementary file 3 — Table S2 [file 41375_2024_2301_MOESM3_ESM.xlsx]

## Sheet: Table S2
Table S2: Gene expression signature of PF and RF at pre-treatment
HGNC Gene Symbol	Ensembl gene ID	log2FoldChange	stat	p-value	Adjusted p-value	Position in heatmap
CPNE5	ENSG00000124772.12	2.39591	12.1062	9.79327e-34	1.24756e-29	89
GRN	ENSG00000030582.18	1.77253	11.8782	1.53615e-32	9.78448e-29	208
COTL1	ENSG00000103187.8	1.75849	11.8069	3.59743e-32	1.52759e-28	102
ITGB7	ENSG00000139626.16	1.55808	11.6823	1.56998e-31	5e-28	198
PAPSS1	ENSG00000138801.9	1.25918	11.3901	4.68248e-30	1.193e-26	206
GAPDH	ENSG00000111640.15	1.02613	11.1508	7.0966e-29	1.50673e-25	96
CD27	ENSG00000139193.3	1.88116	10.6894	1.14123e-26	1.61534e-23	93
FGD2	ENSG00000146192.15	1.42604	10.4301	1.80663e-25	2.09224e-22	53
IL6R	ENSG00000160712.13	1.97053	10.226	1.51681e-24	1.53391e-21	31
RAC2	ENSG00000128340.15	1.74984	10.2229	1.56534e-24	1.53391e-21	188
ITGAX	ENSG00000140678.17	1.95166	9.91868	3.45297e-23	3.14196e-20	126
CRACR2B	ENSG00000177685.17	2.48639	9.8112	1.00764e-22	8.02271e-20	37
PPP1R9B	ENSG00000108819.11	1.31221	9.67257	3.94352e-22	2.95509e-19	12
MAP4K1	ENSG00000104814.13	1.1002	9.65223	4.80988e-22	3.40406e-19	91
GM2A	ENSG00000196743.9	1.47785	9.60003	7.99199e-22	5.35842e-19	212
PPM1M	ENSG00000164088.18	1.08629	9.09356	9.58479e-20	5.81432e-17	175
CAPN3	ENSG00000092529.25	1.15386	9.03264	1.67572e-19	9.7032e-17	85
PTMS	ENSG00000159335.17	2.00381	8.92078	4.63009e-19	2.56446e-16	34
LY96	ENSG00000154589.7	2.03013	8.88694	6.28172e-19	3.33429e-16	97
RNASE6	ENSG00000169413.3	2.40285	8.86865	7.40376e-19	3.77266e-16	105
CLEC17A	ENSG00000187912.12	1.43565	8.76273	1.90576e-18	9.3375e-16	243
RASSF2	ENSG00000101265.16	1.66096	8.755	2.0411e-18	9.63023e-16	106
FERMT3	ENSG00000149781.12	1.04264	8.67183	4.25245e-18	1.868e-15	203
TP53I11	ENSG00000175274.18	1.35113	8.58648	8.96725e-18	3.80779e-15	118
S100A4	ENSG00000196154.12	1.72523	8.56473	1.0833e-17	4.45168e-15	123
PTPN6	ENSG00000111679.17	1.23758	8.52709	1.5007e-17	5.9742e-15	38
METTL7A	ENSG00000185432.12	1.51551	8.52088	1.58347e-17	6.06913e-15	104
LILRB4	ENSG00000186818.12	2.22692	8.51825	1.61983e-17	6.06913e-15	197
KYNU	ENSG00000115919.15	1.2207	8.474	2.37109e-17	8.39036e-15	115
NCF2	ENSG00000116701.15	1.79387	8.36626	5.94743e-17	1.9938e-14	25
PHEX	ENSG00000102174.9	1.07905	8.25569	1.51032e-16	4.86892e-14	213
ANXA4	ENSG00000196975.16	1.89546	8.25423	1.52882e-16	4.86892e-14	116
ANXA6	ENSG00000197043.14	1.12044	8.2459	1.63919e-16	5.0931e-14	119
GLIPR2	ENSG00000122694.16	2.42569	8.20597	2.28735e-16	6.93775e-14	192
NAPSB	ENSG00000131401.11	1.89481	7.90549	2.66874e-15	7.06381e-13	108
TGFBI	ENSG00000120708.17	1.91942	7.90085	2.77014e-15	7.06381e-13	19
CASS4	ENSG00000087589.16	1.6853	7.90074	2.77251e-15	7.06381e-13	195
CNN2	ENSG00000064666.15	1.39616	7.89307	2.94849e-15	7.36487e-13	69
CHDH	ENSG00000016391.11	1.68165	7.87628	3.37259e-15	8.10631e-13	186
VAMP8	ENSG00000118640.11	1.01739	7.86242	3.76783e-15	8.88859e-13	255
PNOC	ENSG00000168081.9	1.33324	7.77507	7.5405e-15	1.74652e-12	24
ENSG00000285417.1	ENSG00000285417.1	1.4155	7.75185	9.05629e-15	2.024e-12	217
TP53I3	ENSG00000115129.14	2.07641	7.74707	9.40351e-15	2.06537e-12	207
AHCY	ENSG00000101444.13	1.04123	7.73081	1.06862e-14	2.26886e-12	39
PPM1J	ENSG00000155367.15	1.75369	7.72596	1.11014e-14	2.31838e-12	166
PARP10	ENSG00000178685.14	1.09473	7.67757	1.62131e-14	3.27838e-12	50
ITGAL	ENSG00000005844.18	1.79138	7.66905	1.73273e-14	3.44895e-12	94
EVI2B	ENSG00000185862.7	1.12612	7.63518	2.25501e-14	4.29695e-12	16
PTRHD1	ENSG00000184924.5	1.19579	7.63394	2.27691e-14	4.29695e-12	100
FA2H	ENSG00000103089.9	2.53231	7.63146	2.32117e-14	4.29695e-12	269
RNASET2	ENSG00000026297.16	1.03309	7.62321	2.47434e-14	4.50295e-12	54
HLA-DPB1	ENSG00000223865.11	1.26584	7.54278	4.6004e-14	7.81393e-12	143
SERPINF1	ENSG00000132386.11	1.63083	7.49132	6.81851e-14	1.12806e-11	218
SPN	ENSG00000197471.12	1.21795	7.47908	7.48425e-14	1.22233e-11	219
LGR6	ENSG00000133067.17	1.88375	7.4759	7.66797e-14	1.23648e-11	172
CNTNAP1	ENSG00000108797.12	2.06655	7.39624	1.40097e-13	2.17646e-11	138
RGS10	ENSG00000148908.15	1.31223	7.39283	1.43733e-13	2.20604e-11	189
ANO9	ENSG00000185101.13	1.09707	7.36004	1.83857e-13	2.7419e-11	147
TBC1D27P	ENSG00000128438.10	1.49169	7.32829	2.33101e-13	3.33648e-11	214
SAMD9L	ENSG00000177409.12	1.16366	7.30888	2.69375e-13	3.81286e-11	231
SLC6A6	ENSG00000131389.17	1.09577	7.26856	3.63339e-13	4.87218e-11	215
MS4A4E	ENSG00000214787.10	3.21829	7.18103	6.91874e-13	8.99366e-11	159
NDUFB5	ENSG00000136521.13	1.17897	7.14191	9.20461e-13	1.17257e-10	95
CD82	ENSG00000085117.12	1.77806	7.11265	1.13839e-12	1.38704e-10	191
MYO1G	ENSG00000136286.16	1.12123	7.10959	1.1639e-12	1.38824e-10	32
ADAM8	ENSG00000151651.16	1.39973	7.06014	1.66338e-12	1.94402e-10	222
AMPD3	ENSG00000133805.15	1.58038	7.01159	2.35621e-12	2.65627e-10	28
BLMH	ENSG00000108578.15	1.551	6.97375	3.08605e-12	3.38906e-10	9
CES4A	ENSG00000172824.16	1.56579	6.94268	3.84727e-12	4.15342e-10	153
CHI3L2	ENSG00000064886.14	1.7072	6.937	4.00513e-12	4.26878e-10	124
ENSG00000213557.4	ENSG00000213557.4	3.09134	6.93644	4.02114e-12	4.26878e-10	81
ARHGAP31	ENSG00000031081.11	1.63155	6.8835	5.84e-12	5.99966e-10	127
IL17RB	ENSG00000056736.10	2.6928	6.85666	7.04914e-12	7.07079e-10	183
FLNA	ENSG00000196924.18	1.01642	6.8236	8.87851e-12	8.70025e-10	66
RINL	ENSG00000187994.14	1.17858	6.77414	1.25151e-11	1.18553e-09	199
MROH6	ENSG00000204839.9	2.98761	6.75132	1.46502e-11	1.36225e-09	109
NIBAN3	ENSG00000167483.18	1.02979	6.63593	3.22473e-11	2.77566e-09	86
AGPAT4	ENSG00000026652.15	1.12044	6.62531	3.46516e-11	2.94285e-09	266
NDST1	ENSG00000070614.15	1.19798	6.61978	3.5974e-11	3.03492e-09	45
MRC2	ENSG00000011028.14	2.13705	6.61412	3.73769e-11	3.11205e-09	227
PDE1B	ENSG00000123360.12	1.02377	6.59342	4.29818e-11	3.53255e-09	261
GAS6-AS1	ENSG00000233695.2	1.41558	6.59183	4.34426e-11	3.54753e-09	131
PLBD1	ENSG00000121316.11	1.2154	6.57899	4.73655e-11	3.81892e-09	284
LINC00173	ENSG00000196668.4	1.84882	6.56801	5.09914e-11	4.03466e-09	63
IDH2	ENSG00000182054.10	1.09625	6.53638	6.30252e-11	4.8956e-09	256
CCND2	ENSG00000118971.8	1.08161	6.50166	7.94409e-11	5.98815e-09	234
ACP5	ENSG00000102575.13	1.54232	6.48615	8.80563e-11	6.59853e-09	220
CLECL1	ENSG00000184293.7	1.53738	6.47327	9.59037e-11	7.06195e-09	190
PDCD1	ENSG00000188389.11	1.20264	6.45861	1.05671e-10	7.66372e-09	236
BSPRY	ENSG00000119411.11	1.14754	6.38696	1.69217e-10	1.19097e-08	117
HLA-DPA1	ENSG00000231389.7	1.07618	6.36479	1.95554e-10	1.35389e-08	144
VAV1	ENSG00000141968.8	1.02888	6.35794	2.04484e-10	1.40806e-08	83
TLR7	ENSG00000196664.5	1.0154	6.30806	2.82552e-10	1.86499e-08	271
ZBTB7B	ENSG00000160685.13	1.10095	6.23762	4.44276e-10	2.87291e-08	184
PECAM1	ENSG00000261371.6	1.0944	6.22337	4.86573e-10	3.13053e-08	120
DYRK4	ENSG00000010219.13	1.24664	6.18631	6.159e-10	3.865e-08	257
EPS8L2	ENSG00000177106.16	1.46077	6.18052	6.38917e-10	3.98979e-08	101
HSPG2	ENSG00000142798.20	2.01104	6.17883	6.45774e-10	3.99345e-08	7
VWA5A	ENSG00000110002.16	1.96465	6.14499	7.99682e-10	4.85102e-08	98
NAPRT	ENSG00000147813.16	1.29359	6.13733	8.39197e-10	4.99557e-08	155
CACNA1D	ENSG00000157388.19	2.56564	6.13139	8.71147e-10	5.16164e-08	258
EEF2K	ENSG00000103319.12	1.09536	6.0854	1.162e-09	6.72853e-08	244
MPST	ENSG00000128309.16	1.44324	6.06629	1.30901e-09	7.47782e-08	156
SSTR3	ENSG00000278195.2	2.61476	6.05993	1.36181e-09	7.74471e-08	216
PTPRJ	ENSG00000149177.13	1.10443	6.04581	1.48665e-09	8.37985e-08	103
HSF4	ENSG00000102878.17	1.94697	6.0153	1.79549e-09	9.7747e-08	167
PATL2	ENSG00000229474.6	1.11172	5.95304	2.63205e-09	1.36533e-07	200
ITGAM	ENSG00000169896.18	1.5829	5.90046	3.62488e-09	1.81087e-07	135
BTN3A2	ENSG00000186470.14	1.00296	5.88978	3.8672e-09	1.90947e-07	51
CYSLTR1	ENSG00000173198.6	1.37574	5.88147	4.06647e-09	2.0001e-07	274
ENTPD1	ENSG00000138185.20	1.18828	5.86824	4.40434e-09	2.14635e-07	70
GPX1	ENSG00000233276.6	1.05551	5.86228	4.56552e-09	2.20928e-07	224
TARBP1	ENSG00000059588.10	1.04463	5.84158	5.17065e-09	2.467e-07	40
TUBB6	ENSG00000176014.13	1.44784	5.83254	5.45896e-09	2.58519e-07	128
PLEK	ENSG00000115956.10	1.30207	5.80818	6.31571e-09	2.93635e-07	245
SRGAP3	ENSG00000196220.16	1.28643	5.80236	6.53864e-09	2.99625e-07	88
ANKRD13B	ENSG00000198720.13	1.35133	5.78933	7.06676e-09	3.21512e-07	161
IFFO2	ENSG00000169991.11	1.69033	5.78726	7.15444e-09	3.24343e-07	17
MLKL	ENSG00000168404.13	1.19795	5.74512	9.18555e-09	3.97498e-07	160
LMNA	ENSG00000160789.20	1.30036	5.7418	9.36736e-09	4.01787e-07	168
LSP1	ENSG00000130592.16	1.02343	5.71879	1.07287e-08	4.46642e-07	77
TNFRSF13B	ENSG00000240505.9	1.30771	5.71725	1.08264e-08	4.49243e-07	121
SLC35B2	ENSG00000157593.19	1.11872	5.7152	1.09573e-08	4.53199e-07	239
LTK	ENSG00000062524.16	2.27226	5.7137	1.10545e-08	4.55738e-07	176
LGALS1	ENSG00000100097.12	1.23168	5.71233	1.11439e-08	4.57941e-07	36
LINC01410	ENSG00000238113.7	1.36525	5.70904	1.13615e-08	4.63893e-07	279
EFHD2	ENSG00000142634.13	1.00527	5.66978	1.42979e-08	5.69191e-07	18
CYP4F29P	ENSG00000228314.1	3.47294	5.64418	1.65967e-08	6.45288e-07	201
GCHFR	ENSG00000137880.6	1.11109	5.63471	1.75356e-08	6.78985e-07	133
PAK6	ENSG00000137843.12	2.60063	5.62664	1.83756e-08	7.07211e-07	253
CAPG	ENSG00000042493.16	1.11225	5.59111	2.25626e-08	8.412e-07	137
TMED3	ENSG00000166557.14	1.05499	5.58605	2.32296e-08	8.62746e-07	99
PAQR7	ENSG00000182749.5	1.29912	5.57879	2.42193e-08	8.91221e-07	92
DBI	ENSG00000155368.16	1.03582	5.56899	2.56216e-08	9.37911e-07	29
SGPP2	ENSG00000163082.10	1.50046	5.55896	2.71395e-08	9.87799e-07	193
AP2S1	ENSG00000042753.12	1.22649	5.53023	3.19811e-08	1.14763e-06	11
RGS14	ENSG00000169220.18	1.23501	5.5284	3.23159e-08	1.15557e-06	65
SIGLEC10	ENSG00000142512.15	1.07546	5.5217	3.35727e-08	1.19132e-06	140
LAMTOR2	ENSG00000116586.12	1.04377	5.51434	3.50089e-08	1.2354e-06	185
TTN	ENSG00000155657.27	1.0644	5.50505	3.69074e-08	1.29879e-06	141
PLEKHA7	ENSG00000166689.16	1.66849	5.50405	3.71159e-08	1.30253e-06	181
NIPAL2	ENSG00000104361.10	1.15055	5.49596	3.88601e-08	1.35257e-06	35
ATP6V0E1	ENSG00000113732.9	1.03951	5.48982	4.02339e-08	1.39657e-06	228
ADCY4	ENSG00000129467.13	1.26203	5.48477	4.13996e-08	1.42924e-06	237
ORC6	ENSG00000091651.9	1.12657	5.48354	4.16902e-08	1.43151e-06	112
FCRLA	ENSG00000132185.17	1.34953	5.38792	7.12773e-08	2.26434e-06	90
HMOX2	ENSG00000103415.12	1.3191	5.38307	7.3227e-08	2.31248e-06	107
CCDC28B	ENSG00000160050.14	1.62974	5.37923	7.48055e-08	2.34139e-06	246
TYMP	ENSG00000025708.14	1.08151	5.36507	8.09191e-08	2.5081e-06	182
FAM214B	ENSG00000005238.19	1.0108	5.33225	9.70056e-08	2.97056e-06	179
CCDC24	ENSG00000159214.13	1.32946	5.32938	9.85467e-08	3.01052e-06	33
NPR2	ENSG00000159899.14	1.28255	5.32736	9.96496e-08	3.03693e-06	223
ITGB2	ENSG00000160255.18	1.10293	5.32344	1.01821e-07	3.06643e-06	55
ZBP1	ENSG00000124256.15	1.44823	5.30953	1.0991e-07	3.30222e-06	275
EVI2A	ENSG00000126860.11	1.25992	5.30829	1.1066e-07	3.30959e-06	235
DRAIC	ENSG00000245750.10	2.41047	5.28402	1.2638e-07	3.69255e-06	13
CHEK2	ENSG00000183765.22	1.15758	5.25061	1.51599e-07	4.31449e-06	157
TP73	ENSG00000078900.15	1.77651	5.24747	1.54203e-07	4.37505e-06	41
ARMH1	ENSG00000198520.12	1.13825	5.22176	1.77235e-07	4.9656e-06	163
RN7SL842P	ENSG00000243066.3	1.64008	5.20154	1.97642e-07	5.4497e-06	240
BRI3BP	ENSG00000184992.13	1.24872	5.19371	2.06145e-07	5.67187e-06	125
ENSG00000261218.5	ENSG00000261218.5	1.75464	5.18484	2.16203e-07	5.88507e-06	122
CD5	ENSG00000110448.11	1.78052	5.17198	2.31623e-07	6.23816e-06	151
KIF11	ENSG00000138160.6	1.83481	5.13651	2.79892e-07	7.35402e-06	62
ZMIZ1	ENSG00000108175.17	1.72306	5.12477	2.97902e-07	7.79255e-06	6
LY86	ENSG00000112799.9	1.45846	5.0793	3.78836e-07	9.71025e-06	42
PPARGC1B	ENSG00000155846.17	3.0076	5.06321	4.12254e-07	1.04201e-05	75
CYB5R2	ENSG00000166394.15	1.52934	5.05901	4.21449e-07	1.06314e-05	170
HMOX1	ENSG00000100292.17	1.20749	5.05412	4.32383e-07	1.07791e-05	226
CARMIL3	ENSG00000186648.15	1.90143	4.9988	5.76867e-07	1.39709e-05	136
SMTN	ENSG00000183963.18	1.34754	4.96109	7.00993e-07	1.64759e-05	162
ZNF362	ENSG00000160094.15	1.21103	4.91209	9.01112e-07	2.06462e-05	10
APOBEC3H	ENSG00000100298.15	1.59318	4.91106	9.05869e-07	2.06889e-05	205
MPEG1	ENSG00000197629.6	1.82049	4.90418	9.38188e-07	2.12661e-05	233
KCND1	ENSG00000102057.10	1.05724	4.84745	1.25057e-06	2.761e-05	260
NTNG1	ENSG00000162631.18	1.72916	4.83907	1.3045e-06	2.85533e-05	22
GPR137B	ENSG00000077585.14	1.49501	4.8269	1.38672e-06	3.01973e-05	23
NAAA	ENSG00000138744.16	1.01102	4.77346	1.81084e-06	3.84083e-05	4
CAPN14	ENSG00000214711.10	1.03711	4.77222	1.82208e-06	3.85572e-05	47
GPR183	ENSG00000169508.7	1.13425	4.76455	1.89272e-06	3.98535e-05	152
IFI44	ENSG00000137965.11	1.24642	4.75665	1.96831e-06	4.13085e-05	229
BLVRB	ENSG00000090013.11	1.11473	4.75584	1.97618e-06	4.14056e-05	149
MACIR	ENSG00000181751.10	1.05002	4.75224	2.01177e-06	4.20131e-05	14
PTK6	ENSG00000101213.7	1.46826	4.75185	2.01566e-06	4.20254e-05	82
SIAE	ENSG00000110013.13	1.0145	4.7314	2.22979e-06	4.58891e-05	30
DOK2	ENSG00000147443.13	1.78299	4.72756	2.27235e-06	4.66793e-05	267
RHEX	ENSG00000263961.8	1.07638	4.70985	2.47901e-06	5.04242e-05	259
CDHR1	ENSG00000148600.15	1.29558	4.69983	2.60376e-06	5.26496e-05	145
TFDP1	ENSG00000198176.13	1.42052	4.69471	2.66991e-06	5.38164e-05	142
TAGLN	ENSG00000149591.17	1.11392	4.68756	2.76487e-06	5.53801e-05	209
SSBP3-AS1	ENSG00000198711.5	1.42592	4.68207	2.83997e-06	5.65287e-05	210
SIGIRR	ENSG00000185187.13	1.03269	4.67988	2.87041e-06	5.68696e-05	173
SEMA7A	ENSG00000138623.10	1.64862	4.64116	3.46451e-06	6.65677e-05	204
LRFN4	ENSG00000173621.9	1.28917	4.63677	3.53897e-06	6.74893e-05	78
RGS19	ENSG00000171700.14	1.29307	4.62064	3.82554e-06	7.25202e-05	72
GEN1	ENSG00000178295.15	1.02263	4.62009	3.83573e-06	7.26052e-05	247
FIRRE	ENSG00000213468.7	1.64566	4.60251	4.17437e-06	7.76312e-05	165
SLC25A35	ENSG00000125434.11	1.19569	4.59771	4.27152e-06	7.90915e-05	43
SPATA13	ENSG00000182957.16	1.00864	4.57758	4.70388e-06	8.536e-05	180
IFI44L	ENSG00000137959.16	1.25821	4.56873	4.90686e-06	8.84084e-05	230
IPCEF1	ENSG00000074706.13	1.39195	4.53858	5.66352e-06	9.91038e-05	270
EHD3	ENSG00000013016.16	1.10992	4.52209	6.12308e-06	0.000106125	61
MS4A1	ENSG00000156738.18	1.64661	4.51485	6.33611e-06	0.000108781	263
DPAGT1	ENSG00000172269.19	1.1118	4.47802	7.53398e-06	0.000125622	52
GPR174	ENSG00000147138.2	1.27071	4.47219	7.74231e-06	0.000128257	132
CDYL2	ENSG00000166446.15	1.17672	4.44786	8.67286e-06	0.000141464	1
CYBRD1	ENSG00000071967.12	1.1291	4.43719	9.11394e-06	0.000147901	27
CTIF	ENSG00000134030.14	1.40582	4.43464	9.22245e-06	0.000149092	154
ABCD2	ENSG00000173208.4	1.43656	4.42942	9.44885e-06	0.000152173	64
AP1S1	ENSG00000106367.15	1.17241	4.35821	1.31133e-05	0.000202104	68
MYO1A	ENSG00000166866.13	1.38894	4.35809	1.31203e-05	0.000202104	211
SLA2	ENSG00000101082.14	1.52841	4.34227	1.41016e-05	0.000215397	110
ANKRD24	ENSG00000089847.12	1.56912	4.31329	1.6084e-05	0.000239642	113
MAPK12	ENSG00000188130.14	1.39301	4.30456	1.67316e-05	0.000247266	21
NUGGC	ENSG00000189233.12	1.73849	4.27671	1.89677e-05	0.000275697	232
KIF18A	ENSG00000121621.7	1.02245	4.25888	2.05452e-05	0.000294404	254
DPYSL2	ENSG00000092964.18	1.20297	4.25473	2.093e-05	0.000298909	20
LINC00426	ENSG00000238121.6	1.46727	4.24275	2.20797e-05	0.000312179	273
BATF	ENSG00000156127.8	1.13309	4.22941	2.34306e-05	0.000327847	248
GRAMD4	ENSG00000075240.17	1.05911	4.22228	2.41846e-05	0.000335786	158
SLC22A23	ENSG00000137266.14	2.64383	4.2101	2.55255e-05	0.000351192	56
RYR1	ENSG00000196218.13	1.18763	4.20706	2.58711e-05	0.000355525	129
SUSD1	ENSG00000106868.17	1.08025	4.19899	2.68105e-05	0.000365673	249
CXCR3	ENSG00000186810.8	2.50803	4.13005	3.62692e-05	0.000467172	2
CORO6	ENSG00000167549.18	1.03006	4.11372	3.89336e-05	0.000496969	150
DFFB	ENSG00000169598.16	1.05414	4.08866	4.33877e-05	0.000544012	67
SEPTIN11	ENSG00000138758.11	1.02485	4.08761	4.35847e-05	0.000545945	26
MYH15	ENSG00000144821.10	1.68557	4.06828	4.73608e-05	0.000586197	282
ADAMTS7P4	ENSG00000218052.5	1.34792	4.04927	5.13774e-05	0.000627931	202
IL2RB	ENSG00000100385.14	1.27166	4.03884	5.37159e-05	0.000649845	15
ENSG00000266208.1	ENSG00000266208.1	1.755	4.01646	5.90794e-05	0.000700104	5
CCDC113	ENSG00000103021.9	1.5705	3.99104	6.5784e-05	0.000769534	225
HIVEP3	ENSG00000127124.16	1.03443	3.98454	6.76099e-05	0.00078872	3
DNM3	ENSG00000197959.14	1.486	3.98423	6.77004e-05	0.000789053	57
SFTPB	ENSG00000168878.19	1.65102	3.98295	6.80641e-05	0.000791844	174
TSPOAP1	ENSG00000005379.17	1.41761	3.951	7.78258e-05	0.000883621	272
SLC5A5	ENSG00000105641.4	1.33686	3.91055	9.20848e-05	0.00102273	171
PDE6G	ENSG00000185527.12	1.2282	3.89451	9.83987e-05	0.00107782	134
MFSD4A	ENSG00000174514.13	1.69172	3.86723	0.000110078	0.00118237	238
GALNT14	ENSG00000158089.15	1.21008	3.8644	0.000111363	0.00119315	252
ANKRD33B	ENSG00000164236.12	1.59491	3.85585	0.000115327	0.0012278	169
REEP2	ENSG00000132563.16	2.13529	3.85542	0.000115531	0.0012285	187
RDH5	ENSG00000135437.10	1.2605	3.84001	0.000123029	0.00129541	114
FPGT-TNNI3K	ENSG00000259030.7	1.07239	3.83998	0.000123043	0.00129541	196
VWA7	ENSG00000204396.11	1.26191	3.82524	0.000130647	0.00135862	241
GIMAP1	ENSG00000213203.3	1.36789	3.80682	0.000140765	0.00143917	262
ZBTB32	ENSG00000011590.14	1.35775	3.80147	0.000143841	0.00146591	242
FCGR2C	ENSG00000244682.7	1.0219	3.78953	0.00015093	0.00152474	146
CD40LG	ENSG00000102245.8	1.41892	3.77884	0.000157563	0.00158046	250
PANX1	ENSG00000110218.9	1.07128	3.77692	0.000158781	0.00158644	8
PTPRVP	ENSG00000243323.7	1.05256	3.74885	0.000177646	0.00174213	277
LAMC1	ENSG00000135862.6	1.07061	3.7415	0.000182925	0.00178566	280
H2AC6	ENSG00000180573.9	1.33152	3.73248	0.000189601	0.00183535	58
TXK	ENSG00000074966.11	1.15808	3.67121	0.000241404	0.00224307	268
TNNI2	ENSG00000130598.16	1.03024	3.65245	0.000259751	0.00237542	44
TNFRSF1B	ENSG00000028137.19	1.31561	3.64071	0.000271884	0.00245814	194
FLT3	ENSG00000122025.15	1.04347	3.6299	0.000283533	0.00254361	281
ATL1	ENSG00000198513.13	1.22717	3.62221	0.000292093	0.00260695	74
ENPP2	ENSG00000136960.12	1.01865	3.57813	0.000346059	0.0029908	71
DNAH10	ENSG00000197653.16	1.18618	3.56382	0.000365495	0.00311675	73
CD38	ENSG00000004468.13	1.14915	3.54815	0.000387946	0.00326639	49
MST1	ENSG00000173531.15	1.05415	3.54462	0.000393183	0.00330175	59
CARD9	ENSG00000187796.15	1.41474	3.49526	0.000473604	0.00383707	251
ZNF575	ENSG00000176472.10	1.20027	3.49269	0.000478181	0.00386492	130
PLXNB2	ENSG00000196576.15	1.01939	3.47291	0.000514842	0.00410167	221
ENSG00000284719.1	ENSG00000284719.1	1.10045	3.44555	0.000569905	0.00443593	164
CASP10	ENSG00000003400.15	1.20204	3.43948	0.000582827	0.00451895	276
SPTBN5	ENSG00000137877.10	1.0609	3.42388	0.00061735	0.00474566	278
KIF15	ENSG00000163808.17	1.48152	3.40103	0.000671331	0.00507241	79
NTHL1	ENSG00000065057.9	1.89043	3.37399	0.000740861	0.00551275	84
AJM1	ENSG00000232434.2	1.08232	3.35883	0.000782739	0.00577712	46
C19orf38	ENSG00000214212.9	1.02715	3.34102	0.000834698	0.00609353	111
ENSG00000272871.1	ENSG00000272871.1	1.02782	3.34004	0.000837677	0.00611178	139
LINC00539	ENSG00000224429.8	1.1726	3.33678	0.000847556	0.0061662	264
ENSG00000263004.2	ENSG00000263004.2	1.8016	3.31327	0.000922126	0.00658832	76
FHDC1	ENSG00000137460.8	1.77111	3.29526	0.000983303	0.00693978	87
TYROBP	ENSG00000011600.12	1.27406	3.29459	0.000985649	0.00694864	60
SLC14A1	ENSG00000141469.18	1.11321	3.27564	0.00105422	0.00729085	177
TMPRSS6	ENSG00000187045.18	1.44006	3.26128	0.0011091	0.007588	178
ENSG00000260005.6	ENSG00000260005.6	1.00988	3.18789	0.00143314	0.00929098	148
ENSG00000237753.2	ENSG00000237753.2	1.45669	3.1841	0.00145206	0.00936872	80
FBN1	ENSG00000166147.14	1.21755	3.1729	0.00150924	0.00966629	48
CPLANE2	ENSG00000132881.12	1.0259	3.16674	0.0015416	0.0098505	285
BID	ENSG00000015475.18	1.31145	3.16606	0.00154521	0.00986685	283
CCDC68	ENSG00000166510.14	1.94245	3.16396	0.00155636	0.00990828	265
LPP-AS2	ENSG00000270959.1	-1.66599	-3.17985	0.00147352	0.00947113	340
ENSG00000269921.1	ENSG00000269921.1	-1.76123	-3.1871	0.00143709	0.00930071	334
ENSG00000272092.1	ENSG00000272092.1	-1.28681	-3.19276	0.0014092	0.00916378	442
ENSG00000250616.2	ENSG00000250616.2	-1.66543	-3.19288	0.00140859	0.00916378	343
ENSG00000273419.1	ENSG00000273419.1	-1.95316	-3.21505	0.00130421	0.00859957	423
RTL6	ENSG00000188636.4	-1.06979	-3.21514	0.00130379	0.00859957	301
ENSG00000278126.1	ENSG00000278126.1	-1.01786	-3.21623	0.00129887	0.00857764	357
SNORD3B-1	ENSG00000265185.5	-1.22413	-3.22597	0.00125546	0.00836469	293
MAD1L1	ENSG00000002822.15	-1.02145	-3.23644	0.00121032	0.00811485	417
DTX1	ENSG00000135144.7	-1.28111	-3.24197	0.00118705	0.00798827	291
H2AC20	ENSG00000184260.6	-1.17871	-3.2457	0.00117161	0.00790108	286
TCL6	ENSG00000187621.14	-1.0479	-3.26056	0.00111191	0.00760307	418
WDCP	ENSG00000163026.12	-1.01362	-3.27611	0.00105249	0.00728282	322
EPN2	ENSG00000072134.15	-1.0457	-3.27841	0.00104393	0.0072472	381
ENSG00000227218.7	ENSG00000227218.7	-1.10774	-3.30213	0.000959526	0.00678701	394
ENSG00000273174.1	ENSG00000273174.1	-1.28073	-3.30478	0.000950509	0.00675699	404
KIF5C	ENSG00000168280.17	-1.18541	-3.32154	0.000895216	0.00643575	397
ENSG00000272374.1	ENSG00000272374.1	-1.1059	-3.34858	0.000812255	0.00596044	398
RIMS3	ENSG00000117016.10	-1.81359	-3.35633	0.000789835	0.00581938	336
ENSG00000276791.1	ENSG00000276791.1	-1.12275	-3.36731	0.00075905	0.00562509	460
LCMT2	ENSG00000168806.8	-1.24645	-3.38219	0.000719114	0.0053729	427
MTMR8	ENSG00000102043.16	-1.02337	-3.40384	0.000664451	0.00504136	330
ENSG00000278831.1	ENSG00000278831.1	-1.6944	-3.43127	0.000600761	0.00463543	305
ENSG00000287346.1	ENSG00000287346.1	-1.56152	-3.45724	0.000545746	0.00428988	341
IKZF2	ENSG00000030419.16	-1.00273	-3.49081	0.00048155	0.00388258	425
ENSG00000278902.1	ENSG00000278902.1	-1.26099	-3.51538	0.000439121	0.00360901	410
RPS2P32	ENSG00000232818.2	-1.57892	-3.53782	0.000403439	0.00337011	345
PIK3IP1-AS1	ENSG00000228839.5	-1.06138	-3.53972	0.000400559	0.00335044	455
SMAD7	ENSG00000101665.9	-1.84878	-3.54679	0.000389959	0.00328117	346
PWP2	ENSG00000241945.8	-1.20502	-3.54965	0.000385747	0.00325002	299
N6AMT1	ENSG00000156239.12	-1.16334	-3.56266	0.000367113	0.00312819	436
RXRA	ENSG00000186350.12	-1.36482	-3.57485	0.000350435	0.00302452	414
CNKSR1	ENSG00000142675.18	-1.27882	-3.5806	0.00034281	0.00296675	349
DLG2	ENSG00000150672.17	-1.01805	-3.59168	0.000328556	0.00286873	430
ENSG00000265380.1	ENSG00000265380.1	-1.17898	-3.60342	0.000314061	0.00276874	298
RNVU1-15	ENSG00000207205.1	-1.28434	-3.64245	0.000270056	0.00245041	289
HID1	ENSG00000167861.16	-1.16602	-3.65404	0.000258142	0.0023658	308
CLPB	ENSG00000162129.14	-1.07007	-3.65896	0.000253238	0.00232924	314
HTRA3	ENSG00000170801.10	-1.53812	-3.65921	0.000252994	0.00232867	392
SLC16A11	ENSG00000174326.14	-1.38892	-3.66619	0.000246188	0.00227921	396
ENSG00000272933.1	ENSG00000272933.1	-1.26467	-3.6887	0.000225403	0.0021252	451
GNAZ	ENSG00000128266.9	-1.51383	-3.69348	0.000221209	0.00209071	351
GPC2	ENSG00000213420.8	-1.06688	-3.70526	0.000211171	0.00200157	390
ENSG00000265008.1	ENSG00000265008.1	-1.28332	-3.70585	0.000210683	0.00199843	469
HOMER1	ENSG00000152413.15	-1.08724	-3.71159	0.000205961	0.00196094	461
ADARB1	ENSG00000197381.16	-1.07986	-3.72825	0.000192816	0.0018566	424
ENSG00000268947.1	ENSG00000268947.1	-1.22008	-3.74538	0.000180124	0.00176237	355
MAP3K21	ENSG00000143674.11	-1.90588	-3.79525	0.000147497	0.00149838	318
IGHA2	ENSG00000211890.4	-1.02461	-3.80825	0.000139952	0.00143383	421
LINC00598	ENSG00000215483.11	-1.33934	-3.81987	0.00013352	0.00138285	391
TMEM220	ENSG00000187824.9	-1.31808	-3.84153	0.00012227	0.00129154	292
ENSG00000259891.1	ENSG00000259891.1	-1.00646	-3.85816	0.000114242	0.00121989	464
ENSG00000247934.4	ENSG00000247934.4	-1.63797	-3.86041	0.000113196	0.00121075	347
ENSG00000260063.1	ENSG00000260063.1	-1.91211	-3.86233	0.000112312	0.00120231	335
ANKRD53	ENSG00000144031.12	-1.26698	-3.87181	0.000108029	0.00116428	419
C1orf56	ENSG00000143443.10	-1.09245	-3.95128	7.77347e-05	0.000883374	473
OLMALINC	ENSG00000235823.3	-1.41908	-3.96753	7.26212e-05	0.000835701	377
ENSG00000253736.3	ENSG00000253736.3	-1.30066	-3.97574	7.01597e-05	0.000809988	453
ENSG00000225339.4	ENSG00000225339.4	-1.84314	-3.9881	6.66047e-05	0.000778419	407
CTNNAL1	ENSG00000119326.15	-2.03623	-3.99602	6.44173e-05	0.000755628	332
FAM86DP	ENSG00000244026.6	-1.18347	-3.99762	6.39813e-05	0.000751898	312
CIB2	ENSG00000136425.14	-1.10452	-4.03945	5.35765e-05	0.000648774	309
SLCO4A1	ENSG00000101187.16	-1.05027	-4.03968	5.35239e-05	0.000648754	385
HHLA2	ENSG00000114455.13	-1.1129	-4.0397	5.35202e-05	0.000648754	395
SHF	ENSG00000138606.19	-1.60242	-4.05027	5.11593e-05	0.00062605	437
TUBB1	ENSG00000101162.4	-1.46487	-4.09473	4.22661e-05	0.000533874	466
PLXND1	ENSG00000004399.12	-1.51927	-4.10727	4.0037e-05	0.000509522	378
PHLDB1	ENSG00000019144.19	-1.55438	-4.12231	3.75094e-05	0.000480234	393
ENSG00000274292.1	ENSG00000274292.1	-2.07799	-4.12527	3.70303e-05	0.000475533	333
LRRC8C-DT	ENSG00000231999.7	-1.00775	-4.12899	3.64361e-05	0.000468848	306
TIGD6	ENSG00000164296.7	-1.15259	-4.1391	3.48674e-05	0.000451399	339
RNVU1-27	ENSG00000274210.1	-2.00584	-4.17364	2.99774e-05	0.000399204	288
MAFF	ENSG00000185022.12	-1.33463	-4.17999	2.91521e-05	0.000390914	415
RNF24	ENSG00000101236.17	-1.13571	-4.18491	2.85281e-05	0.000384165	444
JCHAIN	ENSG00000132465.11	-2.16032	-4.23746	2.26059e-05	0.000317505	431
ENSG00000286305.1	ENSG00000286305.1	-1.35432	-4.25346	2.10497e-05	0.000299277	328
KLF3	ENSG00000109787.13	-1.18301	-4.28517	1.82596e-05	0.000266447	416
ENSG00000264057.1	ENSG00000264057.1	-1.06394	-4.28823	1.80104e-05	0.000263113	462
SOWAHC	ENSG00000198142.5	-1.05906	-4.30094	1.70078e-05	0.000250767	302
C19orf25	ENSG00000119559.17	-1.00411	-4.30412	1.67653e-05	0.000247478	411
KCNJ11	ENSG00000187486.5	-1.10344	-4.31103	1.62496e-05	0.000241263	426
ENSG00000277324.1	ENSG00000277324.1	-1.10081	-4.31239	1.61497e-05	0.000240233	372
LINC02365	ENSG00000254233.1	-1.28705	-4.32854	1.50102e-05	0.000226474	386
C17orf107	ENSG00000205710.4	-1.30502	-4.35225	1.3475e-05	0.000206664	388
USP27X	ENSG00000273820.2	-1.33833	-4.37601	1.20871e-05	0.000188237	369
CEP128	ENSG00000100629.17	-1.40663	-4.40024	1.08129e-05	0.000170951	316
RSPH4A	ENSG00000111834.13	-1.29672	-4.40041	1.08046e-05	0.000170951	379
ENSG00000245552.7	ENSG00000245552.7	-1.43473	-4.40785	1.04401e-05	0.000166453	471
ENSG00000272909.1	ENSG00000272909.1	-1.05361	-4.44166	8.92695e-06	0.000145237	389
CD24	ENSG00000272398.6	-1.15029	-4.45639	8.33511e-06	0.000136655	428
EEF2KMT	ENSG00000118894.15	-1.30361	-4.45644	8.33306e-06	0.000136655	364
ZNF549	ENSG00000121406.9	-1.00472	-4.46423	8.03553e-06	0.000132597	344
TRIB1	ENSG00000173334.4	-1.10304	-4.48199	7.39493e-06	0.000123465	449
STIM2-AS1	ENSG00000240005.6	-1.22378	-4.50193	6.73404e-06	0.000114076	373
SREBF2-AS1	ENSG00000184068.2	-1.23033	-4.5142	6.35548e-06	0.000108781	362
ENSG00000266405.3	ENSG00000266405.3	-1.09242	-4.51839	6.23124e-06	0.000107415	439
ENSG00000257221.4	ENSG00000257221.4	-1.11376	-4.53079	5.87649e-06	0.000102408	401
PRPF40B	ENSG00000110844.13	-1.25861	-4.58483	4.54363e-06	8.31628e-05	300
ZNF75A	ENSG00000162086.15	-1.01889	-4.63855	3.50869e-06	6.71129e-05	337
FOXP4	ENSG00000137166.15	-1.06687	-4.67829	2.89281e-06	5.68696e-05	365
SELENOM	ENSG00000198832.10	-1.82583	-4.70962	2.48183e-06	5.04242e-05	338
BCL6	ENSG00000113916.18	-1.02733	-4.71387	2.4306e-06	4.96208e-05	352
IL23A	ENSG00000110944.9	-1.0496	-4.72657	2.28347e-06	4.67671e-05	323
ZNF532	ENSG00000074657.13	-1.28622	-4.91843	8.72392e-07	2.00966e-05	375
ENSG00000237513.2	ENSG00000237513.2	-1.12871	-4.94657	7.55335e-07	1.76554e-05	383
AEBP1	ENSG00000106624.11	-1.77854	-4.98831	6.09111e-07	1.4696e-05	374
ZNF200	ENSG00000010539.11	-1.05963	-5.01042	5.4312e-07	1.32544e-05	380
H1-4	ENSG00000168298.7	-1.09626	-5.01985	5.17128e-07	1.26482e-05	296
RAB37	ENSG00000172794.20	-1.53692	-5.15013	2.60312e-07	6.90857e-06	412
TTC28	ENSG00000100154.14	-1.02128	-5.18809	2.12459e-07	5.79553e-06	294
ENSG00000241666.2	ENSG00000241666.2	-1.80843	-5.19234	2.0767e-07	5.70153e-06	467
SELP	ENSG00000174175.17	-1.016	-5.21558	1.83238e-07	5.09666e-06	409
ARHGAP20	ENSG00000137727.12	-1.3585	-5.22387	1.7522e-07	4.92745e-06	320
IL12A	ENSG00000168811.7	-1.38224	-5.27616	1.31921e-07	3.81841e-06	331
C12orf42	ENSG00000179088.14	-2.01504	-5.29821	1.16943e-07	3.45647e-06	440
CLIC5	ENSG00000112782.19	-1.47286	-5.32439	1.0129e-07	3.05767e-06	348
LYSMD4	ENSG00000183060.15	-1.27759	-5.33232	9.6965e-08	2.97056e-06	350
TLE1	ENSG00000196781.16	-1.09708	-5.39091	7.0101e-08	2.23254e-06	353
ZNF433	ENSG00000197647.11	-1.226	-5.39187	6.97272e-08	2.2318e-06	361
MAP4K3	ENSG00000011566.15	-1.19483	-5.39344	6.9123e-08	2.21803e-06	303
ECHDC3	ENSG00000134463.15	-2.66008	-5.45517	4.89261e-08	1.64451e-06	326
MAP2K6	ENSG00000108984.15	-1.25821	-5.45681	4.84765e-08	1.63371e-06	382
TESC	ENSG00000088992.18	-1.4444	-5.4699	4.50281e-08	1.52964e-06	295
ENSG00000285106.2	ENSG00000285106.2	-1.28059	-5.487	4.08819e-08	1.4152e-06	443
MYBL2	ENSG00000101057.16	-1.13637	-5.5014	3.76785e-08	1.31503e-06	307
CCDC142	ENSG00000135637.14	-1.08526	-5.50286	3.73676e-08	1.30777e-06	420
ETS1	ENSG00000134954.14	-1.06762	-5.54107	3.00635e-08	1.08801e-06	441
ELL2	ENSG00000118985.16	-1.15658	-5.59279	2.23445e-08	8.37195e-07	327
THAP5	ENSG00000177683.14	-1.10998	-5.59468	2.21033e-08	8.30602e-07	399
MATN1-AS1	ENSG00000186056.10	-1.02312	-5.66267	1.49034e-08	5.8961e-07	456
HSD17B12	ENSG00000149084.13	-1.0243	-5.6889	1.27859e-08	5.17078e-07	447
ENSG00000279602.1	ENSG00000279602.1	-1.17303	-5.70216	1.18298e-08	4.79937e-07	290
CCDC9	ENSG00000105321.14	-1.00586	-5.72612	1.02755e-08	4.32011e-07	478
ENSG00000287263.1	ENSG00000287263.1	-1.08641	-5.74476	9.20494e-09	3.97498e-07	311
ENSG00000256594.8	ENSG00000256594.8	-1.01704	-5.76265	8.28051e-09	3.65001e-07	432
IRS2	ENSG00000185950.9	-1.1125	-5.79283	6.92084e-09	3.16002e-07	319
ZNF653	ENSG00000161914.10	-1.23195	-5.80414	6.46957e-09	2.97978e-07	359
PLCG1-AS1	ENSG00000226648.2	-1.61205	-5.85151	4.87144e-09	2.33298e-07	402
CNNM3	ENSG00000168763.16	-1.11083	-5.90821	3.4584e-09	1.74136e-07	310
RAPGEF5	ENSG00000136237.19	-1.37564	-5.90886	3.44489e-09	1.74136e-07	321
ENSG00000273247.5	ENSG00000273247.5	-1.27998	-5.93425	2.95186e-09	1.51019e-07	360
ACVR1B	ENSG00000135503.13	-1.49392	-5.93927	2.86302e-09	1.47065e-07	366
ENSG00000212195.2	ENSG00000212195.2	-1.65032	-5.96072	2.51121e-09	1.31108e-07	287
CHST14	ENSG00000169105.8	-1.1152	-5.99727	2.00662e-09	1.07405e-07	329
ANKRD6	ENSG00000135299.17	-1.69696	-6.03061	1.63342e-09	9.00787e-08	342
NR4A1	ENSG00000123358.20	-1.19933	-6.03117	1.62773e-09	9.00787e-08	297
ZC4H2	ENSG00000126970.16	-1.45173	-6.05316	1.42029e-09	8.04138e-08	400
ZFP36L2	ENSG00000152518.8	-1.07367	-6.09139	1.11936e-09	6.5112e-08	429
IGHA1	ENSG00000211895.5	-1.10116	-6.1438	8.05714e-10	4.86445e-08	422
ENSG00000224610.1	ENSG00000224610.1	-1.98788	-6.17962	6.42577e-10	3.99307e-08	433
USP54	ENSG00000166348.18	-1.4644	-6.19503	5.82755e-10	3.71186e-08	434
ENSG00000273338.1	ENSG00000273338.1	-1.13993	-6.24095	4.34911e-10	2.8267e-08	363
ENSG00000285796.1	ENSG00000285796.1	-1.2005	-6.2871	3.23459e-10	2.12399e-08	459
PDCL3P5	ENSG00000213089.4	-1.43343	-6.31657	2.67438e-10	1.7931e-08	446
DUSP16	ENSG00000111266.9	-2.1856	-6.32626	2.51171e-10	1.69294e-08	452
ENSG00000231424.3	ENSG00000231424.3	-1.54991	-6.35175	2.12883e-10	1.45022e-08	376
ENSG00000260979.1	ENSG00000260979.1	-1.91122	-6.42672	1.30387e-10	9.27936e-09	472
LINC01619	ENSG00000257242.8	-1.68199	-6.46635	1.00396e-10	7.35029e-09	324
ENSG00000258539.1	ENSG00000258539.1	-1.52449	-6.47662	9.38029e-11	6.94741e-09	438
ZNF385A	ENSG00000161642.17	-2.32171	-6.50413	7.81417e-11	5.92528e-09	463
ENSG00000283399.1	ENSG00000283399.1	-1.1777	-6.55288	5.64388e-11	4.41088e-09	403
COL9A3	ENSG00000092758.18	-1.1634	-6.63165	3.31959e-11	2.83814e-09	387
TNS2	ENSG00000111077.18	-2.02352	-6.64711	2.98911e-11	2.59036e-09	475
CNR1	ENSG00000118432.12	-3.78842	-6.65171	2.89705e-11	2.52778e-09	465
RCBTB2	ENSG00000136161.12	-2.41119	-6.67409	2.48773e-11	2.20078e-09	477
LINC01415	ENSG00000267325.2	-1.5833	-6.74379	1.54309e-11	1.4142e-09	454
LSR	ENSG00000105699.16	-1.32376	-6.77358	1.25635e-11	1.18553e-09	356
GNA11	ENSG00000088256.9	-2.24426	-6.87641	6.13803e-12	6.25539e-10	354
ENSG00000287092.1	ENSG00000287092.1	-1.35405	-6.90139	5.14945e-12	5.37695e-10	413
SELENON	ENSG00000162430.17	-1.09072	-7.10933	1.16604e-12	1.38824e-10	317
NF1	ENSG00000196712.18	-1.12186	-7.11206	1.14325e-12	1.38704e-10	405
CDK2	ENSG00000123374.11	-1.11132	-7.11273	1.1377e-12	1.38704e-10	468
DNAJC18	ENSG00000170464.10	-1.15803	-7.12387	1.04942e-12	1.31064e-10	358
SDK2	ENSG00000069188.17	-1.93318	-7.13231	9.87013e-13	1.24491e-10	304
ZSWIM4	ENSG00000132003.9	-1.23458	-7.16667	7.68413e-13	9.88769e-11	408
ABCB1	ENSG00000085563.15	-1.74791	-7.29169	3.0609e-13	4.23835e-11	325
SESN3	ENSG00000149212.12	-1.32235	-7.33035	2.29556e-13	3.32308e-11	368
SMYD5	ENSG00000135632.12	-1.10316	-7.55164	4.29805e-14	7.39904e-12	313
ZC3H12B	ENSG00000102053.12	-1.72826	-7.57511	3.58819e-14	6.34861e-12	384
OGFRL1	ENSG00000119900.9	-1.36133	-7.57693	3.53824e-14	6.3484e-12	315
HRK	ENSG00000135116.9	-4.35048	-7.63111	2.32742e-14	4.29695e-12	470
EIF2AK3-DT	ENSG00000234028.3	-1.92846	-7.66179	1.83366e-14	3.59369e-12	474
SPRED2	ENSG00000198369.10	-2.19333	-7.72212	1.14411e-14	2.35079e-12	370
ASAP3	ENSG00000088280.19	-2.35583	-7.7442	9.6188e-15	2.07685e-12	457
NOXA1	ENSG00000188747.8	-1.93067	-7.77005	7.84531e-15	1.78467e-12	479
ADM	ENSG00000148926.10	-2.25112	-7.92942	2.20165e-15	5.96741e-13	450
BACH2	ENSG00000112182.15	-1.53494	-8.38857	4.92077e-17	1.69421e-14	435
SIPA1L1	ENSG00000197555.9	-1.16588	-8.50734	1.77971e-17	6.47762e-15	445
TCFL5	ENSG00000101190.13	-1.3269	-8.68006	3.95565e-18	1.79968e-15	448
SPAG4	ENSG00000061656.10	-1.76641	-9.29197	1.5146e-20	9.64725e-18	406
USP11	ENSG00000102226.10	-1.14782	-9.89635	4.31728e-23	3.66652e-20	371
CXCR4	ENSG00000121966.7	-1.85909	-10.5687	4.16395e-26	5.30445e-23	476
TEX14	ENSG00000121101.15	-2.68295	-10.9172	9.54228e-28	1.51949e-24	458
FAM111B	ENSG00000189057.11	-2.89618	-11.0391	2.47509e-28	4.5043e-25	367
