# Supplementary material for: Early reappearance of intraclonal proliferative subpopulations in ibrutinib-resistant chronic lymphocytic leukemia
Source: Leukemia. 2024 Jun 24;38(8):1712–21. doi: 10.1038/s41375-024-02301-y (PMC11286529; doi:10.1038/s41375-024-02301-y)
Supplement: Supplementary file 4 — Table S3 [file 41375_2024_2301_MOESM4_ESM.xlsx]

## Sheet: Table S3A
Table S3A: Gene Set Enrichment Analysis statistics of proliferation-related gene sets
		Pre-treatment PF vs. RF (n=16)					At-progression PF vs. RF (n=24)
NAME	Genes	SIZE	ES	NES	NOM.p.val	FDR.q.val	SIZE	ES	NES	NOM.p.val	FDR.q.val
CALISSANO_PF_UP	CD68,GPR183,LY96,CCND2,S100A4,ITGAX,CRIP1,GRN,RNASE6,ITGB7,EFCAB4A,LGALS1,CD5,CLECL1,IL17RB,LIME1,RASSF2,GAPDH,AP1S2,CD82,ACP5,PLEK,CPNE5,DUS2L,CXCR3,RAC2,CD27,DPYSL2,PPM1M,LTB,NPM3,LOC653888,CISD1,TAGLN2,TFDP1,EVI2A,ARHGAP44,GPX1,C4ORF48PSA,ACTG1,ADAP1,ZBTB32,ITGB2,PLBD1,DFNA5,SUSD1,PATL2,CNN2,AHCY,BIN1,MTHFD2,HIST1H2BJ,HIST1H2BK,SERPINF2,CMTM3,PNOC,LILRB4,SIGLEC10,TLR10,OAS1,RGS10,SP140,OBFC2A,…	605	0.74581	3.46363	<1.00E-03	<1.00E-03	613	0.791639	3.82292	<1.00E-03	<1.00E-03
BARTHOLDY_PF_UP	CLECL1,CCND2,CHDH,GRN,PLEK,ITGAX,ACP5,CD5,IL17RB,GPR183,MARCKS,RNASE6,CPNE5,S100A4,CRACR2B,LGALS1,RAC2,PLBD1,LIME1PSA,CRIP1,TGFBI,LILRB4,HIST1H2BK,CNTNAP1,ALDOA,PPM1M,COTL1,ACTG1,CXCR3,NPM3,CD27,CISD1,AGMAT,SRGN,HN1,ARPC1B,CEACAM1,VOPP1,PTPN22,OAS1,ITGB7,MTHFD2,PNOC,TPM3,LILRA4,AHCY,RGS10,OGT,LSP1,MLLT11,AP1S2,CMTM3,CD82,TP53I3,MT1FPSB,CDK2AP1,FABP5,HIST1H2BD,RPS29,PTMS,FXYD1,DUS2,BCAR3,PATL2,CAP…	243	0.780291	3.34371	<1.00E-03	<1.00E-03	247	0.824139	3.64659	<1.00E-03	<1.00E-03
SEDA_PF_UP	ABRACL,AC097637.1,AGMAT,AKAP5,CACNA1D,CCL3,CD68,CES4A,CPNE5,CRACR2B,CXCR3,EPPK1,EVI2A,GRN,IFI30,ITGAX,JPT1,LGR6,LILRB4,LIME1,MPEG1,MRC2,NCF2,PDCD1,PLEK,RNASE6,S100A4,SEMA7A,SERPINF2,SSTR3,USP54	26	0.898099	2.65509	<1.00E-03	<1.00E-03	28	0.92011	2.75799	<1.00E-03	<1.00E-03
CADOT_NFKB_SIGNALING	BCL2A1,CCL3,CCL4,CCND2,CD83,CXCL10,DUSP2,EBI3,GADD45B,HEATR1,ID2,JUNB,LTA,NFKBIE,PBEF1,RGS1,TNF,EBI2,CXCL9,CXCL13,IL12B	12	0.503721	1.20145	0.236626	0.236536	11	0.738428	1.80629	0.00226244	0.00322182
CADOT_LN_SIGNATURE	AICDA,AURKA,AURKB,BIRC5,BUB1B,CCL3,CCL4,CCNA2,CCNB1,CCNB2,CCND2,CCNL1,CD69,CD83,CDC6,CDT1,CENPE,CHEK1,CR2,CTLA4,DUSP1,DUSP2,EGR1,EGR2,EGR3,FOS,JUN,JUNB,MCM4,MCM6,MKI67,MYCMPT,RGS1,TK1,TOP2A,TTK,TYMS	25	0.363876	1.03402	0.412027	0.444682	26	0.568327	1.69566	0.0105042	0.00958979
CADOT_BCR_ACTIVATION	AARS,ADM2,AKAP1,ARID5B,BACH2,BCL2,CASP3,CCL4,CD58,CD63,CD72,CD83,CIITA,CLEC2D,CTLA4,DDIT3,DDX21,DTX1,DUSP2,EGR1,EGR3,GARS,GFI1,GNPDA1,GPX4,HLA,DQA1,HLA,DQB1,IARS,IFI30,IRF4,ITPKB,KIAA01,KLF10,LILRA4,LPL,LRMP,LY9,MX1,MYO1EB2MPT,NFKB1,NFKBIE,NHP2,NME1,NR4A3,OAS1,OAS3,PAICS,PEA15,PIM3,RGS10,SLAMF7,SOCS5,SPAG9,TLK1,TNFAIP3,TXNRD1,WARS	45	0.289334	0.942577	0.538803	0.577303	48	0.48344	1.6287	0.00487805	0.014358
CADOT_CXCR4_SIGNALING	ADRBK1,AKT1,ARR3,ARRB2,BAD,BCAR1,BLK,CD247,CD3D,CD3E,CD3G,CD4,CDC42,CFL1,CRK,CSK,CXCL12,CXCR4,DNM1,FGR,FOXO1,FYN,GNA13,GNAI1,GNAI2,GNAI3,GNAO1,GNAO1,GNAZ,GNB1,GNB2L1,GNG2,GRK6,HCK,HGS,HLA-DRA,HLA-DRB1,INPP5D,ITCH,ITGA1,ITGA10,ITGA11,ITGA2,ITGA3,ITGA4,ITGA5,ITGA6,ITGA7,ITGA8,ITGA9,ITGAV,ITGB1,JAK2,LCK,LIMK1,LYN,MAPKA,P1,MLST8,MMP9,MTOR,PAG1,PAK1,PDPK1,PIK3CA,PIK3CB,PIK3CD,PIK3CG,PIK3R1,PIK3R2,PIK3…	71	-0.21491	-0.757444	0.916045	0.887855	74	0.247009	0.930635	0.583529	0.674498
SEDA_RF_UP	ABCA1,ANKRD6,DDX39B,BACH2,C12orf42,CNR1,CXCR4,DERL3,DLG2,DUSP16,EPN2,H1FX,HRK,KSR1,MMP11,MYB,MYLK,NPTX1,PPP1R10,RAB37,RHPN2,RXRA,SDK2,SMAD3,STK32B,TAPT1,TCFL5,TTC34,ZC3H12B	20	-0.890628	-2.45348	<1.00E-03	<1.00E-03	24	-0.95302	-2.55352	<1.00E-03	<1.00E-03
CALISSANO_RF_UP	BACH2,CXCR4,ADARB1,RHPN2,RXRA,ABCA1,ZC3H12B,ARID5B,BCL6,HRK,TCFL5,FOXO1,RAB37,IL4R,H1FX,IRS2,C7orf50,LRRC32,MDK,TESC,MMP11,IL23A,KLF11,VEZF1,MLLT6,FAM3C,FBXO21,ST3GAL1,CSNK1E,ZNF721,RSBN1,FCRL5,HERC5,FOXO3,TMEM123,CLEC2D,NCK2,FLJ20444,RBM12,RGS2,TXNDC5,KLHL5,SMAD5,PPAPDC1B,ZSWIM4,PLEKHA2,TPD52,FCAR,MCART1,NLRP8,FXR1,PRPF3,RCBTB2,TXNIP,FLJ32255,HIC2,PER2,ZNF331,TNFRSF13C,AUTS2,SEMA3E,DMC1,BIRC3,IL…	452	-0.608638	-2.68728	<1.00E-03	<1.00E-03	455	-0.627499	-2.74944	<1.00E-03	<1.00E-03
BARTHOLDY_PF_DOWN	AGO2,ABR,ADARB1,ADK,ANKRD11,ANKRD6,APBB3,APOBEC3F,ARID5B,ASAP3,ATN1,AUTS2,BACH2,BAIAP3,BANP,BCL7A,BMP6,BRD4,C20orf195,C7orf50,CFAP36,CHPT1,CHST15,CNN3,COL18A1,COL9A3,CRK,CRTC3,CSNK1E,CTRL,CXCR4,CYB5R1,DERL3,DMWD,DNAJC30,ELL2,ELP2,ENKD1,FAM3C,FAM60A,FAM65A,FAM69B,FANCE,FBXO21,FCRL5,FER1L4,FGFRL1,FOXO1,FSTL3,FYN,GMEB2,GNA11,GNG7,H1FX,HABP4,HAGHL,HELQ,HELZ2,HIP1R,HRK,HSPA4,HTRA4,IL21R,IL4R,ILF3,INPP…	118	-0.748256	-2.88598	<1.00E-03	<1.00E-03	124	-0.74804	-2.77864	<1.00E-03	<1.00E-03

## Sheet: Table S3B
Table S3B: Gene Set Enrichment Analysis statistics of ibrutinib sensitivity gene sets
		All fractions Progression vs. Pre-ibrutinib (n=40)					PF only Progression vs. Pre-ibrutinib (n=20)					RF only Progression vs. Pre-ibrutinib (n=20)
NAME	Genes	SIZE	ES	NES	NOM.p.val	FDR.q.val	SIZE	ES	NES	NOM.p.val	FDR.q.val	SIZE	ES	NES	NOM.p.val	FDR.q.val
LANDAU_CLL_IBR_UP	NPTX1,TNF,AL590452.1,SOX10,PLCD3,MFAP4,ZNF70,TCP10L2,MDK,FAM228A,KL,PDGFB,CLDN4,PCDHGA1,ARHGAP20,AMER1,RAB37,CPT1C,ANKRD6,PCDHB14,SCARF1,CMKLR1,TMEM89,RHPN1,C1orf147,RAG1,CXCL10,TMEM108,CACNA1B,THEMIS,HERC5,DYSF,GPC2,SELM,EPHX3,RIMBP3B,ZNF681,CCDC151,RIMBP3C,RPS6KL1,CD300LF,REEP6,TTC34,NWD1,BAIAP3,RCBTB2,GPR160,SLC35G6,ACPL2,ZP1,SSBP3,CYP2W1,HS3ST1,ZNF593,CCDC102A,ZSCAN20,ARMC9,STAG3,MTRNR2L4,SMA…	55	0.554209	1.98009	<1.00E-03	<1.00E-03	41	0.428315	1.43245	0.0469925	0.333357	54	0.713335	2.38817	<1.00E-03	<1.00E-03
WANG_KAY_IBRUTINIB_UP	FAM131B,MYO7A,OLFML2B,PDZD4,RCBTB2,BEND2,SIGLEC17P,SSX2IP,PTGDS,SLC2A6,DST,TIGD5,KIAA1324,FES,PTCH1,FGD4,FUT7,NYNRIN,APBA1,CXCR2P1,EPHA2,CYTH3,DBH,CACNA1I,DAB2,PLB1,GOLGA7B,TM6SF1,ARHGAP26,CD163,TNFSF8,MAPRE3,MEX3B,EFNB1,ZFP36L2,RASSF4,ZNF365,TMEM173,PLEKHA6,RASGRF2,DHRS3,DCHS1,ARAP3,STAT4,SCML1,ASGR1,FBLN7,CHST13,SAMHD1,MPO,MLLT3,FRMD3,AAK1,B4GALNT4,CARD9,KCTD12,FAM84B,APOBR,C11orf45,FAM134B,RBM…	55	0.437951	1.56056	0.010582	0.0360488	53	0.313079	1.09527	0.289091	0.647775	47	0.536237	1.73497	0.0031348	0.00230238
RENDEIRO_IBRUTINIB_DOWN	FGR,RSRP1,CD44,HNRNPA2B1,SRSF7,GLTSCR2,TRA2B,SNRNP70,LUC7L3,RP5-1171I10.5,FUS,EIF4G2,SFPQ,MT-ND5,MALAT1,SRP14,RPS5,HINT1,RPS8,CD37,UBA52,RPS17,RPL28,RPS16,RPL27,RPS7,RPL7A,RPL5,RPL3,RPS3,RPL10A,RPS15A,RPL11,GPX4,UXT,ARL61P5,ARHGDIB,OAZ1,RPS4X,EMP3,CD99,SLC25A3,SSR2,TAGLN2,VPS28,DYNLRB1,NDUFS6,ANXA5,PTGES3,VCP,ARPC2,PEBP1,EEF2,TCF25,SRSF5,CIRBP,LAPTM5,DDX5,RPL4,ANP32B,RPL24,TPT1CA,EID1,HLA-E,ITGB7…	114	0.135136	0.533641	1	0.995042	114	0.228766	0.931133	0.614583	0.767493	114	-0.133201	-0.558948	1	0.989266
RENDEIRO_IBRUTINIB_UP	RPS26,CXCR4,ZFP36L2,RPLP1,PCBP1,FAM133B,SIVA1,ZNF90,C1orf56,HNRNPH1,KRTCAP2,RP11-386I14.4,PET100,NDUFA1,RPS21,RPS10,NDUFA13,ATP5I,TMA7,RPS27,RPS28,RPS29,RPL36A,RPL17,NBEAL1,RPL21,BCAP31,BANF1,ICAM2,RPL22,HMGN2,EEF1A1,RPL41,IFI6,PSME2,BST2,HMGB2,CDC42SE1,DNAJC8,RPS25	38	0.206184	0.663013	0.943761	1	38	0.191013	0.62495	0.97331	1	38	-0.228632	-0.780507	0.869898	1
HERMAN_IBRUTINIB	CCL3,CCL4,EGR1,OAS3,18s,TNF,EGR3,CCND2,GFI1,KLF10,RGS1,VCP,BCL2A1,,,,,,,,,,,,,,,,,,,,,,,,,,,,,,,,,,,,,,,,,,,,,,,,,,,,,,,,,,,,,,,,,,,,,,,,,,,,,,,,,,,,,,,,,,,,,,,,,,,,,,,,,,,,,,,,,,,,,,,,,,,,,,,,,,,,,,,,,,,,,,,,,,,,,,,,,,,,,,,,,,,,,,,,,,,,,,,,,,,,,,,,,,,,,,,,,,,,,,,,,,,,,,,,,,,,,,,,,,,,,,,,,,,,,,,,,,,,,,,,,,,,,,,,,,,,,,,,,,,,,,,,,,,,,,,,,,,,,,,,,,,,,,,,,,,,,,,,,,,,,,,,,,,,,,,,,,,,,,,,,,,,,,,,,,,,,,…	11	-0.624624	-1.53646	0.0414079	0.0563548	11	-0.353002	-0.87341	0.638344	0.724615	10	-0.677488	-1.6009	0.0310421	0.0168755
CADOT_IBRUTINIB_UP	BCL2,BCL2L11 ,CCL4,CD69,CD70,CNOT1,CTLA4,CXCR4,DDIT4,DUSP1,DUSP10,DUSP4,DUSP5,FOSB,JUN,JUND,KIF9,KLF10,KLF6,KLHL15,NFKBIA,PMAIP1,RGS1,RGS16,RGS2,RHOB,STAT4,TOX2,TP53INP2,USP12	29	-0.39105	-1.22418	0.164179	0.176717	28	0.186788	0.570161	0.988722	0.99205	29	-0.514703	-1.64083	0.0191257	0.0189172
WANG_KAY_IBRUTINIB_DOWN	AGMAT,PKIG,PIGR,BCAR3,CPNE5,MGAT4B,PEBP1,RASGRP3,RP11-746M1.2,IGFBP4,XKRX,TMEM19,ABCB10,BSPRY,RP11-876N24.1,TLR10,IL4R,MBD4,IGFLR1,MS4A1,CCDC88A,FCER2,PYCR1,CACNA1D,RASGRF1,KIF15,SGPP2,DUS2,SSTR3,CDH24,PTPLA,CTLA4,GSTZ1,CLECL1,LRMP,AD000671.6,CLEC17A,FILIP1L,SHMT2,SEMA7A,ANKDD1B,FAM3C2,FCRL3,SMIM14,INPP5F,KCNH8,IFNLR1,CLDN7,IGSF3,SELP,BIK,RGS11,TP53I3,PNOC,TOX2,BLK,NPM3,GLYATL2,SRMS,IMMP2L,SEMA3E…	85	-0.274746	-1.08518	0.286353	0.291152	85	0.26911	1.0354	0.381555	0.699295	82	-0.431087	-1.71908	0.00318471	0.0120183
LANDAU_CLL_IBR_DN	SFTPB,CACNA1D,EGR3,PIGR,CTLA4,CD1C,C1orf95,PTMS,SLC4A8,SCAMP5,CXCR3,CPNE5,MRC2,PLEKHA7,C1orf233,CHDH,KCNG1,CCDC68,SECTM1,CLDN7,PAQR4,DUSP4,BIK,SSTR3,LILRB4,CD151,FMOD,CERK,NYAP2,CHI3L2,HMGB3,FCRL3,EGR2,TGFBI,C17orf96,RPP25,ABHD12B,MPEG1,VWA7,TNR,CD40LG,NCR3,HTRA3,DUSP2,APOD,TLR10,GPSM1,ITGAX,SYNGR3,PDLIM7,TLCD1,GLYATL2,SCGB3A2,LILRA4,MS4A6A,HBA1,SRGN,IGFBP4,SLCO4A1,COL8A2,TNFRSF17,CCL3,SELE,GPR13…	294	-0.326044	-1.52754	0.00257069	0.0302503	296	0.316029	1.41867	0.00328947	0.186689	251	-0.484285	-2.23538	<1.00E-03	<1.00E-03
