# Supplementary material for: Early reappearance of intraclonal proliferative subpopulations in ibrutinib-resistant chronic lymphocytic leukemia
Source: Leukemia. 2024 Jun 24;38(8):1712–21. doi: 10.1038/s41375-024-02301-y (PMC11286529; doi:10.1038/s41375-024-02301-y)
Supplement: Supplementary file 5 — Table S4 [file 41375_2024_2301_MOESM5_ESM.xlsx]

## Sheet: Table S4A
Table S4A: Gene Set Enrichment Analysis statistics of proliferation-related gene sets
		BTK-mutated PF vs. RF (n=16)					BTK-unmutated PF vs. RF (n=8)
NAME	Genes	SIZE	ES	NES	NOM.p.val	FDR.q.val	SIZE	ES	NES	NOM.p.val	FDR.q.val
CALISSANO_PF_UP	CD68,GPR183,LY96,CCND2,S100A4,ITGAX,CRIP1,GRN,RNASE6,ITGB7,EFCAB4A,LGALS1,CD5,CLECL1,IL17RB,LIME1,RASSF2,GAPDH,AP1S2,CD82,ACP5,PLEK,CPNE5,DUS2L,CXCR3,RAC2,CD27,DPYSL2,PPM1M,LTB,NPM3,LOC653888,CISD1,TAGLN2,TFDP1,EVI2A,ARHGAP44,GPX1,C4ORF48PSA,ACTG1,ADAP1,ZBTB32,ITGB2,PLBD1,DFNA5,SUSD1,PATL2,CNN2,AHCY,BIN1,MTHFD2,HIST1H2BJ,HIST1H2BK,SERPINF2,CMTM3,PNOC,LILRB4,SIGLEC10,TLR10,OAS1,RGS10,SP140,OBFC2A,…	595	0.788564	3.64597	<1.00E-03	<1.00E-03	604	0.748216	3.52562	<1.00E-03	<1.00E-03
BARTHOLDY_PF_UP	CLECL1,CCND2,CHDH,GRN,PLEK,ITGAX,ACP5,CD5,IL17RB,GPR183,MARCKS,RNASE6,CPNE5,S100A4,CRACR2B,LGALS1,RAC2,PLBD1,LIME1PSA,CRIP1,TGFBI,LILRB4,HIST1H2BK,CNTNAP1,ALDOA,PPM1M,COTL1,ACTG1,CXCR3,NPM3,CD27,CISD1,AGMAT,SRGN,HN1,ARPC1B,CEACAM1,VOPP1,PTPN22,OAS1,ITGB7,MTHFD2,PNOC,TPM3,LILRA4,AHCY,RGS10,OGT,LSP1,MLLT11,AP1S2,CMTM3,CD82,TP53I3,MT1FPSB,CDK2AP1,FABP5,HIST1H2BD,RPS29,PTMS,FXYD1,DUS2,BCAR3,PATL2,CAP…	239	0.818755	3.49837	<1.00E-03	<1.00E-03	241	0.785833	3.42909	<1.00E-03	<1.00E-03
SEDA_PF_UP	ABRACL,AC097637.1,AGMAT,AKAP5,CACNA1D,CCL3,CD68,CES4A,CPNE5,CRACR2B,CXCR3,EPPK1,EVI2A,GRN,IFI30,ITGAX,JPT1,LGR6,LILRB4,LIME1,MPEG1,MRC2,NCF2,PDCD1,PLEK,RNASE6,S100A4,SEMA7A,SERPINF2,SSTR3,USP54	21	0.95001	2.61954	<1.00E-03	<1.00E-03	25	0.90817	2.66848	<1.00E-03	<1.00E-03
CADOT_LN_SIGNATURE	AICDA,AURKA,AURKB,BIRC5,BUB1B,CCL3,CCL4,CCNA2,CCNB1,CCNB2,CCND2,CCNL1,CD69,CD83,CDC6,CDT1,CENPE,CHEK1,CR2,CTLA4,DUSP1,DUSP2,EGR1,EGR2,EGR3,FOS,JUN,JUNB,MCM4,MCM6,MKI67,MYCMPT,RGS1,TK1,TOP2A,TTK,TYMS	21	0.61234	1.71841	0.00649351	0.0063335	26	0.536451	1.56986	0.01875	0.0221743
CADOT_NFKB_SIGNALING	BCL2A1,CCL3,CCL4,CCND2,CD83,CXCL10,DUSP2,EBI3,GADD45B,HEATR1,ID2,JUNB,LTA,NFKBIE,PBEF1,RGS1,TNF,EBI2,CXCL9,CXCL13,IL12B	11	0.659594	1.54388	0.038961	0.0204938	11	0.614547	1.50587	0.0606061	0.0308692
CADOT_BCR_ACTIVATION	AARS,ADM2,AKAP1,ARID5B,BACH2,BCL2,CASP3,CCL4,CD58,CD63,CD72,CD83,CIITA,CLEC2D,CTLA4,DDIT3,DDX21,DTX1,DUSP2,EGR1,EGR3,GARS,GFI1,GNPDA1,GPX4,HLA,DQA1,HLA,DQB1,IARS,IFI30,IRF4,ITPKB,KIAA01,KLF10,LILRA4,LPL,LRMP,LY9,MX1,MYO1EB2MPT,NFKB1,NFKBIE,NHP2,NME1,NR4A3,OAS1,OAS3,PAICS,PEA15,PIM3,RGS10,SLAMF7,SOCS5,SPAG9,TLK1,TNFAIP3,TXNRD1,WARS	44	0.47859	1.59071	0.00647948	0.0168136	46	0.405127	1.37849	0.0516899	0.0556756
CADOT_CXCR4_SIGNALING	ADRBK1,AKT1,ARR3,ARRB2,BAD,BCAR1,BLK,CD247,CD3D,CD3E,CD3G,CD4,CDC42,CFL1,CRK,CSK,CXCL12,CXCR4,DNM1,FGR,FOXO1,FYN,GNA13,GNAI1,GNAI2,GNAI3,GNAO1,GNAO1,GNAZ,GNB1,GNB2L1,GNG2,GRK6,HCK,HGS,HLA-DRA,HLA-DRB1,INPP5D,ITCH,ITGA1,ITGA10,ITGA11,ITGA2,ITGA3,ITGA4,ITGA5,ITGA6,ITGA7,ITGA8,ITGA9,ITGAV,ITGB1,JAK2,LCK,LIMK1,LYN,MAPKA,P1,MLST8,MMP9,MTOR,PAG1,PAK1,PDPK1,PIK3CA,PIK3CB,PIK3CD,PIK3CG,PIK3R1,PIK3R2,PIK3…	69	0.357256	1.28649	0.0777778	0.0915728	71	0.227186	0.84306	0.768578	0.810377
SEDA_RF_UP	ABCA1,ANKRD6,DDX39B,BACH2,C12orf42,CNR1,CXCR4,DERL3,DLG2,DUSP16,EPN2,H1FX,HRK,KSR1,MMP11,MYB,MYLK,NPTX1,PPP1R10,RAB37,RHPN2,RXRA,SDK2,SMAD3,STK32B,TAPT1,TCFL5,TTC34,ZC3H12B	21	-0.960993	-2.61527	<1.00E-03	<1.00E-03	20	-0.911669	-2.55762	<1.00E-03	<1.00E-03
CALISSANO_RF_UP	BACH2,CXCR4,ADARB1,RHPN2,RXRA,ABCA1,ZC3H12B,ARID5B,BCL6,HRK,TCFL5,FOXO1,RAB37,IL4R,H1FX,IRS2,C7orf50,LRRC32,MDK,TESC,MMP11,IL23A,KLF11,VEZF1,MLLT6,FAM3C,FBXO21,ST3GAL1,CSNK1E,ZNF721,RSBN1,FCRL5,HERC5,FOXO3,TMEM123,CLEC2D,NCK2,FLJ20444,RBM12,RGS2,TXNDC5,KLHL5,SMAD5,PPAPDC1B,ZSWIM4,PLEKHA2,TPD52,FCAR,MCART1,NLRP8,FXR1,PRPF3,RCBTB2,TXNIP,FLJ32255,HIC2,PER2,ZNF331,TNFRSF13C,AUTS2,SEMA3E,DMC1,BIRC3,IL…	449	-0.634081	-2.7871	<1.00E-03	<1.00E-03	451	-0.62476	-2.8999	<1.00E-03	<1.00E-03
BARTHOLDY_PF_DOWN	AGO2,ABR,ADARB1,ADK,ANKRD11,ANKRD6,APBB3,APOBEC3F,ARID5B,ASAP3,ATN1,AUTS2,BACH2,BAIAP3,BANP,BCL7A,BMP6,BRD4,C20orf195,C7orf50,CFAP36,CHPT1,CHST15,CNN3,COL18A1,COL9A3,CRK,CRTC3,CSNK1E,CTRL,CXCR4,CYB5R1,DERL3,DMWD,DNAJC30,ELL2,ELP2,ENKD1,FAM3C,FAM60A,FAM65A,FAM69B,FANCE,FBXO21,FCRL5,FER1L4,FGFRL1,FOXO1,FSTL3,FYN,GMEB2,GNA11,GNG7,H1FX,HABP4,HAGHL,HELQ,HELZ2,HIP1R,HRK,HSPA4,HTRA4,IL21R,IL4R,ILF3,INPP…	116	-0.743453	-2.81763	<1.00E-03	<1.00E-03	119	-0.759513	-3.01383	<1.00E-03	<1.00E-03

## Sheet: Table S4B
Table S4B: Gene Set Enrichment Analysis statistics of ibrutinib sensitivity gene sets
		BTK-mutated Progression vs. Pre-ibrutinib (n=13)					BTK-unmutated Progression vs. Pre-ibrutinib (n=7)
NAME	Genes	SIZE	ES	NES	NOM.p.val	FDR.q.val	SIZE	ES	NES	NOM.p.val	FDR.q.val
LANDAU_CLL_IBR_DN	SFTPB,CACNA1D,EGR3,PIGR,CTLA4,CD1C,C1orf95,PTMS,SLC4A8,SCAMP5,CXCR3,CPNE5,MRC2,PLEKHA7,C1orf233,CHDH,KCNG1,CCDC68,SECTM1,CLDN7,PAQR4,DUSP4,BIK,SSTR3,LILRB4,CD151,FMOD,CERK,NYAP2,CHI3L2,HMGB3,FCRL3,EGR2,TGFBI,C17orf96,RPP25,ABHD12B,MPEG1,VWA7,TNR,CD40LG,NCR3,HTRA3,DUSP2,APOD,TLR10,GPSM1,ITGAX,SYNGR3,PDLIM7,TLCD1,GLYATL2,SCGB3A2,LILRA4,MS4A6A,HBA1,SRGN,IGFBP4,SLCO4A1,COL8A2,TNFRSF17,CCL3,SELE,GPR13…	259	0.382357	1.59221	<1.00E-03	0.0716203	216	0.318514	1.34224	0.025066	0.238377
WANG_KAY_IBRUTINIB_UP	FAM131B,MYO7A,OLFML2B,PDZD4,RCBTB2,BEND2,SIGLEC17P,SSX2IP,PTGDS,SLC2A6,DST,TIGD5,KIAA1324,FES,PTCH1,FGD4,FUT7,NYNRIN,APBA1,CXCR2P1,EPHA2,CYTH3,DBH,CACNA1I,DAB2,PLB1,GOLGA7B,TM6SF1,ARHGAP26,CD163,TNFSF8,MAPRE3,MEX3B,EFNB1,ZFP36L2,RASSF4,ZNF365,TMEM173,PLEKHA6,RASGRF2,DHRS3,DCHS1,ARAP3,STAT4,SCML1,ASGR1,FBLN7,CHST13,SAMHD1,MPO,MLLT3,FRMD3,AAK1,B4GALNT4,CARD9,KCTD12,FAM84B,APOBR,C11orf45,FAM134B,RBM…	45	0.481913	1.55144	0.0145985	0.065551	23	0.338117	0.986671	0.459016	0.76674
CADOT_IBRUTINIB_UP	BCL2,BCL2L11 ,CCL4,CD69,CD70,CNOT1,CTLA4,CXCR4,DDIT4,DUSP1,DUSP10,DUSP4,DUSP5,FOSB,JUN,JUND,KIF9,KLF10,KLF6,KLHL15,NFKBIA,PMAIP1,RGS1,RGS16,RGS2,RHOB,STAT4,TOX2,TP53INP2,USP12	28	0.473605	1.40756	0.0674342	0.126711	28	-0.331154	-1.08132	0.328165	0.958597
LANDAU_CLL_IBR_UP	NPTX1,TNF,AL590452.1,SOX10,PLCD3,MFAP4,ZNF70,TCP10L2,MDK,FAM228A,KL,PDGFB,CLDN4,PCDHGA1,ARHGAP20,AMER1,RAB37,CPT1C,ANKRD6,PCDHB14,SCARF1,CMKLR1,TMEM89,RHPN1,C1orf147,RAG1,CXCL10,TMEM108,CACNA1B,THEMIS,HERC5,DYSF,GPC2,SELM,EPHX3,RIMBP3B,ZNF681,CCDC151,RIMBP3C,RPS6KL1,CD300LF,REEP6,TTC34,NWD1,BAIAP3,RCBTB2,GPR160,SLC35G6,ACPL2,ZP1,SSBP3,CYP2W1,HS3ST1,ZNF593,CCDC102A,ZSCAN20,ARMC9,STAG3,MTRNR2L4,SMA…	39	0.444756	1.39248	0.061194	0.119737	20	0.528086	1.44558	0.0612245	0.34349
RENDEIRO_IBRUTINIB_DOWN	FGR,RSRP1,CD44,HNRNPA2B1,SRSF7,GLTSCR2,TRA2B,SNRNP70,LUC7L3,RP5-1171I10.5,FUS,EIF4G2,SFPQ,MT-ND5,MALAT1,SRP14,RPS5,HINT1,RPS8,CD37,UBA52,RPS17,RPL28,RPS16,RPL27,RPS7,RPL7A,RPL5,RPL3,RPS3,RPL10A,RPS15A,RPL11,GPX4,UXT,ARL61P5,ARHGDIB,OAZ1,RPS4X,EMP3,CD99,SLC25A3,SSR2,TAGLN2,VPS28,DYNLRB1,NDUFS6,ANXA5,PTGES3,VCP,ARPC2,PEBP1,EEF2,TCF25,SRSF5,CIRBP,LAPTM5,DDX5,RPL4,ANP32B,RPL24,TPT1CA,EID1,HLA-E,ITGB7…	114	0.314501	1.18037	0.192105	0.413837	114	-0.0986166	-0.41954	1	0.999044
WANG_KAY_IBRUTINIB_DOWN	AGMAT,PKIG,PIGR,BCAR3,CPNE5,MGAT4B,PEBP1,RASGRP3,RP11-746M1.2,IGFBP4,XKRX,TMEM19,ABCB10,BSPRY,RP11-876N24.1,TLR10,IL4R,MBD4,IGFLR1,MS4A1,CCDC88A,FCER2,PYCR1,CACNA1D,RASGRF1,KIF15,SGPP2,DUS2,SSTR3,CDH24,PTPLA,CTLA4,GSTZ1,CLECL1,LRMP,AD000671.6,CLEC17A,FILIP1L,SHMT2,SEMA7A,ANKDD1B,FAM3C2,FCRL3,SMIM14,INPP5F,KCNH8,IFNLR1,CLDN7,IGSF3,SELP,BIK,RGS11,TP53I3,PNOC,TOX2,BLK,NPM3,GLYATL2,SRMS,IMMP2L,SEMA3E…	81	0.253934	0.904497	0.630252	0.884231	75	0.381202	1.3884	0.0451128	0.258055
RENDEIRO_IBRUTINIB_UP	RPS26,CXCR4,ZFP36L2,RPLP1,PCBP1,FAM133B,SIVA1,ZNF90,C1orf56,HNRNPH1,KRTCAP2,RP11-386I14.4,PET100,NDUFA1,RPS21,RPS10,NDUFA13,ATP5I,TMA7,RPS27,RPS28,RPS29,RPL36A,RPL17,NBEAL1,RPL21,BCAP31,BANF1,ICAM2,RPL22,HMGN2,EEF1A1,RPL41,IFI6,PSME2,BST2,HMGB2,CDC42SE1,DNAJC8,RPS25	38	0.277902	0.867979	0.68787	0.816351	36	-0.245812	-0.864072	0.678466	1
HERMAN_IBRUTINIB	CCL3,CCL4,EGR1,OAS3,18s,TNF,EGR3,CCND2,GFI1,KLF10,RGS1,VCP,BCL2A1,,,,,,,,,,,,,,,,,,,,,,,,,,,,,,,,,,,,,,,,,,,,,,,,,,,,,,,,,,,,,,,,,,,,,,,,,,,,,,,,,,,,,,,,,,,,,,,,,,,,,,,,,,,,,,,,,,,,,,,,,,,,,,,,,,,,,,,,,,,,,,,,,,,,,,,,,,,,,,,,,,,,,,,,,,,,,,,,,,,,,,,,,,,,,,,,,,,,,,,,,,,,,,,,,,,,,,,,,,,,,,,,,,,,,,,,,,,,,,,,,,,,,,,,,,,,,,,,,,,,,,,,,,,,,,,,,,,,,,,,,,,,,,,,,,,,,,,,,,,,,,,,,,,,,,,,,,,,,,,,,,,,,,,,,,,,,,…	10	0.353593	0.794843	0.77551	0.885143	9	-0.339151	-0.804454	0.713333	0.967696

## Sheet: Table S4C
Table S4C: Gene Set Enrichment Analysis statistics of Hallmark collection of BTK-unmutated versus BTK-mutated PF at progression
NAME	SIZE	ES	NES	NOM.p.val	FDR.q.val		12PFpost_byMUT_MUT_106_BH005FC15_AllCounts_GSEA						11753
HALLMARK_MYC_TARGETS_V2	53	0.489255	1.68898	0.00200401	0.0373551
HALLMARK_INTERFERON_ALPHA_RESPONSE	80	0.440364	1.66663	0.0001	0.0242569
HALLMARK_MTORC1_SIGNALING	170	0.363718	1.5092	<1.00E-03	0.0885746
HALLMARK_INTERFERON_GAMMA_RESPONSE	156	0.346955	1.44174	0.0113636	0.125289
HALLMARK_CHOLESTEROL_HOMEOSTASIS	53	0.403517	1.40149	0.0441459	0.137867
HALLMARK_UNFOLDED_PROTEIN_RESPONSE	101	0.328611	1.27059	0.0686275	0.295876
HALLMARK_MYC_TARGETS_V1	195	0.281793	1.21499	0.0732601	0.371283
HALLMARK_E2F_TARGETS	167	0.280371	1.17314	0.136622	0.424901
HALLMARK_UV_RESPONSE_UP	108	0.280614	1.11731	0.240602	0.52432
HALLMARK_P53_PATHWAY	145	0.249302	1.02342	0.381308	0.766508
HALLMARK_FATTY_ACID_METABOLISM	114	0.243602	0.970399	0.514793	0.888089
HALLMARK_APICAL_JUNCTION	92	0.246751	0.941143	0.576172	0.918711
HALLMARK_DNA_REPAIR	135	0.226604	0.915889	0.643969	0.930459
HALLMARK_ADIPOGENESIS	145	0.215514	0.889075	0.741551	0.944448
HALLMARK_ESTROGEN_RESPONSE_EARLY	89	0.229285	0.875033	0.725	0.917199
HALLMARK_ALLOGRAFT_REJECTION	119	0.202207	0.80394	0.893281	1
HALLMARK_G2M_CHECKPOINT	161	0.190078	0.788957	0.948624	0.984518
HALLMARK_SPERMATOGENESIS	42	0.230214	0.765214	0.862626	0.959111
HALLMARK_OXIDATIVE_PHOSPHORYLATION	195	0.14377	0.607784	1	0.990214
HALLMARK_PROTEIN_SECRETION	84	-0.109612	-0.418057	1	0.999679
HALLMARK_PEROXISOME	75	-0.149351	-0.556625	1	1
HALLMARK_PI3K_AKT_MTOR_SIGNALING	85	-0.160985	-0.619884	0.99793	1
HALLMARK_GLYCOLYSIS	122	-0.177084	-0.722734	0.98583	1
HALLMARK_REACTIVE_OXYGEN_SPECIES_PATHWAY	44	-0.221612	-0.747931	0.908023	1
HALLMARK_NOTCH_SIGNALING	18	-0.283114	-0.787508	0.733333	1
HALLMARK_COAGULATION	41	-0.256281	-0.839623	0.730539	0.996165
HALLMARK_HEDGEHOG_SIGNALING	14	-0.336303	-0.872913	0.648544	0.947887
HALLMARK_BILE_ACID_METABOLISM	57	-0.250915	-0.890127	0.665289	0.939972
HALLMARK_MITOTIC_SPINDLE	152	-0.215422	-0.896129	0.739308	0.963338
HALLMARK_IL6_JAK_STAT3_SIGNALING	46	-0.269816	-0.917651	0.615842	0.936035
HALLMARK_COMPLEMENT	114	-0.231467	-0.920068	0.642023	0.974474
HALLMARK_ANGIOGENESIS	8	-0.415206	-0.920473	0.54334	1
HALLMARK_TNFA_SIGNALING_VIA_NFKB	131	-0.235522	-0.960482	0.534021	0.919778
HALLMARK_APOPTOSIS	109	-0.240695	-0.96299	0.546906	0.963614
HALLMARK_XENOBIOTIC_METABOLISM	104	-0.241546	-0.970409	0.507431	0.990621
HALLMARK_WNT_BETA_CATENIN_SIGNALING	26	-0.327232	-0.98059	0.456693	1
HALLMARK_HYPOXIA	111	-0.245531	-0.987977	0.481707	1
HALLMARK_IL2_STAT5_SIGNALING	124	-0.25825	-1.05606	0.320628	0.816619
HALLMARK_ANDROGEN_RESPONSE	68	-0.288976	-1.05923	0.347072	0.870146
HALLMARK_KRAS_SIGNALING_UP	77	-0.294979	-1.10943	0.254438	0.721618
HALLMARK_TGF_BETA_SIGNALING	37	-0.354102	-1.13732	0.251012	0.670373
HALLMARK_EPITHELIAL_MESENCHYMAL_TRANSITION	60	-0.326591	-1.17141	0.195699	0.607907
HALLMARK_PANCREAS_BETA_CELLS	8	-0.538758	-1.17298	0.270161	0.677506
HALLMARK_INFLAMMATORY_RESPONSE	85	-0.309496	-1.17881	0.150655	0.744169
HALLMARK_KRAS_SIGNALING_DN	53	-0.334335	-1.19109	0.179381	0.806956
HALLMARK_HEME_METABOLISM	133	-0.291858	-1.20439	0.109504	0.888227
HALLMARK_ESTROGEN_RESPONSE_LATE	89	-0.309997	-1.21327	0.126984	1
HALLMARK_UV_RESPONSE_DN	77	-0.342924	-1.28989	0.0726872	0.8314
HALLMARK_MYOGENESIS	76	-0.371168	-1.38703	0.038961	0.598004
HALLMARK_APICAL_SURFACE	20	-0.553435	-1.54088	0.0315582	0.313899

## Sheet: Table S4D
Table S4C: Gene Set Enrichment Analysis statistics of Hallmark collection of PF versus RF at progression
	BTK-mutated PF vs. RF (n=16)					BTK-unmutated PF vs. RF (n=8)
NAME	SIZE	ES	NES	NOM.p.val	FDR.q.val	SIZE	ES	NES	NOM.p.val	FDR.q.val
HALLMARK_OXIDATIVE_PHOSPHORYLATION	196	0.563023	2.34946	<1.00E-03	<1.00E-03	196	0.587741	2.47744	<1.00E-03	<1.00E-03
HALLMARK_MTORC1_SIGNALING	170	0.363144	1.50869	0.00251256	0.0358206	174	0.501808	2.08156	<1.00E-03	<1.00E-03
HALLMARK_FATTY_ACID_METABOLISM	115	0.485368	1.90118	<1.00E-03	0.00035	115	0.530318	2.05721	<1.00E-03	<1.00E-03
HALLMARK_MYC_TARGETS_V1	194	0.316084	1.30922	0.0212766	0.105828	195	0.481767	2.05224	<1.00E-03	<1.00E-03
HALLMARK_CHOLESTEROL_HOMEOSTASIS	53	0.477941	1.65234	<1.00E-03	0.0109592	54	0.566007	1.93756	<1.00E-03	0.000611111
HALLMARK_REACTIVE_OXYGEN_SPECIES_PATHWAY	42	0.514549	1.68842	<1.00E-03	0.00844382	41	0.564718	1.86375	<1.00E-03	0.000509259
HALLMARK_ALLOGRAFT_REJECTION	120	0.501755	1.96004	<1.00E-03	<1.00E-03	120	0.459505	1.8095	<1.00E-03	<1.00E-03
HALLMARK_MYC_TARGETS_V2	55	0.274997	0.956016	0.526087	0.623661	57	0.47871	1.66588	0.00196464	0.0130272
HALLMARK_EPITHELIAL_MESENCHYMAL_TRANSITION	59	0.51822	1.81621	<1.00E-03	<1.00E-03	67	0.449003	1.63708	<1.00E-03	0.0144025
HALLMARK_XENOBIOTIC_METABOLISM	106	0.387779	1.50831	0.00236967	0.03358	110	0.405261	1.60453	<1.00E-03	0.0191384
HALLMARK_COMPLEMENT	114	0.417023	1.61406	0.00224215	0.0160719	115	0.391803	1.55401	0.0019685	0.0273475
HALLMARK_KRAS_SIGNALING_DN	51	0.369276	1.22878	0.147982	0.160668	59	0.428835	1.52775	0.0160321	0.0317997
HALLMARK_ADIPOGENESIS	145	0.382851	1.54593	<1.00E-03	0.0290182	152	0.364365	1.48692	0.00402414	0.0434046
HALLMARK_ANGIOGENESIS	not detected					10	0.646974	1.476	0.0745968	0.0453177
HALLMARK_PEROXISOME	75	0.358636	1.29929	0.0599078	0.110131	80	0.384294	1.42763	0.025	0.0661698
HALLMARK_APICAL_JUNCTION	95	0.388471	1.45379	0.015625	0.0512033	101	0.36114	1.40384	0.0243408	0.0787607
HALLMARK_E2F_TARGETS	168	0.342156	1.40315	0.0140845	0.0684109	177	0.333198	1.38591	0.0100604	0.0859335
HALLMARK_APICAL_SURFACE	21	0.635098	1.78768	<1.00E-03	0.0022295	20	0.498464	1.38447	0.0855397	0.0822727
HALLMARK_IL2_STAT5_SIGNALING	122	0.418651	1.66025	<1.00E-03	0.010827	131	0.330753	1.33163	0.0307377	0.120457
HALLMARK_INTERFERON_GAMMA_RESPONSE	156	0.487641	1.98275	<1.00E-03	<1.00E-03	156	0.319964	1.32339	0.0250522	0.122872
HALLMARK_GLYCOLYSIS	119	0.32166	1.25251	0.0703125	0.143797	130	0.321964	1.28849	0.046875	0.151838
HALLMARK_P53_PATHWAY	149	0.342336	1.38496	0.0215311	0.0735607	151	0.302034	1.24978	0.0755814	0.194432
HALLMARK_DNA_REPAIR	134	0.257195	1.01602	0.425	0.485126	138	0.305808	1.2295	0.0777311	0.214274
HALLMARK_APOPTOSIS	112	0.396141	1.54274	<1.00E-03	0.0278033	113	0.302568	1.18433	0.13786	0.280337
HALLMARK_ESTROGEN_RESPONSE_LATE	90	0.346056	1.28341	0.0722101	0.120692	94	0.298447	1.14226	0.2	0.351095
HALLMARK_HEME_METABOLISM	132	0.340596	1.35881	0.0136364	0.0791107	139	0.276354	1.12027	0.189189	0.384157
HALLMARK_INTERFERON_ALPHA_RESPONSE	80	0.521311	1.93128	<1.00E-03	<1.00E-03	81	0.296136	1.10575	0.274662	0.4028
HALLMARK_COAGULATION	41	0.340631	1.10654	0.260465	0.312631	48	0.327797	1.10411	0.277666	0.392876
HALLMARK_MYOGENESIS	76	0.318555	1.15939	0.192641	0.231625	85	0.28405	1.06781	0.329832	0.46511
HALLMARK_KRAS_SIGNALING_UP	81	0.376774	1.3769	0.0352113	0.0712518	81	0.278364	1.03567	0.37911	0.53321
HALLMARK_UV_RESPONSE_UP	110	0.239606	0.928407	0.632287	0.664469	110	0.264594	1.02452	0.407787	0.545344
HALLMARK_G2M_CHECKPOINT	162	0.320909	1.32396	0.0364465	0.10257	172	0.246356	1.01922	0.418367	0.541673
HALLMARK_MITOTIC_SPINDLE	156	0.293913	1.20198	0.0917431	0.181138	161	0.245077	1.00679	0.429412	0.558214
HALLMARK_HYPOXIA	113	0.343835	1.32259	0.0458515	0.0991215	114	0.258555	1.00178	0.46473	0.556489
HALLMARK_INFLAMMATORY_RESPONSE	87	0.381974	1.42699	0.0136674	0.0609387	94	0.247697	0.932677	0.604167	0.728948
HALLMARK_UNFOLDED_PROTEIN_RESPONSE	102	0.188966	0.722515	0.977827	0.983999	105	0.239985	0.923215	0.608961	0.73323
HALLMARK_BILE_ACID_METABOLISM	57	0.343663	1.20249	0.183857	0.186347	60	0.252192	0.884284	0.663677	0.812877
HALLMARK_IL6_JAK_STAT3_SIGNALING	46	0.402961	1.3787	0.0580046	0.0737831	49	0.244018	0.815855	0.79	0.940853
HALLMARK_PI3K_AKT_MTOR_SIGNALING	86	0.195843	0.725548	0.969838	1	85	0.212501	0.787602	0.887324	0.96169
HALLMARK_ANDROGEN_RESPONSE	72	0.261899	0.946913	0.552083	0.631014	70	0.215651	0.782111	0.874263	0.945054
HALLMARK_HEDGEHOG_SIGNALING	13	0.509574	1.24352	0.179325	0.148205	16	0.245856	0.646344	0.921875	1
HALLMARK_PROTEIN_SECRETION	85	0.163235	0.613654	0.997732	0.992889	84	0.15618	0.590599	0.995868	0.993924
HALLMARK_ESTROGEN_RESPONSE_EARLY	92	0.284651	1.07433	0.308585	0.366547	95	-0.189209	-0.715173	0.983539	0.958476
HALLMARK_SPERMATOGENESIS	45	-0.208352	-0.668648	0.958333	0.981337	51	-0.234485	-0.808023	0.788732	1
HALLMARK_TNFA_SIGNALING_VIA_NFKB	132	-0.296914	-1.14613	0.166667	0.309087	130	-0.23486	-0.939551	0.593626	0.817052
HALLMARK_UV_RESPONSE_DN	78	-0.238926	-0.851128	0.762478	0.939535	79	-0.287714	-1.07286	0.296681	0.543647
HALLMARK_TGF_BETA_SIGNALING	40	-0.437007	-1.3827	0.064695	0.214443	40	-0.390034	-1.25577	0.149573	0.238296
HALLMARK_WNT_BETA_CATENIN_SIGNALING	28	-0.460415	-1.35366	0.0878505	0.136715	29	-0.428078	-1.30116	0.119588	0.251223
HALLMARK_NOTCH_SIGNALING	19	-0.434474	-1.17538	0.25144	0.343967	22	-0.45716	-1.30489	0.121951	0.492385

## Sheet: Table S4E
Table S4E: Gene Set Enrichment Analysis statistics of the C2.cgp collection of PF versus RF at progression
MYC-related gene sets are highlighted in yellow.
		BTK-mutated PF vs. RF (n=16)									BTK-unmutated PF vs. RF (n=8)
NAME	MYC-related	SIZE	ES	NES	NOM.p.val	FDR.q.val	RANK		NAME	MYC-related	SIZE	ES	NES	NOM.p.val	FDR.q.val	RANK
BROWN_MYELOID_CELL_DEVELOPMENT_UP	no	89	0.685436	2.54533	<1.00E-03	<1.00E-03	1		WONG_MITOCHONDRIA_GENE_MODULE	no	202	0.558515	2.39312	<1.00E-03	<1.00E-03	1
ICHIBA_GRAFT_VERSUS_HOST_DISEASE_35D_UP	no	79	0.661404	2.42731	<1.00E-03	<1.00E-03	2		LI_INDUCED_T_TO_NATURAL_KILLER_UP	no	207	0.548189	2.34266	<1.00E-03	<1.00E-03	2
MCLACHLAN_DENTAL_CARIES_UP	no	129	0.596426	2.38939	<1.00E-03	<1.00E-03	3		MOOTHA_VOXPHOS	no	82	0.622506	2.32567	<1.00E-03	<1.00E-03	3
POOLA_INVASIVE_BREAST_CANCER_UP	no	131	0.595515	2.36946	<1.00E-03	<1.00E-03	4		RHEIN_ALL_GLUCOCORTICOID_THERAPY_DN	no	305	0.523045	2.32251	<1.00E-03	<1.00E-03	4
FLECHNER_BIOPSY_KIDNEY_TRANSPLANT_REJECTED_VS_OK_UP	no	60	0.670147	2.35256	<1.00E-03	<1.00E-03	5		AKL_HTLV1_INFECTION_UP	no	23	0.799827	2.30362	<1.00E-03	<1.00E-03	5
DELYS_THYROID_CANCER_UP	no	209	0.558038	2.34314	<1.00E-03	<1.00E-03	6		POOLA_INVASIVE_BREAST_CANCER_UP	no	143	0.556872	2.29358	<1.00E-03	<1.00E-03	6
HOSHIDA_LIVER_CANCER_SUBCLASS_S1	no	165	0.560209	2.32338	<1.00E-03	<1.00E-03	7		GOLDRATH_ANTIGEN_RESPONSE	no	248	0.521235	2.2846	<1.00E-03	<1.00E-03	7
NADLER_OBESITY_UP	no	36	0.705876	2.29609	<1.00E-03	<1.00E-03	8		TARTE_PLASMA_CELL_VS_PLASMABLAST_DN	no	279	0.5172	2.27634	<1.00E-03	<1.00E-03	8
GAL_LEUKEMIC_STEM_CELL_DN	no	97	0.603989	2.2835	<1.00E-03	<1.00E-03	9		HAHTOLA_MYCOSIS_FUNGOIDES_SKIN_DN	no	23	0.761163	2.25975	<1.00E-03	<1.00E-03	9
HELLER_SILENCED_BY_METHYLATION_UP	no	144	0.564327	2.27863	<1.00E-03	<1.00E-03	10		NADLER_OBESITY_UP	no	40	0.70013	2.24587	<1.00E-03	<1.00E-03	10
VERHAAK_GLIOBLASTOMA_MESENCHYMAL	no	137	0.566897	2.27836	<1.00E-03	<1.00E-03	11		BROWN_MYELOID_CELL_DEVELOPMENT_UP	no	90	0.58997	2.2268	<1.00E-03	<1.00E-03	11
HADDAD_T_LYMPHOCYTE_AND_NK_PROGENITOR_DN	no	24	0.785401	2.26214	<1.00E-03	<1.00E-03	12		DOANE_BREAST_CANCER_ESR1_UP	no	40	0.679304	2.20929	<1.00E-03	<1.00E-03	12
KIM_GLIS2_TARGETS_UP	no	29	0.7488	2.25554	<1.00E-03	<1.00E-03	13		KIM_GLIS2_TARGETS_UP	no	37	0.68838	2.20748	<1.00E-03	<1.00E-03	13
SHIPP_DLBCL_VS_FOLLICULAR_LYMPHOMA_UP	no	36	0.716181	2.23318	<1.00E-03	<1.00E-03	14		ZHAN_MULTIPLE_MYELOMA_CD2_DN	no	32	0.703247	2.20263	<1.00E-03	<1.00E-03	14
GOLDRATH_ANTIGEN_RESPONSE	no	231	0.516799	2.22183	<1.00E-03	<1.00E-03	15		SCHUHMACHER_MYC_TARGETS_UP	yes	76	0.597065	2.19963	<1.00E-03	<1.00E-03	15
LIAN_LIPA_TARGETS_6M	no	25	0.750806	2.21994	<1.00E-03	<1.00E-03	16		SASAKI_ADULT_T_CELL_LEUKEMIA	no	121	0.55068	2.18374	<1.00E-03	<1.00E-03	16
MOOTHA_GLUCONEOGENESIS	no	18	0.831291	2.2181	<1.00E-03	<1.00E-03	17		MCLACHLAN_DENTAL_CARIES_UP	no	130	0.537942	2.15763	<1.00E-03	<1.00E-03	17
BLANCO_MELO_COVID19_SARS_COV_2_POS_PATIENT_LUNG_TISSUE_UP	no	69	0.617997	2.21671	<1.00E-03	<1.00E-03	18		MOOTHA_HUMAN_MITODB_6_2002	no	376	0.476957	2.15403	<1.00E-03	<1.00E-03	18
LI_INDUCED_T_TO_NATURAL_KILLER_UP	no	199	0.526879	2.21109	<1.00E-03	<1.00E-03	19		ICHIBA_GRAFT_VERSUS_HOST_DISEASE_35D_UP	no	83	0.577985	2.14712	<1.00E-03	<1.00E-03	19
MARKEY_RB1_ACUTE_LOF_DN	no	146	0.552894	2.20722	<1.00E-03	<1.00E-03	20		DELYS_THYROID_CANCER_UP	no	217	0.505053	2.14591	<1.00E-03	<1.00E-03	20
CHICAS_RB1_TARGETS_CONFLUENT	no	265	0.508952	2.20237	<1.00E-03	<1.00E-03	21		STARK_PREFRONTAL_CORTEX_22Q11_DELETION_DN	no	459	0.465547	2.14108	<1.00E-03	<1.00E-03	21
SASAKI_ADULT_T_CELL_LEUKEMIA	no	114	0.564068	2.18753	<1.00E-03	<1.00E-03	22		CHICAS_RB1_TARGETS_CONFLUENT	no	273	0.492779	2.13876	<1.00E-03	<1.00E-03	22
RAMALHO_STEMNESS_DN	no	39	0.677113	2.18495	<1.00E-03	<1.00E-03	23		RODWELL_AGING_KIDNEY_UP	no	321	0.478165	2.13635	<1.00E-03	<1.00E-03	23
QI_PLASMACYTOMA_UP	no	163	0.527929	2.18214	<1.00E-03	<1.00E-03	24		DANG_MYC_TARGETS_UP	yes	114	0.53687	2.12562	<1.00E-03	<1.00E-03	24
LINDGREN_BLADDER_CANCER_CLUSTER_2B	no	201	0.5202	2.17655	<1.00E-03	<1.00E-03	25		RAMALHO_STEMNESS_DN	no	41	0.650008	2.12057	<1.00E-03	<1.00E-03	25
RHEIN_ALL_GLUCOCORTICOID_THERAPY_DN	no	300	0.499523	2.16822	<1.00E-03	<1.00E-03	26		FLECHNER_BIOPSY_KIDNEY_TRANSPLANT_REJECTED_VS_OK_UP	no	60	0.605786	2.11589	<1.00E-03	<1.00E-03	26
RODWELL_AGING_KIDNEY_UP	no	311	0.487652	2.16422	<1.00E-03	<1.00E-03	27		MOOTHA_MITOCHONDRIA	no	388	0.46683	2.10099	<1.00E-03	<1.00E-03	27
TARTE_PLASMA_CELL_VS_PLASMABLAST_DN	no	269	0.493425	2.13211	<1.00E-03	<1.00E-03	28		YAO_TEMPORAL_RESPONSE_TO_PROGESTERONE_CLUSTER_13	no	164	0.513197	2.09291	<1.00E-03	<1.00E-03	28
TAKEDA_TARGETS_OF_NUP98_HOXA9_FUSION_16D_UP	no	68	0.590651	2.12688	<1.00E-03	<1.00E-03	29		HOSHIDA_LIVER_CANCER_SUBCLASS_S1	no	173	0.500808	2.08609	<1.00E-03	<1.00E-03	29
AKL_HTLV1_INFECTION_UP	no	21	0.752876	2.11973	<1.00E-03	<1.00E-03	30		VERHAAK_GLIOBLASTOMA_MESENCHYMAL	no	140	0.512089	2.06801	<1.00E-03	0.00118514	30
CROONQUIST_NRAS_SIGNALING_UP	no	22	0.767751	2.10198	<1.00E-03	0.00106398	31		SESTO_RESPONSE_TO_UV_C7	no	45	0.607372	2.06446	<1.00E-03	0.00134116	31
MOOTHA_GLYCOLYSIS	no	14	0.833031	2.10041	<1.00E-03	0.00103073	32		SOTIRIOU_BREAST_CANCER_GRADE_1_VS_3_UP	no	114	0.522053	2.05654	<1.00E-03	0.00153148	32
SCIBETTA_KDM5B_TARGETS_DN	no	50	0.60322	2.08974	<1.00E-03	0.0011552	33		CONCANNON_APOPTOSIS_BY_EPOXOMICIN_DN	no	87	0.546594	2.05297	<1.00E-03	0.0016208	33
JISON_SICKLE_CELL_DISEASE_UP	no	122	0.528848	2.07924	<1.00E-03	0.00117091	34		BRACHAT_RESPONSE_TO_CAMPTOTHECIN_DN	no	36	0.635459	2.02908	<1.00E-03	0.00244483	34
KUROZUMI_RESPONSE_TO_ONCOCYTIC_VIRUS	no	17	0.80199	2.07797	<1.00E-03	0.00113745	35		SCHLOSSER_MYC_TARGETS_AND_SERUM_RESPONSE_UP	yes	47	0.601303	2.02587	<1.00E-03953125	0.00246141	35
NAKAJIMA_MAST_CELL	no	13	0.822032	2.07615	<1.00E-03	0.00115398	36		ZHANG_GATA6_TARGETS_DN	no	31	0.669932	2.02511	<1.00E-03	0.0024772	36
RICKMAN_METASTASIS_DN	no	172	0.504936	2.07613	<1.00E-03	0.00112279	37		GRUETZMANN_PANCREATIC_CANCER_UP	no	256	0.462298	2.02223	<1.00E-03	0.00245101	37
FULCHER_INFLAMMATORY_RESPONSE_LECTIN_VS_LPS_UP	no	380	0.458636	2.07375	<1.00E-03	0.0011375	38		NATSUME_RESPONSE_TO_INTERFERON_BETA_DN	no	40	0.625277	2.02181	<1.00E-03	0.00238651	38
ZHONG_SECRETOME_OF_LUNG_CANCER_AND_ENDOTHELIUM	no	41	0.64448	2.07218	<1.00E-03	0.0011536	39		HSIAO_HOUSEKEEPING_GENES	no	366	0.450636	2.01747	<1.00E-03	0.00244186	39
NAKAYAMA_SOFT_TISSUE_TUMORS_PCA1_UP	no	35	0.65376	2.0721	<1.00E-03	0.00112476	40		SCHUETZ_BREAST_CANCER_DUCTAL_INVASIVE_UP	no	141	0.49495	2.01511	<1.00E-03	0.00252843	40
JAATINEN_HEMATOPOIETIC_STEM_CELL_DN	no	91	0.55139	2.06975	<1.00E-03	0.00109733	41		HIRSCH_CELLULAR_TRANSFORMATION_SIGNATURE_DN	no	66	0.559347	2.00804	<1.00E-03	0.00279502	41
GRAHAM_CML_QUIESCENT_VS_NORMAL_QUIESCENT_UP	no	40	0.636482	2.06273	<1.00E-03	0.00119468	42		KAAB_FAILED_HEART_VENTRICLE_DN	no	30	0.655859	2.00746	<1.00E-03	0.00283515	42
LIAN_LIPA_TARGETS_3M	no	20	0.755624	2.05489	<1.00E-03	0.00132886	43		FOROUTAN_INTEGRATED_TGFB_EMT_UP	no	38	0.624465	1.99458	<1.00E-03	0.00352025	43
ALCALAY_AML_BY_NPM1_LOCALIZATION_DN	no	118	0.528122	2.05256	<1.00E-03	0.00141439	44		LI_AMPLIFIED_IN_LUNG_CANCER	no	126	0.493582	1.99284	<1.00E-03	0.00364157	44
HUTTMANN_B_CLL_POOR_SURVIVAL_UP	no	204	0.485228	2.04274	<1.00E-03	0.001574	45		SHIPP_DLBCL_VS_FOLLICULAR_LYMPHOMA_UP	no	40	0.618254	1.98672	<1.00E-03	0.00412296	45
RHODES_CANCER_META_SIGNATURE	no	56	0.577148	2.03033	<1.00E-03	0.00194826	46		IGLESIAS_E2F_TARGETS_UP	no	85	0.527834	1.97588	<1.00E-03	0.0050353	46
SMID_BREAST_CANCER_NORMAL_LIKE_UP	no	228	0.477702	2.02895	<1.00E-03	0.00190681	47		ROSS_AML_WITH_MLL_FUSIONS	no	51	0.573304	1.97486	<1.00E-03	0.00499186	47
OUILLETTE_CLL_13Q14_DELETION_DN	no	35	0.650152	2.02659	<1.00E-03	0.0019396	48		MEBARKI_HCC_PROGENITOR_WNT_UP_BLOCKED_BY_FZD8CRD	no	46	0.593581	1.97222	<1.00E-03	0.0050724	48
DIAZ_CHRONIC_MYELOGENOUS_LEUKEMIA_DN	no	69	0.568576	2.02553	<1.00E-03	0.00193475	49		MARKEY_RB1_ACUTE_LOF_DN	no	150	0.482213	1.97017	<1.00E-03	0.00533546	49
ROZANOV_MMP14_TARGETS_UP	no	132	0.507391	2.01541	<1.00E-03	0.00227188	50		LI_DCP2_BOUND_MRNA	no	85	0.532609	1.96662	<1.00E-03	0.00558441	50
JINESH_BLEBBISHIELD_VS_LIVE_CONTROL_DN	no	162	0.489432	2.01514	<1.00E-03	0.00222734	51		BLANCO_MELO_COVID19_SARS_COV_2_POS_PATIENT_LUNG_TISSUE_UP	no	75	0.534097	1.96571	<1.00E-03	0.00553611	51
ROSS_AML_WITH_MLL_FUSIONS	no	51	0.585304	2.00696	<1.00E-03	0.00247846	52		BURTON_ADIPOGENESIS_8	no	52	0.574234	1.96373	<1.00E-03	0.00571709	52
STEARMAN_TUMOR_FIELD_EFFECT_UP	no	20	0.721896	2.00395	<1.00E-03	0.0026293	53		BRUNO_HEMATOPOIESIS	no	44	0.589958	1.96286	<1.00E-03	0.00569349	53
GRAHAM_CML_DIVIDING_VS_NORMAL_QUIESCENT_UP	no	97	0.522482	2.00292	<1.00E-03	0.00261269	54		RHODES_CANCER_META_SIGNATURE	no	57	0.564193	1.96269	<1.00E-03	0.00558806	54
NAKAYAMA_SOFT_TISSUE_TUMORS_PCA2_UP	no	23	0.698773	2.00177	<1.00E-03	0.00259677	55		MOOTHA_PGC	no	336	0.440713	1.95799	<1.00E-03	0.00605514	55
LINDGREN_BLADDER_CANCER_CLUSTER_1_DN	no	239	0.467701	2.00143	<1.00E-03	0.0025504	56		KAAB_FAILED_HEART_ATRIUM_DN	no	120	0.486976	1.95039	<1.00E-03	0.00674144	56
LIU_VAV3_PROSTATE_CARCINOGENESIS_UP	no	35	0.634804	2.00044	<1.00E-03	0.00271766	57		BILANGES_RAPAMYCIN_SENSITIVE_VIA_TSC1_AND_TSC2	no	59	0.555774	1.95014	<1.00E-03	0.0066752	57
WALLACE_PROSTATE_CANCER_RACE_UP	no	172	0.483625	1.99887	<1.00E-03	0.0027001	58		LI_LUNG_CANCER	no	27	0.65609	1.94642	<1.00E-03	0.00702368	58
TONKS_TARGETS_OF_RUNX1_RUNX1T1_FUSION_HSC_DN	no	108	0.511334	1.99655	<1.00E-03	0.00274184	59		WILENSKY_RESPONSE_TO_DARAPLADIB	no	16	0.744682	1.94527	<1.00E-03	0.00695499	59
JIANG_AGING_HYPOTHALAMUS_UP	no	41	0.609969	1.99471	<1.00E-03	0.00277987	60		GOLDRATH_HOMEOSTATIC_PROLIFERATION	no	132	0.487163	1.93065	<1.00E-03	0.00850596	60
MULLIGHAN_MLL_SIGNATURE_2_UP	no	330	0.448632	1.99212	<1.00E-03	0.0028722	61		ICHIBA_GRAFT_VERSUS_HOST_DISEASE_D7_UP	no	71	0.525923	1.92957	<1.00E-03	0.00848948	61
SOTIRIOU_BREAST_CANCER_GRADE_1_VS_3_UP	no	93	0.523946	1.98614	<1.00E-03	0.00321166	62		PICCALUGA_ANGIOIMMUNOBLASTIC_LYMPHOMA_UP	no	48	0.577547	1.92862	<1.00E-03	0.00844944	62
WONG_MITOCHONDRIA_GENE_MODULE	no	198	0.473535	1.98322	<1.00E-03	0.00332148	63		WU_CELL_MIGRATION	no	63	0.536513	1.92571	<1.00E-03	0.00864497	63
STEARMAN_LUNG_CANCER_EARLY_VS_LATE_DN	no	37	0.627211	1.98269	<1.00E-03	0.00326958	64		HADDAD_T_LYMPHOCYTE_AND_NK_PROGENITOR_DN	no	27	0.649985	1.92546	<1.00E-03	0.00855712	64
SMID_BREAST_CANCER_LUMINAL_B_DN	no	190	0.476313	1.98135	<1.00E-03	0.00340354	65		STEARMAN_LUNG_CANCER_EARLY_VS_LATE_DN	no	38	0.604623	1.92151	<1.00E-03	0.00892688	65
SCHUETZ_BREAST_CANCER_DUCTAL_INVASIVE_UP	no	133	0.495284	1.98098	<1.00E-03	0.00337792	66		COLLER_MYC_TARGETS_UP	yes	21	0.688991	1.92134	<1.00E-03	0.00883724	66
CHUNG_BLISTER_CYTOTOXICITY_UP	no	111	0.504177	1.97979	<1.00E-03	0.00337785	67		SOGA_COLORECTAL_CANCER_MYC_UP	yes	77	0.518469	1.91519	<1.00E-03	0.0092586	67
HECKER_IFNB1_TARGETS	no	43	0.594526	1.97742	<1.00E-03	0.00345447	68		BASSO_B_LYMPHOCYTE_NETWORK	no	136	0.476862	1.91186	<1.00E-03	0.00942976	68
LEE_EARLY_T_LYMPHOCYTE_UP	no	45	0.595217	1.97601	<1.00E-03	0.00353008	69		YAO_TEMPORAL_RESPONSE_TO_PROGESTERONE_CLUSTER_16	no	35	0.607113	1.90917	<1.00E-03	0.00965819	69
XIE_ST_HSC_S1PR3_OE_UP	no	90	0.518475	1.97591	<1.00E-03	0.00347965	70		HOUSTIS_ROS	no	22	0.665419	1.90848	<1.00E-03	0.00968988	70
HSIAO_HOUSEKEEPING_GENES	no	366	0.441771	1.97382	<1.00E-03	0.00355432	71		LIAN_LIPA_TARGETS_3M	no	22	0.673095	1.90838	<1.00E-03	0.00957365	71
PETROVA_ENDOTHELIUM_LYMPHATIC_VS_BLOOD_DN	no	83	0.527932	1.96291	<1.00E-03	0.00414757	72		ZHONG_SECRETOME_OF_LUNG_CANCER_AND_ENDOTHELIUM	no	44	0.5719	1.90764	<1.00E-039455253	0.00954385	72
LENAOUR_DENDRITIC_CELL_MATURATION_DN	no	76	0.538139	1.96056	<1.00E-03	0.00425421	73		WONG_EMBRYONIC_STEM_CELL_CORE	no	293	0.436624	1.90481	<1.00E-03	0.00990005	73
YAGI_AML_FAB_MARKERS	no	122	0.496123	1.95684	<1.00E-03	0.00443005	74		STEIN_ESRRA_TARGETS_UP	no	313	0.426611	1.88889	<1.00E-03	0.01169	74
LIU_PROSTATE_CANCER_DN	no	176	0.471234	1.95622	<1.00E-03	0.00439364	75		TAKEDA_TARGETS_OF_NUP98_HOXA9_FUSION_16D_UP	no	72	0.514309	1.87969	<1.00E-03	0.0133845	75
HESS_TARGETS_OF_HOXA9_AND_MEIS1_DN	no	40	0.614119	1.95408	<1.00E-03	0.00451789	76		LAIHO_COLORECTAL_CANCER_SERRATED_UP	no	91	0.492214	1.87959	<1.00E-03	0.0132283	76
WHITFIELD_CELL_CYCLE_LITERATURE	no	26	0.660776	1.95256	<1.00E-03	0.00461667	77		YAO_TEMPORAL_RESPONSE_TO_PROGESTERONE_CLUSTER_17	no	173	0.45386	1.87614	<1.00E-03	0.0137544	77
ONDER_CDH1_TARGETS_2_DN	no	151	0.484002	1.94987	<1.00E-03	0.00484247	78		MODY_HIPPOCAMPUS_NEONATAL	no	20	0.668446	1.8743	0.00210526	0.0140355	78
NATSUME_RESPONSE_TO_INTERFERON_BETA_DN	no	40	0.607332	1.94937	<1.00E-03	0.00482543	79		WANG_TARGETS_OF_MLL_CBP_FUSION_DN	no	40	0.573262	1.87297	0.00201207	0.0140287	79
ROSTY_CERVICAL_CANCER_PROLIFERATION_CLUSTER	no	80	0.524115	1.94876	<1.00E-03	0.00480639	80		CHUNG_BLISTER_CYTOTOXICITY_UP	no	112	0.474701	1.87259	<1.00E-03	0.0138906	80
ROSS_LEUKEMIA_WITH_MLL_FUSIONS	no	46	0.585703	1.94408	<1.00E-03	0.00525689	81		ZHAN_MULTIPLE_MYELOMA_CD1_VS_CD2_UP	no	33	0.610445	1.8712	<1.00E-03	0.0139381	81
LINDSTEDT_DENDRITIC_CELL_MATURATION_A	no	30	0.640772	1.94226	<1.00E-03	0.00548583	82		LEE_LIVER_CANCER_E2F1_UP	no	27	0.627489	1.86859	<1.00E-03	0.0143122	82
LAIHO_COLORECTAL_CANCER_SERRATED_UP	no	91	0.505563	1.94087	<1.00E-03	0.00550324	83		GRAHAM_CML_QUIESCENT_VS_NORMAL_QUIESCENT_UP	no	47	0.550909	1.86846	<1.00E-03	0.0141398	83
MARKEY_RB1_CHRONIC_LOF_DN	no	56	0.560561	1.92422	<1.00E-03	0.00701103	84		KIM_ALL_DISORDERS_DURATION_CORR_DN	no	122	0.467707	1.8677	<1.00E-03	0.0141474	84
SANSOM_APC_TARGETS_DN	no	191	0.453559	1.9237	<1.00E-03	0.00696895	85		HESS_TARGETS_OF_HOXA9_AND_MEIS1_DN	no	40	0.578767	1.86626	<1.00E-03	0.0141728	85
GRUETZMANN_PANCREATIC_CANCER_UP	no	250	0.448484	1.9224	<1.00E-03	0.00702807	86		WENG_POR_TARGETS_LIVER_UP	no	25	0.624854	1.86562	0.00603622	0.0141289	86
BLANCO_MELO_COVID19_BRONCHIAL_EPITHELIAL_CELLS_SARS_COV_2_INFECTION_UP	no	58	0.559293	1.91968	<1.00E-03	0.0071841	87		RICKMAN_METASTASIS_DN	no	177	0.440813	1.86548	<1.00E-03	0.0139838	87
RIEGE_DELTANP63_DIRECT_TARGETS_UP	no	76	0.52961	1.91905	<1.00E-03	0.00710246	88		CROMER_METASTASIS_DN	no	50	0.546303	1.86497	<1.00E-03	0.0138756	88
WIELAND_UP_BY_HBV_INFECTION	no	72	0.534033	1.919	<1.00E-03	0.00702266	89		JAZAG_TGFB1_SIGNALING_DN	no	22	0.654561	1.85781	<1.00E-039607844	0.0152806	89
BECKER_TAMOXIFEN_RESISTANCE_UP	no	30	0.637068	1.9159	<1.00E-03	0.00744012	90		GILDEA_METASTASIS	no	14	0.741212	1.85671	<1.00E-03984127	0.0152599	90
WILENSKY_RESPONSE_TO_DARAPLADIB	no	15	0.768302	1.91504	<1.00E-03	0.00752894	91		WHITEFORD_PEDIATRIC_CANCER_MARKERS	no	80	0.495929	1.85654	<1.00E-03	0.0151412	91
IGLESIAS_E2F_TARGETS_UP	no	83	0.514791	1.91488	<1.00E-03	0.00746567	92		MEBARKI_HCC_PROGENITOR_WNT_UP	no	61	0.528716	1.85063	<1.00E-03	0.0161751	92
MULLIGHAN_MLL_SIGNATURE_1_UP	no	307	0.432835	1.91462	<1.00E-03	0.00740367	93		ZHANG_RESPONSE_TO_CANTHARIDIN_DN	no	61	0.520893	1.84812	<1.00E-03	0.0165934	93
MA_RAT_AGING_UP	no	56	0.546325	1.91382	<1.00E-03	0.00741624	94		NAKAYAMA_SOFT_TISSUE_TUMORS_PCA1_UP	no	39	0.577273	1.8476	0.00206186	0.016512	94
DANG_REGULATED_BY_MYC_DN	yes	153	0.475907	1.91311	<1.00E-03	0.00735633	95		GRAHAM_CML_DIVIDING_VS_NORMAL_QUIESCENT_UP	no	118	0.465942	1.84585	<1.00E-03	0.0167591	95
ICHIBA_GRAFT_VERSUS_HOST_DISEASE_D7_UP	no	74	0.527355	1.91296	<1.00E-03	0.00729737	96		LEE_NEURAL_CREST_STEM_CELL_UP	no	50	0.532046	1.83867	0.00211416	0.0182003	96
MOOTHA_VOXPHOS	no	82	0.517043	1.91114	<1.00E-03	0.00738387	97		MORI_MATURE_B_LYMPHOCYTE_DN	no	52	0.536102	1.83766	<1.00E-03	0.0183211	97
TAKEDA_TARGETS_OF_NUP98_HOXA9_FUSION_6HR_UP	no	23	0.665774	1.91099	0.00218341	0.00730852	98		WANG_ADIPOGENIC_GENES_REPRESSED_BY_SIRT1	no	18	0.676588	1.83623	<1.00E-03	0.018482	98
SANA_RESPONSE_TO_IFNG_UP	no	51	0.559431	1.90743	<1.00E-03	0.00758443	99		BRACHAT_RESPONSE_TO_METHOTREXATE_DN	no	23	0.634073	1.83576	0.004	0.0184011	99
BASSO_CD40_SIGNALING_UP	no	88	0.510232	1.90697	<1.00E-03	0.00759589	100		FULCHER_INFLAMMATORY_RESPONSE_LECTIN_VS_LPS_UP	no	399	0.405262	1.83309	<1.00E-03	0.0188884	100
SESTO_RESPONSE_TO_UV_C7	no	44	0.578781	1.90049	<1.00E-03	0.00818174	101		OISHI_CHOLANGIOMA_STEM_CELL_LIKE_DN	no	131	0.458354	1.83097	<1.00E-03	0.019275	101
SWEET_LUNG_CANCER_KRAS_UP	no	308	0.431598	1.89933	<1.00E-03	0.00837133	102		STEARMAN_TUMOR_FIELD_EFFECT_UP	no	20	0.67037	1.82899	<1.00E-039267823	0.0195539	102
SMIRNOV_RESPONSE_TO_IR_6HR_DN	no	80	0.511302	1.8966	<1.00E-03	0.0087231	103		TANG_SENESCENCE_TP53_TARGETS_UP	no	13	0.740672	1.82891	<1.00E-03	0.0193925	103
WANG_MLL_TARGETS	no	79	0.511948	1.89327	<1.00E-03	0.00916537	104		ENK_UV_RESPONSE_EPIDERMIS_UP	no	205	0.428782	1.82858	<1.00E-03	0.0193219	104
FLORIO_NEOCORTEX_BASAL_RADIAL_GLIA_DN	no	77	0.518675	1.8918	<1.00E-03	0.00924176	105		PETRETTO_CARDIAC_HYPERTROPHY	no	18	0.67696	1.82319	0.00203252	0.0205848	105
BROWNE_INTERFERON_RESPONSIVE_GENES	no	50	0.56345	1.88967	<1.00E-03	0.00941236	106		ALCALAY_AML_BY_NPM1_LOCALIZATION_DN	no	129	0.454704	1.82197	<1.00E-03	0.0207974	106
YAO_TEMPORAL_RESPONSE_TO_PROGESTERONE_CLUSTER_13	no	163	0.461214	1.88832	<1.00E-03	0.00948397	107		DAVIES_MULTIPLE_MYELOMA_VS_MGUS_DN	no	17	0.679517	1.82024	0.0041841	0.0210344	107
TANG_SENESCENCE_TP53_TARGETS_DN	no	24	0.650481	1.8883	<1.00E-03	0.00939615	108		NGO_MALIGNANT_GLIOMA_1P_LOH	no	15	0.699456	1.81955	<1.00E-039569471	0.0210731	108
BURTON_ADIPOGENESIS_8	no	50	0.555713	1.88747	<1.00E-03	0.00945009	109		TONKS_TARGETS_OF_RUNX1_RUNX1T1_FUSION_MONOCYTE_UP	no	136	0.45579	1.81751	<1.00E-03	0.0215362	109
GAVIN_FOXP3_TARGETS_CLUSTER_T4	no	69	0.521483	1.88611	<1.00E-03	0.009552	110		ROSS_LEUKEMIA_WITH_MLL_FUSIONS	no	48	0.535155	1.81687	<1.00E-03980198	0.0215162	110
VALK_AML_CLUSTER_6	no	19	0.68411	1.88254	<1.00E-03	0.0100389	111		JIANG_AGING_HYPOTHALAMUS_UP	no	41	0.560341	1.8164	<1.00E-03	0.0213889	111
ALCALA_APOPTOSIS	no	79	0.508239	1.88187	<1.00E-03	0.0100564	112		ENK_UV_RESPONSE_KERATINOCYTE_UP	no	380	0.403871	1.81421	<1.00E-03	0.0216774	112
DIRMEIER_LMP1_RESPONSE_LATE_DN	no	26	0.643243	1.87907	<1.00E-03	0.0103479	113		YAO_TEMPORAL_RESPONSE_TO_PROGESTERONE_CLUSTER_14	no	126	0.453879	1.80947	<1.00E-03	0.0228661	113
WU_CELL_MIGRATION	no	63	0.535738	1.87616	<1.00E-03	0.0107559	114		HONMA_DOCETAXEL_RESISTANCE	no	34	0.562019	1.80764	0.00408998	0.0231261	114
ZHAN_MULTIPLE_MYELOMA_MF_UP	no	20	0.663901	1.8751	<1.00E-03	0.0107827	115		BROWNE_HCMV_INFECTION_24HR_DN	no	81	0.484508	1.8074	0.00213675	0.0229643	115
LI_AMPLIFIED_IN_LUNG_CANCER	no	123	0.472652	1.87386	<1.00E-03	0.0108385	116		HELLER_SILENCED_BY_METHYLATION_UP	no	150	0.438926	1.80422	<1.00E-03	0.0236815	116
ZHANG_GATA6_TARGETS_DN	no	34	0.59716	1.87312	0.00214133	0.0108481	117		LIAN_LIPA_TARGETS_6M	no	26	0.622275	1.80261	<1.00E-03	0.0240267	117
HIRSCH_CELLULAR_TRANSFORMATION_SIGNATURE_DN	no	65	0.519221	1.87165	<1.00E-03	0.0109747	118		BLANCO_MELO_COVID19_SARS_COV_2_INFECTION_A594_ACE2_EXPRESSING_CELLS_RUXOLITINIB_DN	no	36	0.57154	1.802	<1.00E-03984127	0.0239873	118
CHIARADONNA_NEOPLASTIC_TRANSFORMATION_KRAS_CDC25_UP	no	36	0.599348	1.87164	<1.00E-03	0.0108825	119		ZHAN_MULTIPLE_MYELOMA_MF_UP	no	20	0.649326	1.80045	0.00201207	0.0242233	119
LINDSTEDT_DENDRITIC_CELL_MATURATION_D	no	38	0.589827	1.87124	<1.00E-03	0.0108481	120		MANN_RESPONSE_TO_AMIFOSTINE_UP	no	18	0.662136	1.79689	<1.00E-03934236	0.0250531	120
TAKEDA_TARGETS_OF_NUP98_HOXA9_FUSION_8D_DN	no	71	0.518456	1.86951	<1.00E-03	0.0110741	121		MARKEY_RB1_CHRONIC_LOF_DN	no	57	0.520853	1.79612	<1.00E-03	0.0250804	121
MEISSNER_BRAIN_HCP_WITH_H3K4ME3_AND_H3K27ME3	no	266	0.423723	1.86875	<1.00E-03	0.0110252	122		VECCHI_GASTRIC_CANCER_EARLY_UP	no	284	0.40962	1.79526	<1.00E-03	0.0251425	122
DESERT_STEM_CELL_HEPATOCELLULAR_CARCINOMA_SUBCLASS_UP	no	167	0.459315	1.86784	<1.00E-03	0.0110885	123		PASINI_SUZ12_TARGETS_DN	no	167	0.43501	1.7942	<1.00E-03	0.0254116	123
BRUNO_HEMATOPOIESIS	no	42	0.573793	1.86591	<1.00E-03	0.0113044	124		PECE_MAMMARY_STEM_CELL_UP	no	110	0.456257	1.7929	<1.00E-03	0.0256169	124
CROONQUIST_NRAS_VS_STROMAL_STIMULATION_UP	no	30	0.609749	1.86337	0.00227273	0.0115863	125		CREIGHTON_ENDOCRINE_THERAPY_RESISTANCE_1	no	346	0.399764	1.79029	<1.00E-03	0.0261618	125
PICCALUGA_ANGIOIMMUNOBLASTIC_LYMPHOMA_UP	no	43	0.558395	1.86146	0.00230947	0.0118902	126		BURTON_ADIPOGENESIS_5	no	104	0.469641	1.7898	<1.00E-03	0.0261447	126
KIM_ALL_DISORDERS_CALB1_CORR_DN	no	16	0.713792	1.8586	0.00206186	0.0122273	127		MOOTHA_GLUCONEOGENESIS	no	20	0.634987	1.78972	0.00581395	0.0259505	127
TAKAO_RESPONSE_TO_UVB_RADIATION_UP	no	75	0.507363	1.85858	<1.00E-03	0.012145	128		CHEN_LVAD_SUPPORT_OF_FAILING_HEART_DN	no	14	0.711867	1.78817	0.00206612	0.0262253	128
MOOTHA_HUMAN_MITODB_6_2002	no	362	0.409327	1.85744	<1.00E-03	0.0122629	129		MULLIGHAN_MLL_SIGNATURE_1_UP	no	309	0.404109	1.78799	<1.00E-03	0.026068	129
ANDERSEN_CHOLANGIOCARCINOMA_CLASS2	no	37	0.586605	1.85653	<1.00E-03	0.0123259	130		ROZANOV_MMP14_TARGETS_UP	no	132	0.445286	1.78635	<1.00E-03	0.0265106	130
PASINI_SUZ12_TARGETS_DN	no	171	0.451531	1.85522	<1.00E-03	0.0124548	131		BOYLAN_MULTIPLE_MYELOMA_D_CLUSTER_DN	no	26	0.596993	1.78626	<1.00E-03	0.0263422	131
LEE_LIVER_CANCER_E2F1_UP	no	29	0.610078	1.84803	<1.00E-03	0.0137668	132		BURTON_ADIPOGENESIS_6	no	131	0.44529	1.78569	<1.00E-03	0.0263558	132
VANLOO_SP3_TARGETS_DN	no	40	0.559074	1.84699	<1.00E-03	0.0137681	133		GRAHAM_NORMAL_QUIESCENT_VS_NORMAL_DIVIDING_DN	no	57	0.518899	1.78543	<1.00E-03	0.0262363	133
TAKEDA_TARGETS_OF_NUP98_HOXA9_FUSION_10D_UP	no	68	0.520313	1.84696	<1.00E-03	0.0136654	134		BUYTAERT_PHOTODYNAMIC_THERAPY_STRESS_DN	no	485	0.385817	1.78299	<1.00E-03	0.026942	134
BRACHAT_RESPONSE_TO_METHOTREXATE_DN	no	22	0.641446	1.84534	0.004329	0.0138061	135		CASTELLANO_NRAS_TARGETS_UP	no	38	0.552536	1.78082	0.00389864	0.0275361	135
VANASSE_BCL2_TARGETS_DN	no	39	0.571104	1.84522	<1.00E-03	0.0137423	136		MA_RAT_AGING_DN	no	78	0.478	1.77999	0.0020284	0.027696	136
WHITEFORD_PEDIATRIC_CANCER_MARKERS	no	64	0.510696	1.84351	<1.00E-03	0.0139429	137		SCHLOSSER_MYC_TARGETS_AND_SERUM_RESPONSE_DN	yes	47	0.52756	1.77892	<1.00E-03	0.0279288	137
VALK_AML_CLUSTER_3	no	14	0.720543	1.84278	0.00428265	0.0139779	138		ALCALA_APOPTOSIS	no	78	0.482057	1.77831	<1.00E-03	0.0278553	138
WANG_RESPONSE_TO_GSK3_INHIBITOR_SB216763_UP	no	280	0.422604	1.84234	<1.00E-03	0.0139394	139		CARDOSO_RESPONSE_TO_GAMMA_RADIATION_AND_3AB	no	11	0.741949	1.77797	0.00561798	0.0277955	139
MEISSNER_NPC_HCP_WITH_H3K4ME3_AND_H3K27ME3	no	32	0.59139	1.84154	<1.00E-03	0.0139875	140		MORI_PRE_BI_LYMPHOCYTE_UP	no	45	0.529286	1.77218	<1.00E-03	0.0295497	140
BLANCO_MELO_COVID19_SARS_COV_2_INFECTION_A594_ACE2_EXPRESSING_CELLS_RUXOLITINIB_DN	no	35	0.590865	1.83964	0.00212314	0.0142437	141		WOO_LIVER_CANCER_RECURRENCE_UP	no	57	0.50529	1.76887	<1.00E-039880715	0.0304843	141
LIAN_NEUTROPHIL_GRANULE_CONSTITUENTS	no	10	0.785806	1.83775	0.00443459	0.0144469	142		BENPORATH_ES_WITH_H3K27ME3	no	228	0.410005	1.76827	<1.00E-03	0.0304677	142
VECCHI_GASTRIC_CANCER_ADVANCED_VS_EARLY_DN	no	55	0.536038	1.83772	<1.00E-03	0.0143459	143		SWEET_LUNG_CANCER_KRAS_UP	no	318	0.394467	1.76091	<1.00E-03	0.0329919	143
GAVIN_FOXP3_TARGETS_CLUSTER_P3	no	95	0.486679	1.8367	<1.00E-03	0.0144947	144		GAL_LEUKEMIC_STEM_CELL_DN	no	114	0.448592	1.7604	<1.00E-03	0.0329897	144
BAUS_TFF2_TARGETS_UP	no	17	0.686401	1.83594	0.00639659	0.0145017	145		LINDGREN_BLADDER_CANCER_CLUSTER_2B	no	209	0.41163	1.75828	<1.00E-03	0.033543	145
HOSHIDA_LIVER_CANCER_SUBCLASS_S3	no	122	0.467141	1.83345	<1.00E-03	0.0149106	146		MA_RAT_AGING_UP	no	58	0.493529	1.7576	0.00204082	0.0336002	146
STAMBOLSKY_TARGETS_OF_MUTATED_TP53_DN	no	32	0.589618	1.83272	0.0021692	0.0149952	147		CHIANG_LIVER_CANCER_SUBCLASS_UNANNOTATED_DN	no	166	0.418517	1.75598	<1.00E-03	0.0340624	147
WANG_ESOPHAGUS_CANCER_VS_NORMAL_DN	no	74	0.504532	1.82998	<1.00E-03	0.0155089	148		MULLIGHAN_MLL_SIGNATURE_2_UP	no	334	0.391263	1.75597	<1.00E-03	0.0338423	148
CARDOSO_RESPONSE_TO_GAMMA_RADIATION_AND_3AB	no	11	0.772575	1.82806	0.00426439	0.0157394	149		BROWN_MYELOID_CELL_DEVELOPMENT_DN	no	96	0.460706	1.75478	<1.00E-03	0.034166	149
BLANCO_MELO_COVID19_SARS_COV_2_INFECTION_A594_ACE2_EXPRESSING_CELLS_DN	no	40	0.564452	1.82672	<1.00E-03	0.0159935	150		BENPORATH_PRC2_TARGETS	no	97	0.459291	1.74946	<1.00E-039723866	0.0360245	150
WATANABE_COLON_CANCER_MSI_VS_MSS_UP	no	15	0.711239	1.82459	0.00206612	0.0162861	151		BUFFA_HYPOXIA_METAGENE	no	39	0.544942	1.74902	0.00604839	0.0358751	151
BURTON_ADIPOGENESIS_3	no	60	0.52247	1.82237	<1.00E-03	0.0166078	152		WOO_LIVER_CANCER_RECURRENCE_DN	no	37	0.54321	1.74435	<1.00E-03	0.0375522	152
PRAMOONJAGO_SOX4_TARGETS_DN	no	35	0.582676	1.82214	<1.00E-03	0.0165664	153		JI_RESPONSE_TO_FSH_UP	no	46	0.516904	1.74009	0.00206612	0.039486	153
WORSCHECH_TUMOR_REJECTION_UP	no	20	0.666333	1.82179	0.00217865	0.0165028	154		DESERT_STEM_CELL_HEPATOCELLULAR_CARCINOMA_SUBCLASS_UP	no	174	0.415719	1.73974	<1.00E-03	0.0393554	154
EGUCHI_CELL_CYCLE_RB1_TARGETS	no	14	0.730922	1.81908	0.00414938	0.0170078	155		STEIN_ESRRA_TARGETS	no	421	0.378505	1.7374	<1.00E-03	0.0401709	155
MARSON_FOXP3_TARGETS_STIMULATED_UP	no	20	0.660399	1.81745	<1.00E-03	0.0172852	156		WALLACE_PROSTATE_CANCER_RACE_UP	no	174	0.42234	1.73575	<1.00E-03	0.0406128	156
MIKKELSEN_IPS_LCP_WITH_H3K4ME3	no	69	0.508959	1.81739	<1.00E-03	0.0171751	157		PRAMOONJAGO_SOX4_TARGETS_DN	no	37	0.531947	1.73177	<1.00E-039880715	0.0421362	157
ZHONG_SECRETOME_OF_LUNG_CANCER_AND_MACROPHAGE	no	54	0.523501	1.81486	<1.00E-03	0.0176222	158		KUNINGER_IGF1_VS_PDGFB_TARGETS_DN	no	20	0.623874	1.73067	0.00606061	0.0422669	158
KAAB_FAILED_HEART_ATRIUM_DN	no	119	0.462822	1.81468	<1.00E-03	0.0175113	159		TIEN_INTESTINE_PROBIOTICS_6HR_UP	no	46	0.518015	1.73064	<1.00E-039880715	0.0420196	159
WOO_LIVER_CANCER_RECURRENCE_UP	no	56	0.528457	1.81395	<1.00E-03	0.0176367	160		TAKAO_RESPONSE_TO_UVB_RADIATION_UP	no	75	0.476255	1.73054	0.00208333	0.0418312	160
HOLLERN_EMT_BREAST_TUMOR_DN	no	37	0.569689	1.81156	0.00224719	0.018053	161		LEE_LIVER_CANCER_MYC_E2F1_UP	yes	24	0.585708	1.72916	0.0170576	0.0421526	161
SENESE_HDAC1_AND_HDAC2_TARGETS_DN	no	86	0.487693	1.81116	<1.00E-03	0.0180058	162		SCIBETTA_KDM5B_TARGETS_DN	no	52	0.502025	1.72784	0.00409836	0.0423817	162
WANG_TARGETS_OF_MLL_CBP_FUSION_DN	no	40	0.56765	1.81093	<1.00E-03	0.0179798	163		DIRMEIER_LMP1_RESPONSE_LATE_UP	no	52	0.520637	1.72715	0.00206186	0.0426156	163
HAHTOLA_MYCOSIS_FUNGOIDES_SKIN_DN	no	22	0.639323	1.8089	0.00643777	0.0183309	164		RICKMAN_HEAD_AND_NECK_CANCER_C	no	13	0.691016	1.72231	0.00782779	0.0445871	164
ALFANO_MYC_TARGETS	yes	164	0.438903	1.80567	<1.00E-03	0.0189601	165		WANG_MLL_TARGETS	no	85	0.4583	1.7177	0.004	0.0464764	165
SCHAEFFER_PROSTATE_DEVELOPMENT_12HR_DN	no	17	0.677984	1.80517	0.0021322	0.0188873	166		CAFFAREL_RESPONSE_TO_THC_24HR_5_UP	no	26	0.578628	1.71623	0.00842105	0.0469863	166
YAO_TEMPORAL_RESPONSE_TO_PROGESTERONE_CLUSTER_12	no	58	0.52134	1.80419	<1.00E-03	0.0190005	167		SMID_BREAST_CANCER_BASAL_UP	no	251	0.395568	1.71343	<1.00E-03	0.0480897	167
FERRANDO_T_ALL_WITH_MLL_ENL_FUSION_DN	no	69	0.506313	1.80352	<1.00E-03	0.0190188	168		BORCZUK_MALIGNANT_MESOTHELIOMA_UP	no	287	0.389268	1.71307	<1.00E-03	0.0479457	168
BASSO_B_LYMPHOCYTE_NETWORK	no	130	0.452397	1.79922	<1.00E-03	0.0200175	169		SINGH_NFE2L2_TARGETS	no	12	0.706939	1.70915	0.00980392	0.0495839	169
MIKKELSEN_ES_LCP_WITH_H3K4ME3	no	47	0.539142	1.79879	<1.00E-03	0.0199802	170		HOSHIDA_LIVER_CANCER_SUBCLASS_S3	no	128	0.428451	1.70813	<1.00E-03	0.0497549	170
PUIFFE_INVASION_INHIBITED_BY_ASCITES_UP	no	52	0.52329	1.79753	<1.00E-03	0.0200553	171		BENPORATH_SUZ12_TARGETS	no	212	0.400753	1.70764	<1.00E-03	0.0496915	171
MORI_MATURE_B_LYMPHOCYTE_DN	no	52	0.523377	1.79597	<1.00E-03	0.0202873	172		LU_EZH2_TARGETS_UP	no	212	0.399769	1.70737	<1.00E-03	0.0495401	172
MORI_IMMATURE_B_LYMPHOCYTE_DN	no	59	0.51205	1.7952	0.00218818	0.0203204	173		ACOSTA_PROLIFERATION_INDEPENDENT_MYC_TARGETS_DN	yes	81	0.457686	1.70616	<1.00E-03	0.0498758	173
DAVIES_MULTIPLE_MYELOMA_VS_MGUS_DN	no	18	0.679229	1.79491	0.00437637	0.0202629	174		KARLSSON_TGFB1_TARGETS_UP	no	103	0.440789	1.70263	<1.00E-039120459	0.0515704	174
KAMIKUBO_MYELOID_CEBPA_NETWORK	no	10	0.776438	1.79235	0.00407332	0.0207558	175		LINDSTEDT_DENDRITIC_CELL_MATURATION_A	no	31	0.550968	1.70207	0.0041841	0.0515747	175
TONKS_TARGETS_OF_RUNX1_RUNX1T1_FUSION_MONOCYTE_DN	no	37	0.55998	1.7905	<1.00E-03	0.0210181	176		GUILLAUMOND_KLF10_TARGETS_UP	no	25	0.572713	1.69987	0.00609756	0.0523632	176
MODY_HIPPOCAMPUS_NEONATAL	no	21	0.636271	1.78976	0.00218341	0.021102	177		VECCHI_GASTRIC_CANCER_ADVANCED_VS_EARLY_DN	no	58	0.483263	1.69956	<1.00E-03	0.0521933	177
CHIANG_LIVER_CANCER_SUBCLASS_PROLIFERATION_UP	no	96	0.475866	1.78914	<1.00E-03	0.0210912	178		LEE_CALORIE_RESTRICTION_MUSCLE_UP	no	21	0.600302	1.69661	0.00560748	0.0535417	178
GAJATE_RESPONSE_TO_TRABECTEDIN_UP	no	40	0.547086	1.78564	0.00214133	0.0218959	179		SPIELMAN_LYMPHOBLAST_EUROPEAN_VS_ASIAN_UP	no	441	0.369322	1.69522	<1.00E-03	0.0541249	179
ZHAN_MULTIPLE_MYELOMA_CD1_AND_CD2_DN	no	40	0.551579	1.78285	<1.00E-03	0.0224335	180		HUTTMANN_B_CLL_POOR_SURVIVAL_UP	no	205	0.399481	1.69468	<1.00E-03	0.05414	180
FOSTER_KDM1A_TARGETS_UP	no	79	0.489444	1.78243	<1.00E-03	0.0224138	181		WANG_ESOPHAGUS_CANCER_VS_NORMAL_UP	no	77	0.457447	1.69399	<1.00E-03	0.0542187	181
ZHAN_MULTIPLE_MYELOMA_CD1_VS_CD2_UP	no	29	0.600076	1.78112	<1.00E-03	0.0227626	182		ZAMORA_NOS2_TARGETS_DN	no	56	0.493466	1.69217	0.00413223	0.0549606	182
GRAHAM_NORMAL_QUIESCENT_VS_NORMAL_DIVIDING_DN	no	45	0.544219	1.7798	<1.00E-03	0.0232011	183		MODY_HIPPOCAMPUS_POSTNATAL	no	38	0.530404	1.68784	0.00209205	0.0571179	183
ZHAN_MULTIPLE_MYELOMA_PR_UP	no	14	0.70159	1.77973	0.00444444	0.0231028	184		WATANABE_COLON_CANCER_MSI_VS_MSS_UP	no	15	0.647797	1.68722	0.012605	0.0572194	184
BERENJENO_ROCK_SIGNALING_NOT_VIA_RHOA_UP	no	13	0.719564	1.77187	0.00409836	0.0249498	185		ZHAN_MULTIPLE_MYELOMA_PR_UP	no	23	0.586258	1.68483	0.00607287	0.0581349	185
TAKEDA_TARGETS_OF_NUP98_HOXA9_FUSION_3D_UP	no	85	0.478575	1.77134	<1.00E-03	0.024981	186		SMID_BREAST_CANCER_LUMINAL_B_DN	no	196	0.399915	1.6845	<1.00E-03	0.0579667	186
CERVERA_SDHB_TARGETS_1_UP	no	30	0.585644	1.76924	0.00678733	0.0254128	187		DUNNE_TARGETS_OF_AML1_MTG8_FUSION_UP	no	34	0.540464	1.68291	0.003861	0.0585735	187
SMITH_TERT_TARGETS_DN	no	56	0.515136	1.76615	<1.00E-03	0.0262359	188		KIM_ALL_DISORDERS_CALB1_CORR_DN	no	16	0.636452	1.68227	0.0077821	0.0586585	188
STARK_PREFRONTAL_CORTEX_22Q11_DELETION_DN	no	446	0.387302	1.76523	<1.00E-03	0.0263146	189		ZHAN_MULTIPLE_MYELOMA_HP_DN	no	33	0.534743	1.682	0.00375235	0.0585534	189
BENPORATH_PRC2_TARGETS	no	77	0.48025	1.76463	<1.00E-03	0.0263207	190		JOHANSSON_GLIOMAGENESIS_BY_PDGFB_UP	no	43	0.508749	1.68088	0.00568182	0.0589432	190
SMID_BREAST_CANCER_BASAL_UP	no	234	0.415688	1.76381	<1.00E-03	0.0264246	191		HUANG_GATA2_TARGETS_UP	no	113	0.432106	1.67947	0.00394477	0.059358	191
CASTELLANO_NRAS_TARGETS_UP	no	38	0.542457	1.7634	0.00223714	0.0264207	192		NAKAJIMA_MAST_CELL	no	17	0.632044	1.67509	0.00996016	0.0614781	192
ZHANG_ANTIVIRAL_RESPONSE_TO_RIBAVIRIN_DN	no	28	0.590522	1.76169	0.00437637	0.0267925	193		VANTVEER_BREAST_CANCER_ESR1_DN	no	143	0.408523	1.67427	<1.00E-03953125	0.0616704	193
BHATTACHARYA_EMBRYONIC_STEM_CELL	no	54	0.504663	1.76067	0.00224215	0.0270471	194		CHEN_LUNG_CANCER_SURVIVAL	no	17	0.62635	1.67402	0.010142	0.0614364	194
JAZAG_TGFB1_SIGNALING_VIA_SMAD4_DN	no	36	0.550466	1.76007	0.0041841	0.0270947	195		TIEN_INTESTINE_PROBIOTICS_24HR_UP	no	483	0.360704	1.67378	<1.00E-03	0.0612594	195
KIM_LRRC3B_TARGETS	no	22	0.630432	1.75938	0.00230415	0.0271671	196		CUI_TCF21_TARGETS_2_UP	no	227	0.391906	1.67322	<1.00E-03	0.0613967	196
HILLION_HMGA1B_TARGETS	no	50	0.521877	1.75922	<1.00E-03	0.0270551	197		HU_GENOTOXIC_DAMAGE_24HR	no	31	0.538553	1.67268	0.0100604	0.0613738	197
GAUSSMANN_MLL_AF4_FUSION_TARGETS_E_UP	no	32	0.5675	1.75871	0.00443459	0.0270307	198		LINDSTEDT_DENDRITIC_CELL_MATURATION_D	no	36	0.530783	1.67198	0.0104167	0.0615023	198
NGO_MALIGNANT_GLIOMA_1P_LOH	no	15	0.699515	1.75742	0.0105042	0.0272831	199		SMIRNOV_RESPONSE_TO_IR_6HR_DN	no	89	0.443247	1.67146	<1.00E-03	0.0614481	199
CHEMNITZ_RESPONSE_TO_PROSTAGLANDIN_E2_UP	no	94	0.458747	1.75241	<1.00E-03	0.0286518	200		GEISS_RESPONSE_TO_DSRNA_DN	no	10	0.717889	1.67129	0.0180361	0.0612083	200
ZHANG_INTERFERON_RESPONSE	no	18	0.654071	1.75227	0.00655022	0.0285608	201		BOQUEST_STEM_CELL_UP	no	72	0.454284	1.67096	<1.00E-03	0.0610661	201
YU_MYC_TARGETS_UP	yes	28	0.591177	1.75192	0.00228833	0.0285552	202		FRIDMAN_SENESCENCE_UP	no	47	0.497188	1.66988	0.0114286	0.0613305	202
ZHONG_SECRETOME_OF_LUNG_CANCER_AND_FIBROBLAST	no	94	0.463642	1.75012	<1.00E-03	0.0289753	203		SANSOM_APC_TARGETS_DN	no	203	0.394351	1.66868	<1.00E-03	0.0617552	203
SARRIO_EPITHELIAL_MESENCHYMAL_TRANSITION_UP	no	105	0.450031	1.74938	<1.00E-03	0.028994	204		ANDERSEN_CHOLANGIOCARCINOMA_CLASS2	no	45	0.497352	1.6679	0.00616016	0.0619348	204
BENPORATH_SUZ12_TARGETS	no	188	0.419141	1.74839	<1.00E-03	0.0290861	205		KIM_LRRC3B_TARGETS	no	21	0.591126	1.66747	0.00779727	0.0618805	205
MOOTHA_PGC	no	334	0.393732	1.74792	<1.00E-03	0.0291114	206		YAO_TEMPORAL_RESPONSE_TO_PROGESTERONE_CLUSTER_10	no	63	0.46191	1.66746	0.0020202	0.0615875	206
BOYLAN_MULTIPLE_MYELOMA_PCA3_DN	no	45	0.523713	1.7473	0.00225225	0.0291691	207		WOOD_EBV_EBNA1_TARGETS_UP	no	73	0.455159	1.66691	<1.00E-03	0.0615431	207
HELLER_HDAC_TARGETS_DN	no	205	0.411555	1.74704	<1.00E-03	0.0290952	208		CHAUHAN_RESPONSE_TO_METHOXYESTRADIOL_UP	no	42	0.502434	1.66674	0.00396825	0.0613621	208
BLANCO_MELO_HUMAN_PARAINFLUENZA_VIRUS_3_INFECTION_A594_CELLS_UP	no	118	0.449014	1.74655	0.00240964	0.0290631	209		PAPASPYRIDONOS_UNSTABLE_ATEROSCLEROTIC_PLAQUE_UP	no	38	0.5121	1.663	0.014862	0.0634537	209
COLINA_TARGETS_OF_4EBP1_AND_4EBP2	no	213	0.413901	1.74631	<1.00E-03	0.0289571	210		YAGI_AML_RELAPSE_PROGNOSIS	no	29	0.547931	1.659	0.012024	0.0655331	210
LEE_NEURAL_CREST_STEM_CELL_UP	no	44	0.532307	1.74434	<1.00E-03	0.0295202	211		BILANGES_SERUM_AND_RAPAMYCIN_SENSITIVE_GENES	no	64	0.466509	1.65723	0.00606061	0.0663384	211
CROMER_TUMORIGENESIS_DN	no	10	0.747238	1.74381	0.00428265	0.02956	212		HUMMERICH_SKIN_CANCER_PROGRESSION_UP	no	51	0.490249	1.65686	0.00581395	0.0662077	212
MOOTHA_MITOCHONDRIA	no	376	0.387841	1.74092	<1.00E-03	0.0303905	213		SCHLINGEMANN_SKIN_CARCINOGENESIS_TPA_UP	no	21	0.592241	1.65671	0.0142276	0.066002	213
BOWIE_RESPONSE_TO_EXTRACELLULAR_MATRIX	no	15	0.683074	1.73884	0.0102249	0.0308342	214		GROSS_HYPOXIA_VIA_ELK3_DN	no	102	0.428351	1.65664	<1.00E-03	0.0657558	214
REICHERT_MITOSIS_LIN9_TARGETS	no	14	0.699106	1.73659	0.010846	0.0313318	215		WENG_POR_DOSAGE	no	13	0.675285	1.65402	0.0122699	0.0669729	215
FARMER_BREAST_CANCER_CLUSTER_1	no	26	0.58981	1.735	0.00212766	0.0317364	216		ZHAN_VARIABLE_EARLY_DIFFERENTIATION_GENES_DN	no	29	0.529616	1.65296	0.00574713	0.0674153	216
LEE_LIVER_CANCER_MYC_E2F1_UP	yes	27	0.582535	1.73407	0.00677201	0.0320513	217		VANASSE_BCL2_TARGETS_DN	no	40	0.49915	1.65247	0.00646552	0.0674261	217
DANG_MYC_TARGETS_UP	yes	109	0.449053	1.73387	<1.00E-03	0.0319518	218		MODY_HIPPOCAMPUS_PRENATAL	no	37	0.515637	1.65102	0.00824742	0.0678921	218
VERHAAK_AML_WITH_NPM1_MUTATED_UP	no	68	0.486413	1.73302	<1.00E-03	0.0321745	219		CHICAS_RB1_TARGETS_GROWING	no	128	0.409361	1.64755	<1.00E-03	0.070063	219
SABATES_COLORECTAL_ADENOMA_UP	no	22	0.611424	1.73253	0.0103306	0.03223	220		REN_ALVEOLAR_RHABDOMYOSARCOMA_DN	no	276	0.379692	1.64553	<1.00E-03	0.0711079	220
HENDRICKS_SMARCA4_TARGETS_UP	no	30	0.571112	1.73194	<1.00E-03	0.0323106	221		MIKKELSEN_NPC_ICP_WITH_H3K4ME3	no	280	0.372106	1.64504	<1.00E-03	0.0710828	221
BURTON_ADIPOGENESIS_6	no	128	0.433294	1.73007	0.00225225	0.0327679	222		FERRANDO_T_ALL_WITH_MLL_ENL_FUSION_DN	no	68	0.45543	1.64397	0.00204082	0.0714136	222
HOWLIN_PUBERTAL_MAMMARY_GLAND	no	25	0.592395	1.72906	0.00717703	0.0330148	223		LINDGREN_BLADDER_CANCER_CLUSTER_1_DN	no	256	0.378204	1.64297	<1.00E-03	0.0717946	223
CHICAS_RB1_TARGETS_GROWING	no	119	0.444612	1.72864	<1.00E-03	0.0329739	224		JISON_SICKLE_CELL_DISEASE_UP	no	127	0.413797	1.6404	<1.00E-03	0.0731973	224
BOQUEST_STEM_CELL_CULTURED_VS_FRESH_UP	no	192	0.413196	1.72722	<1.00E-03	0.0332935	225		QI_PLASMACYTOMA_UP	no	164	0.394308	1.64029	<1.00E-03	0.0729716	225
LEE_LIVER_CANCER_ACOX1_UP	no	30	0.565939	1.72653	0.0113895	0.0334208	226		CHICAS_RB1_TARGETS_LOW_SERUM	no	66	0.453869	1.63894	0.00607287	0.0736257	226
PROVENZANI_METASTASIS_DN	no	84	0.459403	1.72494	<1.00E-03	0.0339558	227		NAKAYAMA_SOFT_TISSUE_TUMORS_PCA2_UP	no	31	0.533624	1.63865	0.0120968	0.0735058	227
BOHN_PRIMARY_IMMUNODEFICIENCY_SYNDROM_UP	no	35	0.546931	1.72459	0.00456621	0.0338973	228		RODRIGUES_THYROID_CARCINOMA_UP	no	13	0.662601	1.6384	0.0229446	0.0733141	228
ZHAN_MULTIPLE_MYELOMA_CD2_DN	no	30	0.574297	1.72454	0.00209644	0.0337935	229		HOLLEMAN_VINCRISTINE_RESISTANCE_B_ALL_DN	no	15	0.632195	1.63832	0.0234542	0.0730919	229
SASSON_RESPONSE_TO_GONADOTROPHINS_DN	no	56	0.499866	1.72451	0.00239234	0.0336466	230		CAFFAREL_RESPONSE_TO_THC_DN	no	23	0.572292	1.63793	0.0120482	0.0730597	230
WENG_POR_DOSAGE	no	13	0.689809	1.72424	0.0126582	0.0335383	231		KORKOLA_YOLK_SAC_TUMOR_UP	no	18	0.619057	1.63737	0.019685	0.0731313	231
GAURNIER_PSMD4_TARGETS	no	35	0.544226	1.72217	<1.00E-03	0.0342228	232		SHAFFER_IRF4_TARGETS_IN_ACTIVATED_B_LYMPHOCYTE	no	67	0.456132	1.63583	0.00601202	0.07386	232
DAZARD_UV_RESPONSE_CLUSTER_G1	no	45	0.524275	1.72198	<1.00E-03	0.0340985	233		ROSTY_CERVICAL_CANCER_PROLIFERATION_CLUSTER	no	101	0.429641	1.63578	<1.00E-03	0.0735811	233
SCHAEFFER_PROSTATE_DEVELOPMENT_48HR_DN	no	166	0.418945	1.72125	<1.00E-03	0.0342588	234		SMITH_TERT_TARGETS_DN	no	59	0.45691	1.63491	0.0115607	0.0738329	234
CHEN_LVAD_SUPPORT_OF_FAILING_HEART_DN	no	15	0.664807	1.72099	0.0104822	0.0342	235		ZHONG_SECRETOME_OF_LUNG_CANCER_AND_FIBROBLAST	no	96	0.425977	1.63484	0.00392927	0.0735691	235
HOFFMANN_LARGE_TO_SMALL_PRE_BII_LYMPHOCYTE_UP	no	103	0.442155	1.72016	<1.00E-03	0.0343229	236		NOUSHMEHR_GBM_SILENCED_BY_METHYLATION	no	17	0.602087	1.63483	0.0157791	0.0732761	236
KORKOLA_SEMINOMA_UP	no	32	0.559557	1.71994	0.00869565	0.0342426	237		MEBARKI_HCC_PROGENITOR_WNT_UP_CTNNB1_DEPENDENT_BLOCKED_BY_FZD8CRD	no	13	0.646215	1.63447	0.0183299	0.0732248	237
NIKOLSKY_BREAST_CANCER_1Q21_AMPLICON	no	21	0.605146	1.719	0.00894855	0.0344869	238		MOREIRA_RESPONSE_TO_TSA_UP	no	24	0.562383	1.63441	0.0139721	0.0729489	238
ISHIDA_E2F_TARGETS	no	31	0.557884	1.71799	0.00865801	0.03461	239		GAJATE_RESPONSE_TO_TRABECTEDIN_UP	no	41	0.507414	1.63433	0.00617284	0.0727059	239
KAAB_HEART_ATRIUM_VS_VENTRICLE_UP	no	129	0.434036	1.71755	<1.00E-03	0.0345804	240		VERRECCHIA_RESPONSE_TO_TGFB1_C2	no	11	0.687107	1.63392	0.0119048	0.0726882	240
CHEOK_RESPONSE_TO_HD_MTX_UP	no	11	0.725236	1.71726	0.00452489	0.0345434	241		OHGUCHI_LIVER_HNF4A_TARGETS_DN	no	56	0.467148	1.63363	0.00596422	0.0726211	241
BENNETT_SYSTEMIC_LUPUS_ERYTHEMATOSUS	no	17	0.645398	1.71488	0.00877193	0.0351885	242		VALK_AML_CLUSTER_16	no	12	0.651738	1.63207	0.0318725	0.0734321	242
MCBRYAN_PUBERTAL_BREAST_4_5WK_UP	no	93	0.449932	1.71375	<1.00E-03	0.0355803	243		GRADE_COLON_AND_RECTAL_CANCER_UP	no	244	0.372029	1.6311	<1.00E-03	0.0738169	243
BOWIE_RESPONSE_TO_TAMOXIFEN	no	14	0.680672	1.71266	0.00426439	0.0358556	244		TOMIDA_METASTASIS_UP	no	17	0.606432	1.62734	0.0230326	0.0762292	244
HWANG_PROSTATE_CANCER_MARKERS	no	18	0.623752	1.71133	0.0134529	0.036186	245		MOOTHA_GLYCOLYSIS	no	16	0.616003	1.62394	0.0200401	0.0784112	245
RADAEVA_RESPONSE_TO_IFNA1_UP	no	36	0.535646	1.70985	0.00420168	0.0366281	246		KYNG_ENVIRONMENTAL_STRESS_RESPONSE_NOT_BY_GAMMA_IN_WS	no	23	0.56378	1.62006	0.00982318	0.0808974	246
LI_LUNG_CANCER	no	27	0.582055	1.70902	0.00616016	0.0367796	247		BLALOCK_ALZHEIMERS_DISEASE_INCIPIENT_DN	no	125	0.408818	1.61904	<1.00E-03	0.0814223	247
PETROVA_PROX1_TARGETS_DN	no	27	0.564617	1.7088	0.00446429	0.0367002	248		AFFAR_YY1_TARGETS_DN	no	141	0.402831	1.61796	0.002	0.0818266	248
BOYLAN_MULTIPLE_MYELOMA_C_D_DN	no	117	0.434069	1.70754	<1.00E-03	0.0369729	249		NGUYEN_NOTCH1_TARGETS_UP	no	18	0.593524	1.61793	0.0178571	0.081504	249
ODONNELL_TARGETS_OF_MYC_AND_TFRC_UP	yes	66	0.47773	1.70672	<1.00E-03	0.0371341	250		PROVENZANI_METASTASIS_DN	no	88	0.431086	1.61786	0.00202429	0.0812021	250
BROWNE_HCMV_INFECTION_24HR_DN	no	77	0.471889	1.70659	<1.00E-03	0.0370067	251		MALONEY_RESPONSE_TO_17AAG_DN	no	67	0.449847	1.61756	<1.00E-03	0.0810572	251
FARMER_BREAST_CANCER_CLUSTER_2	no	19	0.625939	1.70111	0.004329	0.0386958	252		TIMOFEEVA_GROWTH_STRESS_VIA_STAT1_DN	no	13	0.638832	1.6171	0.0435644	0.0810844	252
BROWNE_HCMV_INFECTION_20HR_DN	no	56	0.494966	1.70082	0.00443459	0.0386447	253		JINESH_BLEBBISHIELD_VS_LIVE_CONTROL_DN	no	169	0.389816	1.61657	<1.00E-03934236	0.0812705	253
CHAUHAN_RESPONSE_TO_METHOXYESTRADIOL_DN	no	94	0.448724	1.7005	<1.00E-03	0.0386133	254		ALONSO_METASTASIS_UP	no	147	0.392897	1.61558	<1.00E-03	0.0817614	254
BOSCO_INTERFERON_INDUCED_ANTIVIRAL_MODULE	no	55	0.495334	1.6964	0.0021978	0.0401157	255		BERENJENO_TRANSFORMED_BY_RHOA_UP	no	427	0.353837	1.61534	<1.00E-03	0.0815285	255
DIRMEIER_LMP1_RESPONSE_LATE_UP	no	53	0.500575	1.69362	<1.00E-03	0.0411213	256		WINTER_HYPOXIA_DN	no	41	0.493181	1.61504	0.00616016	0.0813793	256
MEISSNER_NPC_HCP_WITH_H3_UNMETHYLATED	no	160	0.410633	1.69217	<1.00E-03	0.0415534	257		NIKOLSKY_BREAST_CANCER_22Q13_AMPLICON	no	12	0.657103	1.61497	0.0255403	0.0811494	257
GNATENKO_PLATELET_SIGNATURE	no	30	0.556475	1.69115	0.00862069	0.0417579	258		MUELLER_METHYLATED_IN_GLIOBLASTOMA	no	13	0.649152	1.61495	0.0185567	0.0808462	258
ROSS_AML_WITH_CBFB_MYH11_FUSION	no	21	0.621626	1.69076	0.0113895	0.041748	259		HORTON_SREBF_TARGETS	no	20	0.573668	1.6134	0.0124481	0.0815802	259
BURTON_ADIPOGENESIS_7	no	27	0.564985	1.68959	0.00886918	0.0420026	260		KAPOSI_LIVER_CANCER_MET_UP	no	16	0.615237	1.61302	0.022449	0.0814497	260
NEMETH_INFLAMMATORY_RESPONSE_LPS_UP	no	60	0.483528	1.68888	0.002331	0.0421034	261		PETROVA_ENDOTHELIUM_LYMPHATIC_VS_BLOOD_DN	no	86	0.425501	1.61276	<1.00E-03	0.0813197	261
HUANG_GATA2_TARGETS_UP	no	112	0.433992	1.68811	<1.00E-03	0.0421983	262		SANA_RESPONSE_TO_IFNG_DN	no	64	0.446103	1.61238	0.0042735	0.0813684	262
MEBARKI_HCC_PROGENITOR_WNT_UP	no	53	0.488211	1.68779	0.00227273	0.0421681	263		RUTELLA_RESPONSE_TO_CSF2RB_AND_IL4_DN	no	215	0.381333	1.61214	<1.00E-03	0.0812404	263
BENPORATH_ES_WITH_H3K27ME3	no	195	0.405745	1.68749	<1.00E-03	0.0421325	264		KONDO_PROSTATE_CANCER_WITH_H3K27ME3	no	26	0.54648	1.612	0.0117188	0.0810573	264
NUTT_GBM_VS_AO_GLIOMA_UP	no	37	0.533257	1.68725	0.00202429	0.0420522	265		HARRIS_HYPOXIA	no	43	0.482126	1.60991	0.0094518	0.0821927	265
ZHANG_RESPONSE_TO_CANTHARIDIN_DN	no	61	0.478428	1.68683	0.00221239	0.0420762	266		CHIARADONNA_NEOPLASTIC_TRANSFORMATION_KRAS_CDC25_UP	no	35	0.505163	1.60962	0.014	0.0821259	266
GOLUB_ALL_VS_AML_DN	no	12	0.695447	1.68617	0.012848	0.042215	267		FERRANDO_HOX11_NEIGHBORS	no	13	0.639923	1.60862	0.0349076	0.0824712	267
DELYS_THYROID_CANCER_DN	no	70	0.467542	1.68555	<1.00E-03	0.0422176	268		WANG_CLASSIC_ADIPOGENIC_TARGETS_OF_PPARG	no	11	0.650796	1.60824	0.0290698	0.08243	268
LIM_MAMMARY_STEM_CELL_DN	no	277	0.385837	1.68461	<1.00E-03	0.0424947	269		BENPORATH_MYC_TARGETS_WITH_EBOX	yes	179	0.386722	1.60777	0.00204918	0.0824011	269
BLANCO_MELO_RESPIRATORY_SYNCYTIAL_VIRUS_INFECTION_A594_CELLS_UP	no	132	0.421448	1.68411	<1.00E-03	0.0425601	270		ANDERSEN_LIVER_CANCER_KRT19_UP	no	29	0.534643	1.60735	0.0140281	0.0824104	270
KAYO_CALORIE_RESTRICTION_MUSCLE_UP	no	54	0.48763	1.68244	0.00702576	0.0431654	271		LUI_THYROID_CANCER_CLUSTER_3	no	27	0.531569	1.60664	0.0138614	0.0826672	271
DER_IFN_ALPHA_RESPONSE_UP	no	62	0.474554	1.68181	0.0022779	0.0432665	272		DACOSTA_UV_RESPONSE_VIA_ERCC3_UP	no	260	0.368905	1.60635	<1.00E-03	0.0826144	272
DOANE_BREAST_CANCER_ESR1_UP	no	35	0.537273	1.68162	0.00409836	0.043172	273		FONTAINE_FOLLICULAR_THYROID_ADENOMA_DN	no	46	0.482447	1.60506	0.0095057	0.0832945	273
ENK_UV_RESPONSE_EPIDERMIS_UP	no	198	0.404481	1.67902	<1.00E-03	0.0440994	274		BOHN_PRIMARY_IMMUNODEFICIENCY_SYNDROM_UP	no	35	0.507971	1.60461	0.0135135	0.0833323	274
KAAB_FAILED_HEART_VENTRICLE_DN	no	27	0.557206	1.67886	0.00851064	0.0440143	275		LIEN_BREAST_CARCINOMA_METAPLASTIC_VS_DUCTAL_UP	no	28	0.531839	1.60377	0.00796813	0.0835707	275
IIZUKA_LIVER_CANCER_PROGRESSION_L0_L1_DN	no	15	0.652801	1.67675	0.0209644	0.0448571	276		DANG_MYC_TARGETS_DN	yes	27	0.535171	1.60316	0.0196464	0.0838012	276
KESHELAVA_MULTIPLE_DRUG_RESISTANCE	no	67	0.476364	1.6737	0.00218818	0.0461061	277		LANDIS_ERBB2_BREAST_PRENEOPLASTIC_UP	no	10	0.698292	1.60285	0.0224949	0.083687	277
MA_RAT_AGING_DN	no	73	0.460328	1.67308	<1.00E-03	0.0461572	278		DARWICHE_SQUAMOUS_CELL_CARCINOMA_UP	no	88	0.42732	1.60264	0.006	0.0835405	278
JECHLINGER_EPITHELIAL_TO_MESENCHYMAL_TRANSITION_UP	no	24	0.592599	1.67253	0.0126582	0.0462199	279		HOSHIDA_LIVER_CANCER_LATE_RECURRENCE_DN	no	32	0.507344	1.60222	0.0115607	0.0835506	279
BALDWIN_PRKCI_TARGETS_UP	no	25	0.572657	1.67092	0.0168776	0.0467447	280		LENAOUR_DENDRITIC_CELL_MATURATION_DN	no	79	0.436783	1.60202	0.0041841	0.08338	280
SPIELMAN_LYMPHOBLAST_EUROPEAN_VS_ASIAN_UP	no	431	0.36877	1.67056	<1.00E-03	0.0467004	281		WIELAND_UP_BY_HBV_INFECTION	no	73	0.436121	1.60164	0.00400802	0.083364	281
SASSON_RESPONSE_TO_FORSKOLIN_DN	no	53	0.496641	1.66831	<1.00E-03	0.04752	282		TURASHVILI_BREAST_DUCTAL_CARCINOMA_VS_DUCTAL_NORMAL_UP	no	25	0.547618	1.60032	0.0282828	0.0838252	282
PAPASPYRIDONOS_UNSTABLE_ATEROSCLEROTIC_PLAQUE_UP	no	36	0.530418	1.66792	0.0151188	0.0475113	283		MURAKAMI_UV_RESPONSE_6HR_DN	no	11	0.659439	1.59898	0.0218688	0.0844866	283
IZADPANAH_STEM_CELL_ADIPOSE_VS_BONE_UP	no	82	0.455447	1.66655	0.00215054	0.0480814	284		FOROUTAN_TGFB_EMT_UP	no	73	0.436417	1.59887	0.00603622	0.0842736	284
MARTENS_TRETINOIN_RESPONSE_UP	no	159	0.407295	1.66631	<1.00E-03	0.0480458	285		WINTER_HYPOXIA_UP	no	63	0.45123	1.59833	0.00413223	0.0843319	285
SANA_RESPONSE_TO_IFNG_DN	no	63	0.474385	1.66626	0.004662	0.0478961	286		TORCHIA_TARGETS_OF_EWSR1_FLI1_FUSION_DN	no	213	0.377988	1.59822	<1.00E-03	0.0840947	286
HOLLMANN_APOPTOSIS_VIA_CD40_UP	no	170	0.405239	1.66531	<1.00E-03	0.0482525	287		SEMENZA_HIF1_TARGETS	no	23	0.557317	1.59819	0.0237624	0.0838017	287
VERRECCHIA_EARLY_RESPONSE_TO_TGFB1	no	27	0.55627	1.66419	0.0102881	0.0486682	288		BLANCO_MELO_COVID19_SARS_COV_2_INFECTION_A594_ACE2_EXPRESSING_CELLS_DN	no	44	0.484187	1.59814	0.0020202	0.0835468	288
WOOD_EBV_EBNA1_TARGETS_DN	no	31	0.541086	1.66388	0.0114679	0.0486187	289		SCHLOSSER_MYC_AND_SERUM_RESPONSE_SYNERGY	yes	33	0.505337	1.59761	0.0230769	0.0835868	289
OISHI_CHOLANGIOMA_STEM_CELL_LIKE_DN	no	126	0.419543	1.66345	0.00470588	0.0486399	290		HAHTOLA_SEZARY_SYNDROM_UP	no	65	0.445029	1.59734	0.01002	0.0834312	290
TIMOFEEVA_GROWTH_STRESS_VIA_STAT1_DN	no	13	0.681832	1.66343	0.0180723	0.048479	291		LENAOUR_DENDRITIC_CELL_MATURATION_UP	no	64	0.452285	1.59682	0.00636943	0.0835083	291
LEE_LIVER_CANCER_DENA_UP	no	29	0.560518	1.66277	0.0106383	0.0485776	292		WEST_ADRENOCORTICAL_TUMOR_UP	no	249	0.370106	1.59598	<1.00E-03	0.0837485	292
FINETTI_BREAST_CANCER_KINOME_GREEN	no	13	0.677091	1.66182	0.0120968	0.0487849	293		TAVOR_CEBPA_TARGETS_UP	no	28	0.531987	1.59569	0.010352	0.0836759	293
DUNNE_TARGETS_OF_AML1_MTG8_FUSION_UP	no	33	0.542097	1.65837	<1.00E-03	0.0501947	294		DARWICHE_PAPILLOMA_RISK_HIGH_UP	no	87	0.429874	1.59547	<1.00E-039723866	0.0835887	294
GILDEA_METASTASIS	no	14	0.657724	1.65784	0.0108696	0.050229	295		DAZARD_UV_RESPONSE_CLUSTER_G1	no	46	0.48297	1.59457	0.00784314	0.0839682	295
LIU_NASOPHARYNGEAL_CARCINOMA	no	57	0.473772	1.65772	0.0113122	0.0501007	296		GROSS_HIF1A_TARGETS_DN	no	16	0.6199	1.59378	0.0100604	0.0843091	296
RIGGI_EWING_SARCOMA_PROGENITOR_UP	no	171	0.403766	1.65676	<1.00E-03	0.0503649	297		SATO_SILENCED_EPIGENETICALLY_IN_PANCREATIC_CANCER	no	13	0.63319	1.59329	0.0349515	0.0843722	297
YAGI_AML_WITH_11Q23_REARRANGED	no	226	0.391652	1.65675	<1.00E-03	0.0501965	298		WUNDER_INFLAMMATORY_RESPONSE_AND_CHOLESTEROL_UP	no	40	0.491748	1.59279	0.0221328	0.0844584	298
NGUYEN_NOTCH1_TARGETS_UP	no	16	0.633482	1.65629	0.0174673	0.0502824	299		ZHOU_CELL_CYCLE_GENES_IN_IR_RESPONSE_24HR	no	89	0.416239	1.59188	<1.00E-03	0.0847791	299
BRACHAT_RESPONSE_TO_CAMPTOTHECIN_DN	no	35	0.525157	1.656	0.0133929	0.0502585	300		FU_INTERACT_WITH_ALKBH8	no	13	0.632727	1.59178	0.0316206	0.0845511	300
MATTIOLI_MULTIPLE_MYELOMA_WITH_14Q32_TRANSLOCATIONS	no	16	0.652604	1.65575	0.0133929	0.050224	301		CHAUHAN_RESPONSE_TO_METHOXYESTRADIOL_DN	no	94	0.419889	1.59166	0.00407332	0.0843729	301
ANDERSEN_LIVER_CANCER_KRT19_UP	no	29	0.547188	1.65416	0.0130435	0.0508279	302		CHIARADONNA_NEOPLASTIC_TRANSFORMATION_CDC25_DN	no	99	0.420089	1.59022	0.00384615	0.085121	302
EINAV_INTERFERON_SIGNATURE_IN_CANCER	no	22	0.577068	1.65333	0.012931	0.0510716	303		FOROUTAN_PRODRANK_TGFB_EMT_UP	no	71	0.444356	1.58833	0.0114286	0.0861357	303
SMID_BREAST_CANCER_RELAPSE_IN_BONE_DN	no	116	0.422551	1.65281	<1.00E-03	0.0510953	304		CARRILLOREIXACH_MRS3_VS_LOWER_RISK_HEPATOBLASTOMA_DN	no	79	0.426064	1.58745	0.00204918	0.0864411	304
MARTIN_VIRAL_GPCR_SIGNALING_DN	no	26	0.554516	1.65269	0.0200445	0.0510019	305		HOFFMANN_PRE_BI_TO_LARGE_PRE_BII_LYMPHOCYTE_DN	no	37	0.504208	1.58734	0.00826446	0.0862259	305
BILANGES_RAPAMYCIN_SENSITIVE_VIA_TSC1_AND_TSC2	no	59	0.469947	1.65234	0.00421941	0.0510379	306		MARTENS_TRETINOIN_RESPONSE_UP	no	185	0.37998	1.58665	<1.00E-03984127	0.0864242	306
JOHNSTONE_PARVB_TARGETS_3_UP	no	313	0.374282	1.65201	<1.00E-03	0.0510174	307		HOLLERN_EMT_BREAST_TUMOR_DN	no	47	0.482697	1.58646	0.0177515	0.0862844	307
KLEIN_PRIMARY_EFFUSION_LYMPHOMA_UP	no	31	0.549606	1.65171	0.00849257	0.0510367	308		YAO_TEMPORAL_RESPONSE_TO_PROGESTERONE_CLUSTER_12	no	58	0.449062	1.58572	0.00798403	0.0864778	308
TOMIDA_METASTASIS_UP	no	17	0.617225	1.65014	0.0131868	0.0516253	309		CROONQUIST_NRAS_SIGNALING_UP	no	23	0.565256	1.58551	0.0143737	0.0863529	309
YAO_TEMPORAL_RESPONSE_TO_PROGESTERONE_CLUSTER_16	no	35	0.526166	1.6494	0.0117647	0.0517952	310		MYLLYKANGAS_AMPLIFICATION_HOT_SPOT_24	no	10	0.689632	1.58216	0.0217822	0.0885549	310
WANG_TARGETS_OF_MLL_CBP_FUSION_UP	no	28	0.54663	1.64919	0.0218341	0.0517393	311		MORI_IMMATURE_B_LYMPHOCYTE_DN	no	63	0.446859	1.57966	0.00623701	0.0901227	311
VANTVEER_BREAST_CANCER_ESR1_DN	no	134	0.414171	1.64771	<1.00E-03	0.0522974	312		IRITANI_MAD1_TARGETS_DN	no	41	0.486745	1.57913	0.0135397	0.0902111	312
SCHLINGEMANN_SKIN_CARCINOGENESIS_TPA_UP	no	20	0.588724	1.64723	0.0213675	0.052329	313		PEDERSEN_METASTASIS_BY_ERBB2_ISOFORM_4	no	38	0.491662	1.57835	0.0144928	0.0905063	313
FERREIRA_EWINGS_SARCOMA_UNSTABLE_VS_STABLE_UP	no	118	0.422554	1.6462	<1.00E-03	0.0526601	314		BHATTACHARYA_EMBRYONIC_STEM_CELL	no	56	0.455501	1.57775	0.00389864	0.0907688	314
FRASOR_RESPONSE_TO_SERM_OR_FULVESTRANT_DN	no	34	0.540743	1.64613	0.00215054	0.0525419	315		CHEMNITZ_RESPONSE_TO_PROSTAGLANDIN_E2_UP	no	101	0.411113	1.57765	<1.00E-039230769	0.09057	315
YAGI_AML_WITH_T_8_21_TRANSLOCATION	no	253	0.381475	1.64228	<1.00E-03	0.0543075	316		VANOEVELEN_MYOGENESIS_SIN3A_TARGETS	no	195	0.372091	1.57699	<1.00E-03	0.0907589	316
SHEDDEN_LUNG_CANCER_GOOD_SURVIVAL_A4	no	105	0.427817	1.64125	<1.00E-03	0.0546876	317		JOSEPH_RESPONSE_TO_SODIUM_BUTYRATE_UP	no	22	0.547368	1.57694	0.026975	0.0904963	317
FRIDMAN_SENESCENCE_UP	no	45	0.498905	1.63958	<1.00E-03	0.0553233	318		MEISSNER_BRAIN_HCP_WITH_H3_UNMETHYLATED	no	10	0.665482	1.5769	0.0160643	0.0902354	318
LENAOUR_DENDRITIC_CELL_MATURATION_UP	no	64	0.462398	1.63927	<1.00E-03	0.0552627	319		BERENJENO_TRANSFORMED_BY_RHOA_DN	no	268	0.360414	1.57464	<1.00E-03	0.0917179	319
HU_GENOTOXIC_DAMAGE_4HR	no	26	0.553556	1.63907	0.00909091	0.0551925	320		ZWANG_EGF_INTERVAL_UP	no	41	0.484078	1.57439	0.0190114	0.0916739	320
ZWANG_EGF_INTERVAL_UP	no	39	0.511384	1.63869	0.0114155	0.0551704	321		MANNE_COVID19_COMBINED_COHORT_VS_HEALTHY_DONOR_PLATELETS_UP	no	110	0.397577	1.57412	0.00626305	0.0915921	321
XU_HGF_TARGETS_INDUCED_BY_AKT1_6HR	no	14	0.654046	1.6384	0.026087	0.05516	322		LI_WILMS_TUMOR_VS_FETAL_KIDNEY_2_UP	no	12	0.652922	1.57397	0.0345489	0.0914145	322
JAZAG_TGFB1_SIGNALING_DN	no	20	0.588853	1.63831	0.0112867	0.0550271	323		MARTINEZ_RESPONSE_TO_TRABECTEDIN_UP	no	53	0.454303	1.57312	0.00965251	0.09176	323
MOOTHA_TCA	no	15	0.642105	1.63795	0.014553	0.0550057	324		IVANOV_MUTATED_IN_COLON_CANCER	no	11	0.66819	1.57268	0.034	0.0918595	324
WIERENGA_STAT5A_TARGETS_DN	no	98	0.426752	1.63696	0.00243309	0.0553266	325		FIRESTEIN_CTNNB1_PATHWAY	no	28	0.512641	1.57151	0.0221774	0.0924061	325
OHGUCHI_LIVER_HNF4A_TARGETS_DN	no	42	0.498907	1.63523	0.00647948	0.0560265	326		RASHI_RESPONSE_TO_IONIZING_RADIATION_6	no	57	0.445821	1.57093	0.015625	0.0925477	326
TONKS_TARGETS_OF_RUNX1_RUNX1T1_FUSION_MONOCYTE_UP	no	132	0.418278	1.63387	<1.00E-03	0.0565944	327		MCBRYAN_PUBERTAL_TGFB1_TARGETS_UP	no	99	0.403569	1.5705	0.00212314	0.0925896	327
BERENJENO_TRANSFORMED_BY_RHOA_REVERSIBLY_DN	no	13	0.654623	1.63312	0.0334029	0.0568332	328		CREIGHTON_AKT1_SIGNALING_VIA_MTOR_DN	no	19	0.570883	1.56949	0.0350877	0.093173	328
KIM_HYPOXIA	no	13	0.661014	1.63225	0.0198238	0.0570677	329		GAVIN_FOXP3_TARGETS_CLUSTER_T4	no	73	0.431226	1.56827	0.00761905	0.0938963	329
STEIN_ESRRA_TARGETS_UP	no	307	0.373181	1.63166	<1.00E-03	0.0572018	330		SCHMIDT_POR_TARGETS_IN_LIMB_BUD_UP	no	21	0.552409	1.56811	0.0199203	0.0937332	330
SCHRAETS_MLL_TARGETS_DN	no	11	0.702744	1.63093	0.0199115	0.0573802	331		KORKOLA_SEMINOMA_UP	no	33	0.510885	1.56741	0.0162272	0.09404	331
ZAMORA_NOS2_TARGETS_UP	no	48	0.472746	1.62988	0.00430108	0.0577341	332		CERVERA_SDHB_TARGETS_2	no	36	0.487262	1.56734	0.021611	0.0938238	332
KIM_RESPONSE_TO_TSA_AND_DECITABINE_UP	no	45	0.485696	1.62972	0.00224719	0.0576487	333		BLUM_RESPONSE_TO_SALIRASIB_DN	no	269	0.362361	1.56704	<1.00E-03	0.0937571	333
KUMAR_TARGETS_OF_MLL_AF9_FUSION	no	241	0.377748	1.62951	<1.00E-03	0.0576364	334		MIKKELSEN_ES_ICP_WITH_H3K4ME3	no	376	0.345711	1.5666	<1.00E-03	0.0938072	334
GROSS_HYPOXIA_VIA_ELK3_ONLY_DN	no	30	0.532156	1.62875	0.0201794	0.057864	335		SENESE_HDAC1_AND_HDAC2_TARGETS_DN	no	89	0.417132	1.56623	0.00206612	0.09384	335
CAFFAREL_RESPONSE_TO_THC_24HR_5_UP	no	26	0.551513	1.62618	0.0275229	0.0591112	336		SARRIO_EPITHELIAL_MESENCHYMAL_TRANSITION_UP	no	115	0.40243	1.56594	0.00206612	0.0938412	336
FISCHER_G2_M_CELL_CYCLE	no	154	0.400201	1.6256	<1.00E-03	0.0592101	337		VERRECCHIA_EARLY_RESPONSE_TO_TGFB1	no	30	0.516118	1.56586	0.0272904	0.0936162	337
TOMLINS_PROSTATE_CANCER_DN	no	18	0.606296	1.62503	0.0212766	0.0593794	338		GUO_TARGETS_OF_IRS1_AND_IRS2	no	72	0.422389	1.56421	0.00408998	0.0946924	338
SATO_SILENCED_EPIGENETICALLY_IN_PANCREATIC_CANCER	no	14	0.648931	1.62479	0.0182648	0.0593363	339		DIRMEIER_LMP1_RESPONSE_LATE_DN	no	28	0.512155	1.56385	0.0138889	0.0947335	339
LANDIS_ERBB2_BREAST_TUMORS_324_DN	no	86	0.438044	1.62196	0.0043956	0.0607683	340		LEI_MYB_TARGETS	no	197	0.37185	1.56316	<1.00E-039193857	0.0949979	340
SHETH_LIVER_CANCER_VS_TXNIP_LOSS_PAM1	no	152	0.407568	1.62191	0.0022779	0.0606108	341		CHANDRAN_METASTASIS_TOP50_DN	no	37	0.480471	1.56177	0.00972763	0.0958125	341	15673
MORI_LARGE_PRE_BII_LYMPHOCYTE_UP	no	65	0.452375	1.62016	0.00456621	0.0613238	342		BILD_MYC_ONCOGENIC_SIGNATURE	yes	156	0.378347	1.56159	<1.00E-03	0.0956801	342
BLUM_RESPONSE_TO_SALIRASIB_DN	no	251	0.376119	1.61789	<1.00E-03	0.0624054	343		TARTE_PLASMA_CELL_VS_B_LYMPHOCYTE_UP	no	71	0.42881	1.56147	0.00202429	0.0955145	343	11096.5
BRUECKNER_TARGETS_OF_MIRLET7A3_DN	no	35	0.510041	1.61764	0.00210526	0.0623195	344		HELLER_HDAC_TARGETS_SILENCED_BY_METHYLATION_UP	no	227	0.359628	1.56113	<1.00E-03	0.0954703	344
LIU_SMARCA4_TARGETS	no	17	0.619846	1.61653	0.0176211	0.0627718	345		MCBRYAN_PUBERTAL_BREAST_3_4WK_UP	no	87	0.411559	1.56058	0.00201207	0.0956	345
DITTMER_PTHLH_TARGETS_DN	no	49	0.47831	1.61543	0.00211416	0.0632281	346		ZHOU_TNF_SIGNALING_30MIN	no	41	0.484153	1.56051	0.0205761	0.0953884	346
GUENTHER_GROWTH_SPHERICAL_VS_ADHERENT_DN	no	16	0.605391	1.6149	0.0196937	0.0633227	347		YANG_BREAST_CANCER_ESR1_DN	no	17	0.586103	1.55983	0.0311203	0.0956289	347
MIKKELSEN_MEF_ICP_WITH_H3K27ME3	no	40	0.509419	1.61452	0.0155902	0.0633279	348		KESHELAVA_MULTIPLE_DRUG_RESISTANCE	no	68	0.434792	1.55947	0.015748	0.0956324	348
JINESH_BLEBBISHIELD_TRANSFORMED_STEM_CELL_SPHERES_UP	no	81	0.43255	1.61225	0.00454545	0.0643941	349		VALK_AML_CLUSTER_6	no	19	0.579335	1.55876	0.0314961	0.0959221	349
YANG_BREAST_CANCER_ESR1_DN	no	17	0.602461	1.61212	0.0205011	0.0643134	350		SMID_BREAST_CANCER_RELAPSE_IN_BONE_DN	no	124	0.398411	1.55849	0.00206612	0.0958424	350
CHIANG_LIVER_CANCER_SUBCLASS_CTNNB1_DN	no	64	0.452407	1.61159	<1.00E-03	0.0644488	351		KIM_MYC_AMPLIFICATION_TARGETS_UP	yes	144	0.377789	1.55815	0.00416667	0.0957904	351
CHIARADONNA_NEOPLASTIC_TRANSFORMATION_CDC25_DN	no	91	0.432214	1.61138	<1.00E-03	0.0643829	352		GROSS_HYPOXIA_VIA_HIF1A_UP	no	67	0.432475	1.55426	0.00974659	0.0986104	352
COLLER_MYC_TARGETS_UP	yes	21	0.584914	1.61019	0.0127119	0.0648332	353		JAATINEN_HEMATOPOIETIC_STEM_CELL_DN	no	92	0.412248	1.55416	<1.00E-03	0.0983988	353
GRANDVAUX_IFN_RESPONSE_NOT_VIA_IRF3	no	12	0.670942	1.60984	0.0175824	0.0648056	354		WANG_METASTASIS_OF_BREAST_CANCER_ESR1_UP	no	18	0.572219	1.55389	0.028169	0.0982681	354
MCBRYAN_PUBERTAL_BREAST_5_6WK_UP	no	61	0.454632	1.60874	0.00440529	0.0652464	355		YAGI_AML_FAB_MARKERS	no	128	0.388782	1.55046	0.0038835	0.100744	355
LANDIS_ERBB2_BREAST_PRENEOPLASTIC_UP	no	10	0.700037	1.60761	0.0321199	0.0657025	356		JINESH_BLEBBISHIELD_TRANSFORMED_STEM_CELL_SPHERES_UP	no	84	0.409851	1.55003	0.0112613	0.100803	356
BOUDOUKHA_BOUND_BY_IGF2BP2	no	86	0.432529	1.60743	0.00222717	0.0656339	357		WANG_CISPLATIN_RESPONSE_AND_XPC_UP	no	99	0.396796	1.54951	0.00389864	0.100946	357
MIKKELSEN_MEF_LCP_WITH_H3K4ME3	no	55	0.467521	1.60701	0.00462963	0.0657058	358		ZHAN_MULTIPLE_MYELOMA_MS_DN	no	38	0.471096	1.54951	0.02079	0.100665	358
KAAB_HEART_ATRIUM_VS_VENTRICLE_DN	no	161	0.396899	1.60489	<1.00E-03	0.0669211	359		HSIAO_LIVER_SPECIFIC_GENES	no	80	0.416569	1.54931	0.00594059	0.100551	359
BROWNE_HCMV_INFECTION_6HR_UP	no	28	0.544591	1.60381	0.012987	0.0674131	360		RAHMAN_TP53_TARGETS_PHOSPHORYLATED	no	17	0.581562	1.54847	0.040856	0.100955	360
LEE_EARLY_T_LYMPHOCYTE_DN	no	41	0.499148	1.60295	0.00875273	0.0677324	361		BRUINS_UVC_RESPONSE_VIA_TP53_GROUP_A	no	427	0.339193	1.54804	<1.00E-03	0.10103	361
FERNANDEZ_BOUND_BY_MYC	no	130	0.40381	1.6014	<1.00E-03	0.0684653	362		HWANG_PROSTATE_CANCER_MARKERS	no	18	0.583768	1.54735	0.0326296	0.10124	362
KYNG_ENVIRONMENTAL_STRESS_RESPONSE_NOT_BY_UV_IN_WS	no	10	0.699272	1.60102	0.0291667	0.0685044	363		LEE_LIVER_CANCER_MYC_UP	yes	28	0.520258	1.5458	0.0103306	0.102212	363
SANA_TNF_SIGNALING_DN	no	32	0.514812	1.5999	0.0130719	0.0690032	364		EGUCHI_CELL_CYCLE_RB1_TARGETS	no	18	0.571268	1.54414	0.0302457	0.103458	364
MCBRYAN_PUBERTAL_TGFB1_TARGETS_UP	no	96	0.417161	1.59968	<1.00E-03	0.0689461	365		HOELZEL_NF1_TARGETS_UP	no	50	0.457309	1.54403	0.0143737	0.103252	365
MANNE_COVID19_ICU_VS_HEALTHY_DONOR_PLATELETS_UP	no	65	0.45108	1.59879	0.00691244	0.0692834	366		ZHOU_CELL_CYCLE_GENES_IN_IR_RESPONSE_6HR	no	65	0.424355	1.54111	0.0154739	0.105604	366
TORCHIA_TARGETS_OF_EWSR1_FLI1_FUSION_DN	no	202	0.380993	1.59863	<1.00E-03	0.0692067	367		MEISSNER_BRAIN_HCP_WITH_H3K4ME3_AND_H3K27ME3	no	296	0.34682	1.53904	<1.00E-03	0.107267	367
JIANG_VHL_TARGETS	no	73	0.441763	1.59762	0.00438597	0.0695962	368		MARTIN_VIRAL_GPCR_SIGNALING_DN	no	25	0.533399	1.53833	0.0402542	0.107571	368
WONG_EMBRYONIC_STEM_CELL_CORE	no	281	0.364822	1.59743	<1.00E-03	0.0695107	369		SANA_RESPONSE_TO_IFNG_UP	no	50	0.457699	1.53678	0.0224949	0.108612	369
NADLER_HYPERGLYCEMIA_AT_OBESITY	no	43	0.493246	1.59546	0.00896861	0.0705597	370		FLORIO_NEOCORTEX_BASAL_RADIAL_GLIA_DN	no	100	0.400873	1.53566	0.00984252	0.109425	370
EBAUER_TARGETS_OF_PAX3_FOXO1_FUSION_UP	no	91	0.424513	1.59514	<1.00E-03	0.0705506	371		ABRAHAM_ALPC_VS_MULTIPLE_MYELOMA_DN	no	19	0.577851	1.53547	0.0302376	0.109322	371
ZHAN_VARIABLE_EARLY_DIFFERENTIATION_GENES_DN	no	29	0.518824	1.5951	0.0237581	0.0703795	372		NIKOLSKY_BREAST_CANCER_8Q12_Q22_AMPLICON	no	72	0.419164	1.5344	0.0102881	0.109882	372
MISSIAGLIA_REGULATED_BY_METHYLATION_UP	no	74	0.4338	1.59424	0.00226244	0.0706232	373		WELCSH_BRCA1_TARGETS_UP	no	157	0.377087	1.5343	0.00785855	0.109695	373
PARK_APL_PATHOGENESIS_DN	no	28	0.535045	1.59377	0.0237581	0.0706953	374		ACEVEDO_NORMAL_TISSUE_ADJACENT_TO_LIVER_TUMOR_DN	no	271	0.348815	1.53419	<1.00E-03	0.109503	374
HUMMEL_BURKITTS_LYMPHOMA_DN	no	15	0.628032	1.59222	0.0151844	0.0714032	375		DANG_REGULATED_BY_MYC_UP	yes	60	0.435394	1.53341	0.0112994	0.109859	375
PLASARI_TGFB1_SIGNALING_VIA_NFIC_1HR_UP	no	19	0.583565	1.59163	0.021692	0.0715801	376		MOOTHA_TCA	no	15	0.602456	1.53282	0.0363636	0.110104	376
MOLENAAR_TARGETS_OF_CCND1_AND_CDK4_DN	no	34	0.509894	1.5915	0.0121065	0.071464	377		KORKOLA_EMBRYONAL_CARCINOMA_UP	no	31	0.509109	1.53272	0.0272727	0.109858	377
TSAI_RESPONSE_TO_IONIZING_RADIATION	no	101	0.419941	1.59062	0.00239234	0.0717844	378		HOLLMANN_APOPTOSIS_VIA_CD40_DN	no	222	0.35556	1.5325	<1.00E-03	0.109734	378
SHETH_LIVER_CANCER_VS_TXNIP_LOSS_PAM2	no	96	0.421683	1.58867	0.00224719	0.0728052	379		BROWNE_HCMV_INFECTION_16HR_DN	no	38	0.479951	1.53053	0.0241449	0.111042	379
HARRIS_HYPOXIA	no	43	0.479182	1.58861	0.00892857	0.0726414	380		TAKEDA_TARGETS_OF_NUP98_HOXA9_FUSION_10D_UP	no	72	0.415698	1.53051	<1.00E-039762847	0.110762	380
SCHUHMACHER_MYC_TARGETS_UP	yes	74	0.432546	1.58851	0.00453515	0.0725141	381		HUMMEL_BURKITTS_LYMPHOMA_DN	no	15	0.584316	1.53027	0.0352251	0.11067	381
WHITESIDE_CISPLATIN_RESISTANCE_DN	no	11	0.670901	1.58813	0.0277778	0.0725991	382		ZHAN_MULTIPLE_MYELOMA_CD1_AND_CD2_DN	no	42	0.463806	1.53004	0.0181087	0.110601	382
KIM_ALL_DISORDERS_DURATION_CORR_DN	no	120	0.404931	1.58767	<1.00E-03	0.0727146	383		RHODES_UNDIFFERENTIATED_CANCER	no	50	0.444508	1.52996	0.0139442	0.110386	383
KYNG_ENVIRONMENTAL_STRESS_RESPONSE_UP	no	36	0.503716	1.58762	0.00925926	0.0725432	384		DITTMER_PTHLH_TARGETS_UP	no	87	0.410325	1.52991	0.00392157	0.110141	384
BENPORATH_EED_TARGETS	no	210	0.373567	1.5875	<1.00E-03	0.072445	385		TURASHVILI_BREAST_CARCINOMA_DUCTAL_VS_LOBULAR_UP	no	15	0.583888	1.52973	0.0414079	0.11	385
TRAYNOR_RETT_SYNDROM_UP	no	13	0.63731	1.58736	0.0204082	0.0723428	386		SCHRAETS_MLL_TARGETS_DN	no	11	0.648991	1.52876	0.0525253	0.110645	386
KUNINGER_IGF1_VS_PDGFB_TARGETS_DN	no	19	0.569022	1.58724	0.0205761	0.0722626	387		MCCLUNG_CREB1_TARGETS_UP	no	50	0.448296	1.52848	0.0174419	0.110631	387
XU_RESPONSE_TO_TRETINOIN_AND_NSC682994_UP	no	12	0.648	1.58574	0.0281385	0.0729782	388		WELCH_GATA1_TARGETS	no	14	0.587424	1.52766	0.0470348	0.111	388
KERLEY_RESPONSE_TO_CISPLATIN_UP	no	29	0.526471	1.58572	0.0130719	0.0728088	389		LEE_LIVER_CANCER_SURVIVAL_DN	no	146	0.376395	1.52758	0.00203666	0.110783	389
YAO_TEMPORAL_RESPONSE_TO_PROGESTERONE_CLUSTER_17	no	171	0.383405	1.58569	<1.00E-03	0.0726312	390		MISIAK_ANAPLASTIC_THYROID_CARCINOMA_UP	no	13	0.617149	1.52701	0.039604	0.11101	390
RICKMAN_HEAD_AND_NECK_CANCER_F	no	15	0.604658	1.58455	0.0237069	0.0731124	391		WANG_RESPONSE_TO_GSK3_INHIBITOR_SB216763_UP	no	291	0.34405	1.52692	<1.00E-03	0.110791	391
WINTER_HYPOXIA_DN	no	40	0.486973	1.58361	0.00630252	0.0735166	392		MARSON_FOXP3_TARGETS_STIMULATED_UP	no	20	0.553743	1.52624	0.022	0.111059	392
BOGNI_TREATMENT_RELATED_MYELOID_LEUKEMIA_UP	no	18	0.595975	1.58215	0.0313199	0.0741326	393		NIKOLSKY_BREAST_CANCER_1Q21_AMPLICON	no	25	0.523187	1.526	0.0349076	0.110971	393
MIKKELSEN_ES_ICP_WITH_H3K4ME3	no	342	0.354839	1.58055	<1.00E-03	0.0748895	394		BURTON_ADIPOGENESIS_3	no	68	0.415282	1.52592	0.00996016	0.110757	394
ISSAEVA_MLL2_TARGETS	no	17	0.580696	1.58036	0.0393013	0.074844	395		MURAKAMI_UV_RESPONSE_6HR_UP	no	21	0.533584	1.52567	0.0461847	0.110725	395
BUYTAERT_PHOTODYNAMIC_THERAPY_STRESS_DN	no	471	0.34599	1.57971	<1.00E-03	0.0750833	396		BOQUEST_STEM_CELL_CULTURED_VS_FRESH_UP	no	191	0.363881	1.52492	<1.00E-03908397	0.111128	396
MASSARWEH_TAMOXIFEN_RESISTANCE_DN	no	122	0.400776	1.57895	<1.00E-03	0.0752995	397		XU_CREBBP_TARGETS_UP	no	16	0.587276	1.52451	0.0404858	0.111167	397
SETLUR_PROSTATE_CANCER_TMPRSS2_ERG_FUSION_UP	no	45	0.477263	1.57801	0.010661	0.075699	398		SHETH_LIVER_CANCER_VS_TXNIP_LOSS_PAM1	no	158	0.370433	1.52399	<1.00E-03	0.111308	398
CONCANNON_APOPTOSIS_BY_EPOXOMICIN_DN	no	85	0.428716	1.57765	0.004662	0.0757412	399		IIZUKA_LIVER_CANCER_PROGRESSION_L0_L1_DN	no	16	0.59678	1.52296	0.045082	0.111866	399
CREIGHTON_ENDOCRINE_THERAPY_RESISTANCE_1	no	334	0.357168	1.57673	<1.00E-03	0.0761605	400		MOOTHA_FFA_OXYDATION	no	21	0.543997	1.52124	0.0349076	0.113042	400
STANELLE_E2F1_TARGETS	no	20	0.570087	1.57598	0.0251046	0.0764155	401		SUNG_METASTASIS_STROMA_UP	no	65	0.424852	1.52115	0.00419287	0.112831	401
SABATES_COLORECTAL_ADENOMA_DN	no	58	0.447929	1.57595	0.00238663	0.0762599	402		MELLMAN_TUT1_TARGETS_DN	no	32	0.492277	1.51982	0.0329457	0.113819	402
MEISSNER_NPC_HCP_WITH_H3K4ME2_AND_H3K27ME3	no	46	0.470373	1.57484	0.00627615	0.0766921	403		LIU_SMARCA4_TARGETS	no	16	0.591355	1.51952	0.0488281	0.113785	403
DAIRKEE_CANCER_PRONE_RESPONSE_BPA_E2	no	87	0.419895	1.5737	0.00242131	0.0772035	404		ROY_WOUND_BLOOD_VESSEL_UP	no	20	0.553057	1.51947	0.0448343	0.113533	404
JINESH_BLEBBISHIELD_TO_IMMUNE_CELL_FUSION_PBSHMS_DN	no	190	0.377334	1.57311	<1.00E-03	0.0773524	405		FLECHNER_PBL_KIDNEY_TRANSPLANT_REJECTED_VS_OK_UP	no	59	0.428581	1.51912	0.010142	0.11355	405
HAHTOLA_SEZARY_SYNDROM_UP	no	64	0.446817	1.57218	0.00689655	0.0776984	406		HOFFMANN_SMALL_PRE_BII_TO_IMMATURE_B_LYMPHOCYTE_UP	no	46	0.451287	1.51909	0.0209524	0.113282	406
KLEIN_PRIMARY_EFFUSION_LYMPHOMA_DN	no	56	0.459118	1.57201	0.00911162	0.0775717	407		HELLER_HDAC_TARGETS_DN	no	214	0.355131	1.5189	0.004	0.113149	407
FRIDMAN_IMMORTALIZATION_DN	no	17	0.597576	1.57133	0.0155902	0.0777937	408		SESTO_RESPONSE_TO_UV_C8	no	47	0.44872	1.51816	0.0275424	0.113509	408
BENPORATH_MYC_TARGETS_WITH_EBOX	yes	169	0.38397	1.57086	0.00235294	0.0779226	409		VERHAAK_AML_WITH_NPM1_MUTATED_UP	no	71	0.414175	1.51765	0.0116054	0.113647	409
MACLACHLAN_BRCA1_TARGETS_UP	no	18	0.582998	1.57029	0.027027	0.0781141	410		HAMAI_APOPTOSIS_VIA_TRAIL_DN	no	110	0.393069	1.51747	0.00603622	0.113494	410
PECE_MAMMARY_STEM_CELL_UP	no	108	0.400525	1.57021	0.00469484	0.0779825	411		BOUDOUKHA_BOUND_BY_IGF2BP2	no	86	0.409075	1.517	0.0106383	0.113675	411
CHICAS_RB1_TARGETS_SENESCENT	no	348	0.352842	1.56982	<1.00E-03	0.0780478	412		HUANG_DASATINIB_SENSITIVITY_UP	no	40	0.465556	1.51625	0.0253411	0.114052	412
LI_DCP2_BOUND_MRNA	no	83	0.424639	1.56978	0.00230947	0.0778756	413		SERVITJA_ISLET_HNF1A_TARGETS_UP	no	61	0.426693	1.5159	0.00967118	0.114065	413
DACOSTA_UV_RESPONSE_VIA_ERCC3_UP	no	249	0.365633	1.5696	<1.00E-03	0.0778255	414		HORIUCHI_WTAP_TARGETS_DN	no	239	0.351596	1.51522	<1.00E-03	0.11433	414
MYLLYKANGAS_AMPLIFICATION_HOT_SPOT_24	no	10	0.675721	1.56935	0.0210526	0.0778073	415		PAL_PRMT5_TARGETS_UP	no	161	0.365305	1.51458	0.0060241	0.114587	415
LU_IL4_SIGNALING	no	71	0.430457	1.56623	0.00214592	0.0796346	416		CHIANG_LIVER_CANCER_SUBCLASS_PROLIFERATION_DN	no	61	0.428011	1.51452	0.012605	0.114391	416
MIKKELSEN_NPC_HCP_WITH_H3K27ME3	no	42	0.473839	1.56556	0.00930233	0.0798642	417		LINDGREN_BLADDER_CANCER_CLUSTER_3_UP	no	259	0.349456	1.51451	0.00204499	0.114123	417
FARMER_BREAST_CANCER_APOCRINE_VS_BASAL	no	200	0.373702	1.56533	<1.00E-03	0.0798498	418		KOBAYASHI_EGFR_SIGNALING_24HR_DN	no	180	0.359629	1.51369	<1.00E-03	0.114607	418
BOQUEST_STEM_CELL_UP	no	62	0.445065	1.56508	0.00896861	0.0798126	419		LEIN_MEDULLA_MARKERS	no	43	0.472576	1.51304	0.0301811	0.114872	419
BROWNE_HCMV_INFECTION_30MIN_DN	no	72	0.43285	1.56476	0.0021978	0.0798847	420		SENESE_HDAC1_TARGETS_DN	no	134	0.376141	1.51076	0.00824742	0.116534	420
FOROUTAN_INTEGRATED_TGFB_EMT_UP	no	32	0.508021	1.5646	0.0240481	0.0797806	421		WIERENGA_STAT5A_TARGETS_DN	no	106	0.388251	1.50975	0.00382409	0.117138	421
GROSS_HYPOXIA_VIA_HIF1A_UP	no	66	0.434746	1.56432	0.00867679	0.0797748	422		KIM_PTEN_TARGETS_UP	no	10	0.664671	1.50909	0.0581395	0.117419	422
HONMA_DOCETAXEL_RESISTANCE	no	34	0.504085	1.56373	0.014553	0.0799531	423		LIM_MAMMARY_STEM_CELL_UP	no	181	0.360417	1.50787	<1.00E-03	0.118139	423
PARK_TRETINOIN_RESPONSE_AND_PML_RARA_FUSION	no	22	0.551877	1.56268	0.0253165	0.0804325	424		SABATES_COLORECTAL_ADENOMA_UP	no	24	0.525677	1.50779	0.0408163	0.117913	424
CHIARADONNA_NEOPLASTIC_TRANSFORMATION_KRAS_UP	no	85	0.419443	1.56239	0.00442478	0.080498	425		JOHNSTONE_PARVB_TARGETS_2_UP	no	110	0.379792	1.50599	0.00414079	0.119189	425
ONDER_CDH1_TARGETS_2_UP	no	97	0.411324	1.56215	0.00228311	0.0804703	426		TOOKER_GEMCITABINE_RESISTANCE_UP	no	64	0.417346	1.50451	0.00401606	0.120297	426
SINGH_NFE2L2_TARGETS	no	12	0.637955	1.56174	0.0224719	0.0806076	427		FARMER_BREAST_CANCER_CLUSTER_2	no	25	0.519199	1.50413	0.038	0.120368	427
PARK_HSC_VS_MULTIPOTENT_PROGENITORS_DN	no	13	0.619397	1.56167	0.0477223	0.0804914	428		KLEIN_PRIMARY_EFFUSION_LYMPHOMA_DN	no	56	0.429993	1.50375	0.0145833	0.120431	428
CROONQUIST_IL6_DEPRIVATION_DN	no	56	0.444293	1.56141	0.00689655	0.080503	429		GOTZMANN_EPITHELIAL_TO_MESENCHYMAL_TRANSITION_DN	no	145	0.371034	1.50366	0.00391389	0.120209	429
XU_HGF_SIGNALING_NOT_VIA_AKT1_48HR_UP	no	24	0.544858	1.56111	0.0293454	0.0805148	430		WANG_TUMOR_INVASIVENESS_UP	no	338	0.333835	1.50363	<1.00E-03	0.119961	430
HSIAO_LIVER_SPECIFIC_GENES	no	73	0.438836	1.56029	0.00209644	0.0809301	431		YAO_TEMPORAL_RESPONSE_TO_PROGESTERONE_CLUSTER_9	no	49	0.444632	1.50029	0.0239521	0.122831	431
JOHANSSON_GLIOMAGENESIS_BY_PDGFB_UP	no	44	0.478745	1.55979	0.0134831	0.0811122	432		SABATES_COLORECTAL_ADENOMA_DN	no	59	0.421408	1.50004	0.0152964	0.122779	432
GUTIERREZ_CHRONIC_LYMPHOCYTIC_LEUKEMIA_DN	no	56	0.453844	1.55919	0.0131579	0.0812576	433		KYNG_ENVIRONMENTAL_STRESS_RESPONSE_NOT_BY_UV_IN_WS	no	10	0.654246	1.49905	0.0440882	0.123373	433
LINDGREN_BLADDER_CANCER_CLUSTER_3_UP	no	242	0.364722	1.55823	<1.00E-03	0.0817068	434		LIU_NASOPHARYNGEAL_CARCINOMA	no	59	0.423553	1.49733	0.00784314	0.124604	434
WANG_ADIPOGENIC_GENES_REPRESSED_BY_SIRT1	no	17	0.577405	1.5564	0.0326797	0.0827642	435		RODWELL_AGING_KIDNEY_NO_BLOOD_UP	no	92	0.390849	1.4972	0.00604839	0.124448	435
BHAT_ESR1_TARGETS_VIA_AKT1_DN	no	48	0.467887	1.55513	0.0269663	0.0833856	436		PODAR_RESPONSE_TO_ADAPHOSTIN_DN	no	13	0.592443	1.49436	0.0491159	0.126743	436
POOLA_INVASIVE_BREAST_CANCER_DN	no	48	0.469857	1.55458	0.00987654	0.0835205	437		CHEN_LIVER_METABOLISM_QTL_CIS	no	63	0.419575	1.49414	0.0105042	0.126629	437
HOUSTIS_ROS	no	22	0.541324	1.55223	0.0321199	0.0847974	438		LIU_PROSTATE_CANCER_UP	no	55	0.431348	1.49354	0.0164271	0.126921	438
BURTON_ADIPOGENESIS_5	no	100	0.405614	1.55196	<1.00E-03	0.0847572	439		CHIANG_LIVER_CANCER_SUBCLASS_PROLIFERATION_UP	no	107	0.382991	1.49306	0.00200803	0.127039	439
SENESE_HDAC1_TARGETS_DN	no	130	0.389949	1.55127	0.00240385	0.0850321	440		DUTERTRE_ESTRADIOL_RESPONSE_6HR_UP	no	150	0.362193	1.49187	0.00204082	0.127939	440
GOLDRATH_HOMEOSTATIC_PROLIFERATION	no	128	0.394942	1.55084	0.00240964	0.0851525	441		GRUETZMANN_PANCREATIC_CANCER_DN	no	131	0.372252	1.48974	0.00806452	0.129679	441
ZHANG_ANTIVIRAL_RESPONSE_TO_RIBAVIRIN_UP	no	15	0.616425	1.55013	0.0379747	0.0854759	442		SERVITJA_LIVER_HNF1A_TARGETS_UP	no	65	0.415676	1.48917	0.0159046	0.129897	442
ZHAN_MULTIPLE_MYELOMA_CD1_DN	no	36	0.483775	1.54886	0.0136674	0.0861583	443		IZADPANAH_STEM_CELL_ADIPOSE_VS_BONE_UP	no	84	0.395913	1.48828	0.015873	0.130383	443
YOSHIMURA_MAPK8_TARGETS_UP	no	452	0.338947	1.54855	<1.00E-03	0.0862545	444		JIANG_HYPOXIA_CANCER	no	46	0.438868	1.48822	0.0214844	0.130149	444
WUNDER_INFLAMMATORY_RESPONSE_AND_CHOLESTEROL_UP	no	41	0.482784	1.5484	0.0172043	0.0861613	445		MYLLYKANGAS_AMPLIFICATION_HOT_SPOT_17	no	14	0.579364	1.48756	0.0647182	0.130473	445
STEIN_ESRRA_TARGETS	no	415	0.3405	1.54839	<1.00E-03	0.0859686	446		DIRMEIER_LMP1_RESPONSE_EARLY	no	55	0.428877	1.48686	0.022449	0.130834	446
MODY_HIPPOCAMPUS_POSTNATAL	no	37	0.486506	1.54829	0.0246085	0.0858384	447		ROZANOV_MMP14_TARGETS_DN	no	13	0.584702	1.48633	0.0376569	0.131069	447
GAVIN_PDE3B_TARGETS	no	13	0.622084	1.54821	0.0309278	0.0856814	448		COLINA_TARGETS_OF_4EBP1_AND_4EBP2	no	218	0.346537	1.48584	<1.00E-03	0.131248	448
SHETH_LIVER_CANCER_VS_TXNIP_LOSS_PAM4	no	144	0.381306	1.54786	<1.00E-03	0.0857164	449		GAVIN_FOXP3_TARGETS_CLUSTER_T7	no	94	0.392481	1.48578	0.00980392	0.131026	449
ZHENG_GLIOBLASTOMA_PLASTICITY_UP	no	113	0.393529	1.54695	<1.00E-03	0.0861579	450		KIM_LIVER_CANCER_POOR_SURVIVAL_UP	no	16	0.557311	1.48559	0.0407767	0.130924	450
CROONQUIST_NRAS_VS_STROMAL_STIMULATION_DN	no	42	0.471075	1.54639	0.0136364	0.0863627	451		MARKEY_RB1_ACUTE_LOF_UP	no	173	0.353424	1.48547	0.00613497	0.130717	451
LEE_BMP2_TARGETS_UP	no	375	0.342308	1.54612	<1.00E-03	0.0863689	452		MEISSNER_NPC_HCP_WITH_H3_UNMETHYLATED	no	179	0.354624	1.48478	0.00208333	0.131115	452
MORI_PRE_BI_LYMPHOCYTE_UP	no	45	0.456505	1.54507	0.00909091	0.0868752	453		ONO_AML1_TARGETS_UP	no	13	0.594615	1.48412	0.0616302	0.131471	453
LIANG_SILENCED_BY_METHYLATION_2	no	19	0.555833	1.54494	0.0324675	0.0867823	454		KERLEY_RESPONSE_TO_CISPLATIN_UP	no	29	0.493009	1.48304	0.040619	0.132242	454
DANG_MYC_TARGETS_DN	yes	26	0.532887	1.54484	0.013544	0.0866481	455		CHIANG_LIVER_CANCER_SUBCLASS_INTERFERON_UP	no	11	0.630864	1.48277	0.0597302	0.132194	455
SONG_TARGETS_OF_IE86_CMV_PROTEIN	no	45	0.453426	1.54437	0.016317	0.0867594	456		CAIRO_PML_TARGETS_BOUND_BY_MYC_UP	yes	18	0.547412	1.48273	0.0605428	0.131924	456
DER_IFN_GAMMA_RESPONSE_UP	no	59	0.442735	1.54425	0.0131868	0.0866489	457		SYED_ESTRADIOL_RESPONSE	no	15	0.565503	1.48225	0.0594262	0.132029	457
HELLER_HDAC_TARGETS_UP	no	184	0.367421	1.54385	<1.00E-03	0.0867001	458		LI_WILMS_TUMOR_VS_FETAL_KIDNEY_1_DN	no	123	0.37615	1.48182	0.00582524	0.132175	458
KOBAYASHI_EGFR_SIGNALING_24HR_DN	no	154	0.382122	1.54319	0.00485437	0.0870344	459		KAMIKUBO_MYELOID_CEBPA_NETWORK	no	11	0.624907	1.48177	0.0647182	0.131956	459
SERVITJA_LIVER_HNF1A_TARGETS_UP	no	55	0.443215	1.5417	0.0113122	0.0878306	460		FRASOR_RESPONSE_TO_SERM_OR_FULVESTRANT_DN	no	37	0.461634	1.48159	0.0282258	0.131864	460
MODY_HIPPOCAMPUS_PRENATAL	no	37	0.485619	1.54119	0.0252874	0.0879532	461		LANDIS_BREAST_CANCER_PROGRESSION_DN	no	33	0.474725	1.48029	0.033195	0.132928	461
MELLMAN_TUT1_TARGETS_UP	no	19	0.56813	1.54076	0.0266393	0.0880341	462		SHEDDEN_LUNG_CANCER_POOR_SURVIVAL_A6	no	342	0.330795	1.48008	<1.00E-03	0.132798	462
LE_EGR2_TARGETS_UP	no	66	0.435887	1.54072	0.0149893	0.0878814	463		HOLLMANN_APOPTOSIS_VIA_CD40_UP	no	172	0.357344	1.47954	0.0020284	0.133008	463
SYED_ESTRADIOL_RESPONSE	no	15	0.599306	1.5404	0.0348361	0.0879076	464		WHITEHURST_PACLITAXEL_SENSITIVITY	no	22	0.514313	1.47928	0.040568	0.132937	464
KYNG_DNA_DAMAGE_BY_UV	no	35	0.488527	1.53923	0.0195652	0.0884468	465		JINESH_BLEBBISHIELD_TO_IMMUNE_CELL_FUSION_PBSHMS_DN	no	199	0.346051	1.47826	0.00403226	0.133589	465
BURTON_ADIPOGENESIS_9	no	48	0.453669	1.53916	0.0131579	0.0883017	466		LIAN_NEUTROPHIL_GRANULE_CONSTITUENTS	no	11	0.637285	1.47804	0.0488281	0.133526	466
PARK_TRETINOIN_RESPONSE_AND_RARA_PLZF_FUSION	no	17	0.591136	1.53887	0.0301624	0.0882972	467		MIKKELSEN_IPS_ICP_WITH_H3K4ME3_AND_H327ME3	no	25	0.500306	1.47633	0.0454545	0.134943	467
LIU_OVARIAN_CANCER_TUMORS_AND_XENOGRAFTS_KINASES_DN	no	16	0.586824	1.53876	0.0481172	0.0881748	468		HOFFMANN_IMMATURE_TO_MATURE_B_LYMPHOCYTE_DN	no	24	0.501026	1.4758	0.0504854	0.135161	468
MURAKAMI_UV_RESPONSE_6HR_UP	no	20	0.562613	1.53865	0.0369565	0.0880677	469		JECHLINGER_EPITHELIAL_TO_MESENCHYMAL_TRANSITION_UP	no	25	0.502614	1.47452	0.0591837	0.136131	469
SOGA_COLORECTAL_CANCER_MYC_UP	yes	72	0.425411	1.53851	0.012848	0.0879498	470		MANNE_COVID19_ICU_VS_HEALTHY_DONOR_PLATELETS_UP	no	78	0.410303	1.47412	0.00806452	0.136145	470
WELCSH_BRCA1_TARGETS_UP	no	155	0.369741	1.5383	0.00248139	0.0879115	471		WANG_ESOPHAGUS_CANCER_VS_NORMAL_DN	no	71	0.404668	1.47386	0.0100604	0.136182	471
WANG_ESOPHAGUS_CANCER_VS_NORMAL_UP	no	70	0.433735	1.53824	0.00665188	0.0877584	472		TONKS_TARGETS_OF_RUNX1_RUNX1T1_FUSION_HSC_DN	no	112	0.381912	1.47349	0.0120968	0.136316	472
GALINDO_IMMUNE_RESPONSE_TO_ENTEROTOXIN	no	49	0.459237	1.53756	0.0202247	0.0880009	473		KYNG_ENVIRONMENTAL_STRESS_RESPONSE_UP	no	35	0.465812	1.47212	0.0348162	0.137485	473
MANN_RESPONSE_TO_AMIFOSTINE_UP	no	18	0.577341	1.53679	0.026087	0.0883114	474		ALTEMEIER_RESPONSE_TO_LPS_WITH_MECHANICAL_VENTILATION	no	60	0.423882	1.47205	0.0168067	0.137239	474
DER_IFN_BETA_RESPONSE_UP	no	87	0.411007	1.53538	0.00954654	0.089126	475		PARK_HSC_VS_MULTIPOTENT_PROGENITORS_DN	no	13	0.593963	1.47193	0.0536398	0.137088	475
PETRETTO_CARDIAC_HYPERTROPHY	no	18	0.580445	1.53472	0.034188	0.0893402	476		BERENJENO_TRANSFORMED_BY_RHOA_REVERSIBLY_DN	no	14	0.585724	1.47148	0.0688976	0.137262	476
BROWNE_HCMV_INFECTION_16HR_DN	no	39	0.482903	1.5343	0.0179372	0.0894887	477		WAMUNYOKOLI_OVARIAN_CANCER_GRADES_1_2_UP	no	84	0.39498	1.47099	0.00801603	0.137458	477
VECCHI_GASTRIC_CANCER_EARLY_UP	no	251	0.352583	1.53203	<1.00E-03	0.090944	478		LANDIS_ERBB2_BREAST_TUMORS_324_DN	no	90	0.385739	1.47095	0.015873	0.137214	478
VERRECCHIA_RESPONSE_TO_TGFB1_C2	no	10	0.657792	1.5313	0.0494845	0.0912724	479		KORKOLA_TERATOMA_UP	no	12	0.59323	1.4701	0.0705882	0.137754	479
KYNG_NORMAL_AGING_DN	no	12	0.630672	1.53095	0.0342612	0.0913476	480		HU_GENOTOXIC_DAMAGE_4HR	no	31	0.485876	1.46996	0.0394191	0.137579	480
ENK_UV_RESPONSE_KERATINOCYTE_UP	no	374	0.339071	1.52974	<1.00E-03	0.0920485	481		IWANAGA_CARCINOGENESIS_BY_KRAS_UP	no	101	0.381655	1.46996	0.00775194	0.137293	481
CROMER_METASTASIS_DN	no	49	0.458675	1.52861	0.0119332	0.0926189	482		DANG_REGULATED_BY_MYC_DN	yes	155	0.358095	1.46843	0.0145228	0.13855	482
BERENJENO_TRANSFORMED_BY_RHOA_DN	no	262	0.353184	1.52808	<1.00E-03	0.0927895	483		VANLOO_SP3_TARGETS_DN	no	44	0.441488	1.46804	0.0219124	0.138651	483
CHIARADONNA_NEOPLASTIC_TRANSFORMATION_KRAS_DN	no	76	0.418622	1.52726	0.0118483	0.0932086	484		CHEN_HOXA5_TARGETS_9HR_DN	no	30	0.476592	1.46644	0.0412574	0.139982	484
CHUNG_BLISTER_CYTOTOXICITY_DN	no	39	0.483645	1.52723	0.0155902	0.093031	485		BENPORATH_PROLIFERATION	no	124	0.367061	1.46629	0.00604839	0.139869	485
GEISS_RESPONSE_TO_DSRNA_DN	no	10	0.665053	1.52598	0.0524017	0.0936223	486		TAKEDA_TARGETS_OF_NUP98_HOXA9_FUSION_8D_DN	no	73	0.405504	1.46594	0.0172043	0.139978	486
LU_EZH2_TARGETS_UP	no	204	0.357463	1.525	<1.00E-03	0.0941805	487		BYSTRYKH_HEMATOPOIESIS_STEM_CELL_QTL_CIS	no	98	0.382631	1.46556	0.0102249	0.140099	487
BLALOCK_ALZHEIMERS_DISEASE_INCIPIENT_DN	no	124	0.393206	1.52457	0.00451467	0.0943439	488		SHETH_LIVER_CANCER_VS_TXNIP_LOSS_PAM2	no	97	0.383852	1.46544	0.0222222	0.13991	488
HELLER_HDAC_TARGETS_SILENCED_BY_METHYLATION_DN	no	203	0.363486	1.52451	<1.00E-03	0.094183	489		SMID_BREAST_CANCER_NORMAL_LIKE_UP	no	236	0.339118	1.46349	<1.00E-03996008	0.141573	489
ZAMORA_NOS2_TARGETS_DN	no	54	0.442127	1.52417	0.0234542	0.0942812	490		MCDOWELL_ACUTE_LUNG_INJURY_UP	no	22	0.519487	1.46254	0.0488323	0.142251	490
MIKKELSEN_NPC_HCP_WITH_H3K4ME3_AND_H3K27ME3	no	47	0.457186	1.52364	0.0149254	0.0944648	491		LOPEZ_MESOTHELIOMA_SURVIVAL_UP	no	10	0.638137	1.4617	0.0786749	0.142769	491
AZARE_NEOPLASTIC_TRANSFORMATION_BY_STAT3_UP	no	58	0.431513	1.52335	0.00672646	0.0944582	492		HERNANDEZ_MITOTIC_ARREST_BY_DOCETAXEL_2_UP	no	29	0.482905	1.46135	0.0391389	0.142782	492
MEBARKI_HCC_PROGENITOR_WNT_UP_BLOCKED_BY_FZD8CRD	no	39	0.480694	1.52283	0.0196078	0.0946049	493		BASSO_CD40_SIGNALING_UP	no	87	0.391611	1.46118	0.01	0.142664	493
PROVENZANI_METASTASIS_UP	no	153	0.374886	1.5227	0.00468384	0.094497	494		RIEGE_DELTANP63_DIRECT_TARGETS_UP	no	80	0.397025	1.46095	0.0234834	0.142554	494
LIU_CMYB_TARGETS_UP	no	103	0.391221	1.52186	0.00917431	0.094926	495		WANG_BARRETTS_ESOPHAGUS_DN	no	14	0.565747	1.46089	0.0724346	0.142338	495
MARTENS_BOUND_BY_PML_RARA_FUSION	no	348	0.339364	1.52058	<1.00E-03	0.0955846	496		CHNG_MULTIPLE_MYELOMA_HYPERPLOID_UP	no	49	0.434291	1.46048	0.0235294	0.14254	496
GUILLAUMOND_KLF10_TARGETS_UP	no	23	0.538662	1.51993	0.0329897	0.0958682	497		WENG_POR_TARGETS_GLOBAL_UP	no	11	0.61517	1.46033	0.0567515	0.142428	497
ZHAN_MULTIPLE_MYELOMA_LB_DN	no	28	0.507991	1.51978	0.0331384	0.0957799	498		ZHONG_SECRETOME_OF_LUNG_CANCER_AND_MACROPHAGE	no	55	0.422907	1.45906	0.0341151	0.143447	498
DURAND_STROMA_S_UP	no	106	0.396093	1.5192	0.00226757	0.0960586	499		CREIGHTON_ENDOCRINE_THERAPY_RESISTANCE_4	no	182	0.345542	1.45854	0.002	0.143707	499
NAKAMURA_METASTASIS_MODEL_DN	no	19	0.569892	1.51915	0.0386965	0.0958946	500		YAGI_AML_WITH_T_8_21_TRANSLOCATION	no	265	0.333467	1.45848	0.00210526	0.143479	500
KONDO_PROSTATE_CANCER_WITH_H3K27ME3	no	24	0.531096	1.51783	0.0328947	0.0967372	501		PASINI_SUZ12_TARGETS_UP	no	54	0.421059	1.45788	0.0255906	0.143786	501
YUAN_ZNF143_PARTNERS	no	19	0.560113	1.5171	0.0366599	0.0970515	502		ALFANO_MYC_TARGETS	yes	168	0.347704	1.45735	0.00631579	0.144093	502
WOOD_EBV_EBNA1_TARGETS_UP	no	70	0.424521	1.51709	0.015625	0.0968658	503		WAMUNYOKOLI_OVARIAN_CANCER_LMP_UP	no	191	0.343352	1.45672	0.00583658	0.144449	503
REN_ALVEOLAR_RHABDOMYOSARCOMA_DN	no	273	0.345418	1.51582	0.00265957	0.0975553	504		BREDEMEYER_RAG_SIGNALING_VIA_ATM_NOT_VIA_NFKB_DN	no	30	0.468532	1.45572	0.0422265	0.145084	504
BAELDE_DIABETIC_NEPHROPATHY_DN	no	295	0.343907	1.51313	<1.00E-03	0.0993791	505		MCBRYAN_PUBERTAL_BREAST_4_5WK_DN	no	134	0.358233	1.45131	0.00607287	0.149289	505
LINDVALL_IMMORTALIZED_BY_TERT_DN	no	31	0.496506	1.51311	0.0266075	0.0991932	506		RUTELLA_RESPONSE_TO_HGF_VS_CSF2RB_AND_IL4_UP	no	269	0.332639	1.45129	0.002079	0.149032	506
DOANE_RESPONSE_TO_ANDROGEN_DN	no	148	0.368192	1.51277	0.00242718	0.099268	507		DEURIG_T_CELL_PROLYMPHOCYTIC_LEUKEMIA_UP	no	216	0.338089	1.44913	0.00409836	0.151033	507
WANG_TUMOR_INVASIVENESS_UP	no	333	0.341378	1.51267	<1.00E-03	0.099137	508		CARRILLOREIXACH_HEPATOBLASTOMA_VS_NORMAL_DN	no	489	0.31227	1.4479	<1.00E-03	0.152115	508
LEE_LIVER_CANCER_MYC_UP	yes	29	0.500334	1.5125	0.0267261	0.0990709	509		NIKOLSKY_BREAST_CANCER_6P24_P22_AMPLICON	no	15	0.555589	1.44769	0.0690335	0.152034	509
HU_GENOTOXIC_DAMAGE_24HR	no	31	0.488678	1.51239	0.0295455	0.0989545	510		OUELLET_OVARIAN_CANCER_INVASIVE_VS_LMP_UP	no	104	0.371845	1.44707	0.0176125	0.152359	510
LANDIS_ERBB2_BREAST_PRENEOPLASTIC_DN	no	38	0.471297	1.51228	0.0320513	0.0988488	511		FOSTER_KDM1A_TARGETS_UP	no	84	0.388007	1.44551	0.0307102	0.15368	511
ACOSTA_PROLIFERATION_INDEPENDENT_MYC_TARGETS_DN	yes	79	0.409956	1.51225	0.00674157	0.098683	512		LIU_PROSTATE_CANCER_DN	no	187	0.340676	1.44421	0.006	0.154785	512
PELLICCIOTTA_HDAC_IN_ANTIGEN_PRESENTATION_UP	no	60	0.436832	1.51138	0.0112613	0.0991484	513		JAEGER_METASTASIS_DN	no	57	0.410147	1.44391	0.0363636	0.154805	513
KORKOLA_TERATOMA_UP	no	13	0.619382	1.51073	0.0527383	0.0994581	514		STANELLE_E2F1_TARGETS	no	20	0.520873	1.44155	0.0562249	0.156847	514
COLDREN_GEFITINIB_RESISTANCE_DN	no	97	0.398433	1.50993	0.00873363	0.0998476	515		CHO_NR4A1_TARGETS	no	17	0.540187	1.44003	0.0772277	0.158165	515
LEIN_MEDULLA_MARKERS	no	38	0.469931	1.50781	0.0206422	0.101153	516		FARMER_BREAST_CANCER_APOCRINE_VS_BASAL	no	207	0.338619	1.43945	<1.00E-039646366	0.158507	516
WAMUNYOKOLI_OVARIAN_CANCER_LMP_UP	no	188	0.366542	1.50627	<1.00E-03	0.102032	517		NUTT_GBM_VS_AO_GLIOMA_UP	no	37	0.460012	1.43895	0.0494297	0.15874	517
MARSON_FOXP3_TARGETS_UP	no	56	0.432569	1.50543	0.015625	0.102497	518		ROSS_AML_WITH_PML_RARA_FUSION	no	46	0.423634	1.43847	0.0364683	0.158947	518
CARRILLOREIXACH_HEPATOBLASTOMA_VS_NORMAL_DN	no	432	0.330471	1.50487	<1.00E-03	0.102713	519		DARWICHE_PAPILLOMA_RISK_LOW_UP	no	96	0.377579	1.43814	0.0219124	0.159006	519
CHYLA_CBFA2T3_TARGETS_DN	no	103	0.394757	1.50465	0.00873363	0.102701	520		BENPORATH_EED_TARGETS	no	243	0.334823	1.43796	0.00623701	0.158858	520
SCIAN_CELL_CYCLE_TARGETS_OF_TP53_AND_TP73_DN	no	13	0.607705	1.50464	0.0360169	0.102511	521		SHARMA_PILOCYTIC_ASTROCYTOMA_LOCATION_UP	no	14	0.568899	1.43762	0.0860656	0.158936	521
MCBRYAN_PUBERTAL_BREAST_3_4WK_DN	no	25	0.527899	1.50434	0.0361174	0.102529	522		LOCKWOOD_AMPLIFIED_IN_LUNG_CANCER	no	189	0.342266	1.43735	0.00803213	0.158948	522
KORKOLA_YOLK_SAC_TUMOR_UP	no	18	0.552231	1.50381	0.0387097	0.102739	523		ROSS_ACUTE_MYELOID_LEUKEMIA_CBF	no	55	0.417385	1.4369	0.0372549	0.15915	523
MCBRYAN_PUBERTAL_BREAST_4_5WK_DN	no	129	0.376042	1.50236	0.00249377	0.103592	524		WANG_SMARCE1_TARGETS_DN	no	246	0.33058	1.43626	<1.00E-03	0.159529	524
ODONNELL_TFRC_TARGETS_UP	no	195	0.358836	1.50191	<1.00E-03	0.103747	525		SESTO_RESPONSE_TO_UV_C4	no	14	0.554449	1.43586	0.0778443	0.159775	525
WENG_POR_TARGETS_LIVER_UP	no	26	0.508559	1.5016	0.0460526	0.103802	526		LIU_OVARIAN_CANCER_TUMORS_AND_XENOGRAFTS_KINASES_DN	no	15	0.559539	1.43412	0.0813492	0.16133	526
NOJIMA_SFRP2_TARGETS_DN	no	17	0.565255	1.50144	0.0436508	0.103768	527		MISHRA_CARCINOMA_ASSOCIATED_FIBROBLAST_DN	no	10	0.625683	1.43368	0.0927835	0.161496	527
KRASNOSELSKAYA_ILF3_TARGETS_UP	no	22	0.529412	1.49945	0.0396476	0.105003	528		SHAFFER_IRF4_TARGETS_IN_MYELOMA_VS_MATURE_B_LYMPHOCYTE	no	91	0.376767	1.42989	0.0157791	0.165407	528
BILANGES_SERUM_SENSITIVE_GENES	no	50	0.440055	1.49893	0.029148	0.105139	529		CHIARADONNA_NEOPLASTIC_TRANSFORMATION_KRAS_DN	no	80	0.37848	1.42901	0.0242424	0.166084	529
ZHAN_MULTIPLE_MYELOMA_HP_DN	no	35	0.474994	1.49868	0.0350109	0.105087	530		WEST_ADRENOCORTICAL_CARCINOMA_VS_ADENOMA_DN	no	15	0.554138	1.42703	0.0791506	0.168074	530
LI_WILMS_TUMOR_VS_FETAL_KIDNEY_2_UP	no	12	0.629501	1.4979	0.0807175	0.105509	531		EHLERS_ANEUPLOIDY_UP	no	32	0.464335	1.4269	0.0466926	0.167914	531
ZHAN_LATE_DIFFERENTIATION_GENES_DN	no	13	0.608828	1.49747	0.0745921	0.105618	532		ODONNELL_TARGETS_OF_MYC_AND_TFRC_UP	yes	64	0.40372	1.42676	0.0283401	0.167752	532
BROWNE_HCMV_INFECTION_8HR_DN	no	25	0.523149	1.49729	0.0478261	0.105571	533		DIAZ_CHRONIC_MYELOGENOUS_LEUKEMIA_DN	no	66	0.399234	1.42581	0.0273973	0.168516	533
FURUKAWA_DUSP6_TARGETS_PCI35_DN	no	37	0.473156	1.4962	0.0222222	0.106229	534		ACOSTA_PROLIFERATION_INDEPENDENT_MYC_TARGETS_UP	yes	70	0.389989	1.42579	0.0335968	0.168236	534
GERHOLD_ADIPOGENESIS_DN	no	35	0.475506	1.49544	0.0199557	0.106535	535		ZWANG_CLASS_2_TRANSIENTLY_INDUCED_BY_EGF	no	22	0.510135	1.42563	0.0850202	0.168136	535
LEI_MYB_TARGETS	no	191	0.358152	1.49526	0.00470588	0.106493	536		SCHAEFFER_PROSTATE_DEVELOPMENT_48HR_DN	no	167	0.340632	1.42535	0.00773694	0.168129	536
RUAN_RESPONSE_TO_TNF_DN	no	43	0.452461	1.49443	0.0269058	0.106922	537		NAKAMURA_TUMOR_ZONE_PERIPHERAL_VS_CENTRAL_UP	no	177	0.342483	1.42491	0.0042735	0.168283	537
SAUL_SEN_MAYO	no	34	0.478652	1.49391	0.0280172	0.107156	538		FINETTI_BREAST_CANCER_KINOME_RED	no	12	0.577636	1.42464	0.0875764	0.16825	538
HUANG_DASATINIB_SENSITIVITY_UP	no	40	0.466045	1.4928	0.0249433	0.107799	539		WENG_POR_TARGETS_LIVER_DN	no	11	0.594936	1.4237	0.102362	0.169035	539
YANG_BCL3_TARGETS_UP	no	174	0.362109	1.49254	0.00236967	0.107794	540		KIM_LIVER_CANCER_POOR_SURVIVAL_DN	no	14	0.552397	1.42261	0.0764706	0.170006	540
KOBAYASHI_EGFR_SIGNALING_24HR_UP	no	55	0.430329	1.49145	0.0259434	0.108449	541		YAO_TEMPORAL_RESPONSE_TO_PROGESTERONE_CLUSTER_8	no	34	0.451665	1.42218	0.0606061	0.170133	541
CAIRO_HEPATOBLASTOMA_CLASSES_DN	no	110	0.385874	1.49065	0.00242131	0.10881	542		MCBRYAN_PUBERTAL_BREAST_4_5WK_UP	no	96	0.371309	1.4212	0.017341	0.171001	542
BOSCO_TH1_CYTOTOXIC_MODULE	no	34	0.485126	1.49028	0.0254777	0.108887	543		BOYLAN_MULTIPLE_MYELOMA_PCA3_DN	no	44	0.42098	1.4205	0.0393873	0.171456	543
GUTIERREZ_MULTIPLE_MYELOMA_UP	no	31	0.484197	1.4893	0.0374707	0.109449	544		HELLER_HDAC_TARGETS_UP	no	198	0.336996	1.41901	0.00607287	0.172828	544
DAUER_STAT3_TARGETS_DN	no	36	0.476605	1.48901	0.027957	0.109529	545		TOMIDA_METASTASIS_DN	no	12	0.586591	1.41818	0.0890688	0.173424	545
WAMUNYOKOLI_OVARIAN_CANCER_GRADES_1_2_UP	no	84	0.394834	1.48893	0.00696056	0.109379	546		NEMETH_INFLAMMATORY_RESPONSE_LPS_UP	no	62	0.398875	1.41767	0.040568	0.173729	546
OUELLET_OVARIAN_CANCER_INVASIVE_VS_LMP_UP	no	104	0.392259	1.4883	0.00753769	0.109619	547		BILANGES_SERUM_SENSITIVE_GENES	no	50	0.411788	1.41723	0.0594262	0.173932	547
KAPOSI_LIVER_CANCER_MET_UP	no	14	0.575425	1.48802	0.0644444	0.109648	548		RUTELLA_RESPONSE_TO_HGF_UP	no	272	0.32482	1.41702	<1.00E-038975332	0.173849	548
PAL_PRMT5_TARGETS_UP	no	154	0.363171	1.48772	0.00231481	0.109699	549		BROWNE_HCMV_INFECTION_20HR_DN	no	52	0.407719	1.41511	0.0441767	0.175739	549
BORCZUK_MALIGNANT_MESOTHELIOMA_UP	no	280	0.339608	1.48715	<1.00E-03	0.109926	550		ZHENG_IL22_SIGNALING_UP	no	16	0.535588	1.41479	0.0828625	0.175853	550
RHODES_UNDIFFERENTIATED_CANCER	no	44	0.444937	1.48649	0.0251142	0.110194	551		SCHAEFFER_PROSTATE_DEVELOPMENT_12HR_DN	no	21	0.499282	1.41258	0.0764331	0.178144	551
YAO_TEMPORAL_RESPONSE_TO_PROGESTERONE_CLUSTER_2	no	25	0.517519	1.48569	0.0327103	0.11057	552		ACEVEDO_LIVER_CANCER_WITH_H3K9ME3_UP	no	39	0.434395	1.4121	0.0591837	0.178347	552
MARKEY_RB1_ACUTE_LOF_UP	no	164	0.360262	1.48559	0.00505051	0.110427	553		KUROZUMI_RESPONSE_TO_ONCOCYTIC_VIRUS	no	15	0.552202	1.40998	0.0882918	0.180611	553
MIKKELSEN_NPC_LCP_WITH_H3K4ME3	no	21	0.532935	1.48343	0.0329218	0.111931	554		TOMLINS_PROSTATE_CANCER_UP	no	29	0.467082	1.4098	0.076	0.180518	554
WILCOX_RESPONSE_TO_PROGESTERONE_DN	no	21	0.518918	1.48146	0.0377359	0.113329	555		LEE_EARLY_T_LYMPHOCYTE_UP	no	54	0.407228	1.40905	0.0321932	0.181055	555
BOYAULT_LIVER_CANCER_SUBCLASS_G5_DN	no	24	0.522741	1.48111	0.0448718	0.113403	556		CROONQUIST_NRAS_SIGNALING_DN	no	51	0.412185	1.40687	0.0448343	0.183254	556
LANDIS_ERBB2_BREAST_TUMORS_324_UP	no	98	0.384652	1.48085	0.0186047	0.113431	557		BYSTROEM_CORRELATED_WITH_IL5_UP	no	27	0.464488	1.40684	0.0831601	0.182957	557
ALTEMEIER_RESPONSE_TO_LPS_WITH_MECHANICAL_VENTILATION	no	56	0.422985	1.48072	0.0252874	0.113299	558		KAYO_CALORIE_RESTRICTION_MUSCLE_UP	no	52	0.411844	1.40628	0.0446247	0.183323	558
HOFFMANN_IMMATURE_TO_MATURE_B_LYMPHOCYTE_UP	no	25	0.501555	1.47912	0.042735	0.114359	559		HOSHIDA_LIVER_CANCER_SURVIVAL_DN	no	73	0.383028	1.40609	0.0264228	0.183202	559
ZHAN_MULTIPLE_MYELOMA_MS_DN	no	36	0.465228	1.47777	0.0218818	0.115282	560		MORI_SMALL_PRE_BII_LYMPHOCYTE_DN	no	64	0.396117	1.40582	0.0239521	0.183173	560
DUTERTRE_ESTRADIOL_RESPONSE_6HR_UP	no	143	0.360124	1.4763	0.00779221	0.116347	561		MOREAUX_B_LYMPHOCYTE_MATURATION_BY_TACI_DN	no	73	0.388628	1.40545	0.0344168	0.183278	561
CHYLA_CBFA2T3_TARGETS_UP	no	177	0.35757	1.4761	0.00242131	0.116348	562		KAAB_HEART_ATRIUM_VS_VENTRICLE_DN	no	165	0.339702	1.40472	0.00984252	0.183874	562
ROESSLER_LIVER_CANCER_METASTASIS_UP	no	67	0.416191	1.47527	0.0242291	0.116826	563		VALK_AML_CLUSTER_12	no	15	0.538144	1.40468	0.0905433	0.183584	563
MEISSNER_NPC_HCP_WITH_H3K4ME2	no	162	0.361711	1.47239	0.00223714	0.118925	564		CAIRO_LIVER_DEVELOPMENT_DN	no	100	0.364335	1.40408	0.0254777	0.18395	564
KONG_E2F3_TARGETS	no	58	0.423067	1.46773	0.0249433	0.122792	565		DAVICIONI_MOLECULAR_ARMS_VS_ERMS_DN	no	83	0.376149	1.40394	0.03125	0.183799	565
RUTELLA_RESPONSE_TO_HGF_VS_CSF2RB_AND_IL4_DN	no	180	0.357209	1.46755	0.00229885	0.122726	566		FOURNIER_ACINAR_DEVELOPMENT_LATE_DN	no	12	0.578975	1.4034	0.104418	0.184098	566
TARTE_PLASMA_CELL_VS_B_LYMPHOCYTE_UP	no	67	0.409703	1.4674	0.012987	0.12264	567		LIAO_METASTASIS	no	375	0.309006	1.40318	0.00201207	0.184067	567
CHIBA_RESPONSE_TO_TSA_UP	no	22	0.524497	1.46672	0.049569	0.123024	568		YAGI_AML_WITH_11Q23_REARRANGED	no	235	0.325952	1.40295	0.008	0.184077	568
SEMENZA_HIF1_TARGETS	no	22	0.521479	1.46657	0.0452586	0.122922	569		MISSIAGLIA_REGULATED_BY_METHYLATION_UP	no	74	0.384509	1.40291	0.0361446	0.183819	569
KAMMINGA_EZH2_TARGETS	no	30	0.492454	1.46445	0.0361991	0.124642	570		PETROVA_PROX1_TARGETS_DN	no	28	0.460433	1.40267	0.073724	0.183792	570
CORRE_MULTIPLE_MYELOMA_DN	no	15	0.573057	1.46437	0.05	0.124505	571		KOBAYASHI_EGFR_SIGNALING_24HR_UP	no	55	0.403376	1.40248	0.045082	0.1837	571
JAEGER_METASTASIS_DN	no	54	0.422535	1.46323	0.0196078	0.125232	572		BENNETT_SYSTEMIC_LUPUS_ERYTHEMATOSUS	no	21	0.500844	1.40192	0.0845361	0.184049	572
HOLLERN_EMT_BREAST_TUMOR_UP	no	72	0.40849	1.46213	0.00928074	0.125955	573		PLASARI_TGFB1_SIGNALING_VIA_NFIC_1HR_UP	no	20	0.496541	1.40004	0.0659794	0.185973	573
PEART_HDAC_PROLIFERATION_CLUSTER_DN	no	56	0.417429	1.46184	0.0139211	0.12596	574		CREIGHTON_AKT1_SIGNALING_VIA_MTOR_UP	no	28	0.463698	1.39962	0.0816327	0.186164	574
SALVADOR_MARTIN_PEDIATRIC_TBD_ANTI_TNF_THERAPY_NONRESPONDER_POST_TREATMENT_UP	no	13	0.58915	1.4605	0.0549683	0.126871	575		WU_HBX_TARGETS_3_UP	no	15	0.54138	1.39961	0.108333	0.185842	575
FLECHNER_PBL_KIDNEY_TRANSPLANT_OK_VS_DONOR_UP	no	139	0.362036	1.45835	0.00721154	0.128548	576		THUM_SYSTOLIC_HEART_FAILURE_UP	no	280	0.316086	1.39906	<1.00E-03968504	0.186184	576
LEE_DIFFERENTIATING_T_LYMPHOCYTE	no	168	0.353958	1.45813	0.0100251	0.128546	577		CHARAFE_BREAST_CANCER_BASAL_VS_MESENCHYMAL_UP	no	55	0.402687	1.39846	0.0443548	0.186645	577
IVANOVA_HEMATOPOIESIS_LATE_PROGENITOR	no	377	0.325646	1.45725	<1.00E-03	0.129037	578		MARSON_FOXP3_TARGETS_UP	no	58	0.398944	1.39818	0.0510204	0.186625	578
GREENBAUM_E2A_TARGETS_UP	no	17	0.552064	1.45684	0.0644444	0.129099	579		LEE_LIVER_CANCER_ACOX1_UP	no	31	0.453582	1.39767	0.0721649	0.186899	579
BERENJENO_TRANSFORMED_BY_RHOA_UP	no	405	0.323973	1.45657	<1.00E-03	0.129077	580		CHIANG_LIVER_CANCER_SUBCLASS_POLYSOMY7_DN	no	14	0.5421	1.39684	0.10058	0.187574	580
FEVR_CTNNB1_TARGETS_UP	no	391	0.324936	1.45618	<1.00E-03	0.129214	581		GALINDO_IMMUNE_RESPONSE_TO_ENTEROTOXIN	no	50	0.414847	1.39563	0.0448343	0.188694	581
ACEVEDO_LIVER_CANCER_WITH_H3K9ME3_UP	no	41	0.449621	1.45572	0.0295359	0.129367	582		BILANGES_SERUM_RESPONSE_TRANSLATION	no	27	0.466552	1.3953	0.0694737	0.188755	582
RUTELLA_RESPONSE_TO_HGF_UP	no	262	0.336418	1.45559	<1.00E-03	0.129237	583		ELLWOOD_MYC_TARGETS_DN	yes	34	0.446712	1.39501	0.0566802	0.188735	583
RUTELLA_RESPONSE_TO_CSF2RB_AND_IL4_UP	no	233	0.337655	1.45534	0.00478469	0.129224	584		KIM_TIAL1_TARGETS	no	23	0.486329	1.39298	0.102296	0.190937	584
CHARAFE_BREAST_CANCER_BASAL_VS_MESENCHYMAL_UP	no	58	0.421302	1.45515	0.0165094	0.129136	585		TONKS_TARGETS_OF_RUNX1_RUNX1T1_FUSION_MONOCYTE_DN	no	37	0.432305	1.39226	0.0788382	0.191528	585
CHIANG_LIVER_CANCER_SUBCLASS_PROLIFERATION_DN	no	50	0.44229	1.4547	0.0205011	0.129337	586		ZHAN_V1_LATE_DIFFERENTIATION_GENES_DN	no	12	0.568363	1.39181	0.0977131	0.191779	586
TAKEDA_TARGETS_OF_NUP98_HOXA9_FUSION_6HR_DN	no	27	0.484974	1.45416	0.0431035	0.129587	587		SONG_TARGETS_OF_IE86_CMV_PROTEIN	no	49	0.408597	1.3914	0.0679012	0.192031	587
WINZEN_DEGRADED_VIA_KHSRP	no	32	0.467918	1.45409	0.0377778	0.129428	588		SHIPP_DLBCL_VS_FOLLICULAR_LYMPHOMA_DN	no	26	0.473151	1.39088	0.0752033	0.192361	588
HATADA_METHYLATED_IN_LUNG_CANCER_UP	no	142	0.363261	1.45193	0.0043384	0.131164	589		SHETH_LIVER_CANCER_VS_TXNIP_LOSS_PAM4	no	157	0.339567	1.3903	0.0179283	0.192796	589
CUI_TCF21_TARGETS_2_UP	no	210	0.348568	1.45127	<1.00E-03	0.13154	590		CERIBELLI_PROMOTERS_INACTIVE_AND_BOUND_BY_NFY	no	12	0.576429	1.38946	0.111732	0.193461	590
VERHAAK_AML_WITH_NPM1_MUTATED_DN	no	102	0.380982	1.45029	0.015	0.132146	591		FERNANDEZ_BOUND_BY_MYC	no	134	0.347448	1.38943	0.0189474	0.193184	591
LINDSTEDT_DENDRITIC_CELL_MATURATION_C	no	44	0.432176	1.44999	0.0441501	0.132231	592		UROSEVIC_RESPONSE_TO_IMIQUIMOD	no	13	0.554699	1.38786	0.0903361	0.194944	592
LUI_THYROID_CANCER_PAX8_PPARG_DN	no	41	0.450752	1.44931	0.0413223	0.132616	593		YANG_BREAST_CANCER_ESR1_BULK_UP	no	21	0.504057	1.38774	0.0775862	0.194743	593
BOSCO_ALLERGEN_INDUCED_TH2_ASSOCIATED_MODULE	no	100	0.37876	1.44717	0.00738916	0.13424	594		LUI_THYROID_CANCER_PAX8_PPARG_DN	no	41	0.426444	1.38773	0.0609244	0.194436	594
YAO_TEMPORAL_RESPONSE_TO_PROGESTERONE_CLUSTER_14	no	119	0.368923	1.44669	0.00454545	0.134369	595		SCHLESINGER_METHYLATED_DE_NOVO_IN_CANCER	no	27	0.465424	1.38729	0.0877551	0.194684	595
FERRANDO_TAL1_NEIGHBORS	no	11	0.614336	1.44666	0.0756303	0.134161	596		BOYLAN_MULTIPLE_MYELOMA_C_D_DN	no	122	0.348567	1.38538	0.0294695	0.196648	596
MULLIGHAN_NPM1_SIGNATURE_3_DN	no	99	0.37799	1.4465	0.0140515	0.134077	597		SMIRNOV_CIRCULATING_ENDOTHELIOCYTES_IN_CANCER_UP	no	85	0.370167	1.38528	0.0229645	0.196439	597
LEE_CALORIE_RESTRICTION_MUSCLE_UP	no	20	0.530896	1.44639	0.0594966	0.133934	598		CHEOK_RESPONSE_TO_HD_MTX_UP	no	11	0.582489	1.38523	0.113402	0.19615	598
YAGI_AML_RELAPSE_PROGNOSIS	no	25	0.500904	1.44587	0.0465116	0.134194	599		ELVIDGE_HYPOXIA_BY_DMOG_DN	no	45	0.419032	1.38521	0.0730769	0.195855	599
BURTON_ADIPOGENESIS_10	no	25	0.503982	1.44521	0.0408163	0.13457	600		WENG_POR_TARGETS_GLOBAL_DN	no	16	0.529269	1.38363	0.0976562	0.197551	600
WAGNER_APO2_SENSITIVITY	no	10	0.635469	1.44486	0.0723404	0.134703	601		VIETOR_IFRD1_TARGETS	no	16	0.517149	1.38328	0.101833	0.197664	601
ZHAN_V1_LATE_DIFFERENTIATION_GENES_DN	no	12	0.577385	1.44423	0.0746269	0.135054	602		ONGUSAHA_TP53_TARGETS	no	22	0.496394	1.38308	0.0884774	0.197544	602
BOHN_PRIMARY_IMMUNODEFICIENCY_SYNDROM_DN	no	29	0.493283	1.44338	0.0494382	0.135623	603		DITTMER_PTHLH_TARGETS_DN	no	50	0.399961	1.38101	0.0453649	0.199833	603
MEINHOLD_OVARIAN_CANCER_LOW_GRADE_DN	no	17	0.554655	1.44323	0.0764331	0.135513	604		BRUECKNER_TARGETS_OF_MIRLET7A3_DN	no	34	0.437316	1.38026	0.0793651	0.200457	604
RICKMAN_TUMOR_DIFFERENTIATED_WELL_VS_POORLY_DN	no	229	0.338393	1.44319	0.00233645	0.13532	605		HAN_JNK_SINGALING_UP	no	18	0.507287	1.38	0.103718	0.200495	605
KARLSSON_TGFB1_TARGETS_UP	no	101	0.376911	1.44306	0.00886918	0.135176	606		LEE_RECENT_THYMIC_EMIGRANT	no	179	0.328323	1.37906	0.0139721	0.201323	606
YAGI_AML_SURVIVAL	no	87	0.388817	1.44001	0.0158371	0.137644	607		HOLLERN_EMT_BREAST_TUMOR_UP	no	77	0.368917	1.37896	0.0339321	0.201114	607
SIMBULAN_PARP1_TARGETS_UP	no	13	0.586482	1.43953	0.0659341	0.137887	608		WU_HBX_TARGETS_2_UP	no	15	0.550383	1.37886	0.088632	0.20093	608
ACEVEDO_LIVER_CANCER_WITH_H3K27ME3_DN	no	69	0.400382	1.4395	0.0130435	0.137711	609		LEIN_MIDBRAIN_MARKERS	no	34	0.444394	1.37864	0.0678643	0.200914	609
TSAI_DNAJB4_TARGETS_UP	no	10	0.625112	1.43891	0.0945055	0.138057	610		FISCHER_G2_M_CELL_CYCLE	no	172	0.330567	1.37833	0.0139721	0.201048	610
MARTINEZ_RB1_AND_TP53_TARGETS_UP	no	379	0.321185	1.43802	0.00258398	0.138618	611		MANNE_COVID19_NONICU_VS_HEALTHY_DONOR_PLATELETS_UP	no	103	0.359179	1.37769	0.0318091	0.201592	611
MIKKELSEN_MCV6_LCP_WITH_H3K4ME3	no	73	0.396577	1.43699	0.0230947	0.139335	612		LANDIS_ERBB2_BREAST_PRENEOPLASTIC_DN	no	41	0.421103	1.37696	0.0662768	0.202274	612
MIYAGAWA_TARGETS_OF_EWSR1_ETS_FUSIONS_UP	no	135	0.359958	1.43695	0.0120482	0.139156	613		YAGI_AML_SURVIVAL	no	94	0.357245	1.3766	0.0212355	0.202331	613
SMIRNOV_CIRCULATING_ENDOTHELIOCYTES_IN_CANCER_UP	no	77	0.399814	1.4367	0.0110865	0.139153	614		IVANOVA_HEMATOPOIESIS_INTERMEDIATE_PROGENITOR	no	113	0.355661	1.37618	0.0161616	0.20254	614
GRAESSMANN_RESPONSE_TO_MC_AND_DOXORUBICIN_UP	no	411	0.318757	1.43654	<1.00E-03	0.139064	615		RICKMAN_TUMOR_DIFFERENTIATED_WELL_VS_POORLY_DN	no	235	0.317136	1.37575	0.00630252	0.202689	615
WU_HBX_TARGETS_3_UP	no	14	0.57592	1.43645	0.0833333	0.138953	616		DELASERNA_MYOD_TARGETS_DN	no	38	0.425846	1.37422	0.0791506	0.204401	616
LIANG_HEMATOPOIESIS_STEM_CELL_NUMBER_SMALL_VS_HUGE_DN	no	28	0.477778	1.43536	0.0756303	0.139797	617		JINESH_BLEBBISHIELD_TO_IMMUNE_CELL_FUSION_PBSHMS_UP	no	221	0.321263	1.37256	0.00823045	0.206181	617
GALLUZZI_PREVENT_MITOCHONDIAL_PERMEABILIZATION	no	11	0.60222	1.43494	0.0851064	0.139926	618		HOFMANN_MYELODYSPLASTIC_SYNDROM_LOW_RISK_UP	no	14	0.547435	1.37152	0.132411	0.207266	618
SIMBULAN_PARP1_TARGETS_DN	no	11	0.613273	1.43488	0.0964361	0.139728	619		HENDRICKS_SMARCA4_TARGETS_DN	no	25	0.468486	1.37124	0.0788382	0.207329	619
BERTUCCI_MEDULLARY_VS_DUCTAL_BREAST_CANCER_UP	no	171	0.347852	1.43479	0.00240385	0.139608	620		ZAMORA_NOS2_TARGETS_UP	no	49	0.403982	1.37118	0.049904	0.20706	620
SCHLINGEMANN_SKIN_CARCINOGENESIS_TPA_DN	no	12	0.592558	1.43449	0.0884774	0.139695	621		WINTER_HYPOXIA_METAGENE	no	144	0.337251	1.37102	0.0235756	0.206959	621
KYNG_ENVIRONMENTAL_STRESS_RESPONSE_NOT_BY_GAMMA_IN_WS	no	23	0.505691	1.43379	0.0748299	0.140078	622		LIM_MAMMARY_STEM_CELL_DN	no	287	0.310713	1.36974	0.0020284	0.208354	622
TONKS_TARGETS_OF_RUNX1_RUNX1T1_FUSION_HSC_UP	no	96	0.378242	1.43259	0.0120192	0.141016	623		CORRE_MULTIPLE_MYELOMA_DN	no	16	0.518898	1.36888	0.102459	0.209162	623
MCBRYAN_PUBERTAL_BREAST_6_7WK_DN	no	32	0.46203	1.43241	0.0528541	0.140963	624		FRIDMAN_IMMORTALIZATION_DN	no	17	0.518882	1.36888	0.0838574	0.20883	624
GUO_HEX_TARGETS_DN	no	37	0.443094	1.43193	0.039823	0.141165	625		YOKOE_CANCER_TESTIS_ANTIGENS	no	22	0.474568	1.3685	0.0885827	0.208963	625
HUPER_BREAST_BASAL_VS_LUMINAL_DN	no	18	0.537923	1.4315	0.0689655	0.141335	626		WOOD_EBV_EBNA1_TARGETS_DN	no	29	0.454365	1.36843	0.0901639	0.208715	626
GRUETZMANN_PANCREATIC_CANCER_DN	no	124	0.364712	1.43097	0.0137615	0.141536	627		KYNG_DNA_DAMAGE_BY_UV	no	36	0.430623	1.36749	0.0645161	0.209629	627
NOUSHMEHR_GBM_SILENCED_BY_METHYLATION	no	16	0.557494	1.42986	0.0572034	0.142335	628		FULCHER_INFLAMMATORY_RESPONSE_LECTIN_VS_LPS_DN	no	307	0.310288	1.36748	0.010101	0.20931	628
BERENJENO_TRANSFORMED_BY_RHOA_FOREVER_DN	no	10	0.625219	1.42889	0.102397	0.143042	629		JIANG_TIP30_TARGETS_DN	no	17	0.512298	1.36647	0.1002	0.210272	629
MCDOWELL_ACUTE_LUNG_INJURY_UP	no	23	0.50626	1.42859	0.0700637	0.143128	630		LIU_VAV3_PROSTATE_CARCINOGENESIS_UP	no	39	0.420662	1.3662	0.0612648	0.2103	630
OUYANG_PROSTATE_CANCER_MARKERS	no	11	0.602336	1.42701	0.103524	0.144475	631		TSAI_RESPONSE_TO_IONIZING_RADIATION	no	103	0.357526	1.36614	0.0283554	0.210068	631
YAMASHITA_METHYLATED_IN_PROSTATE_CANCER	no	17	0.541149	1.4267	0.0678337	0.144523	632		FINETTI_BREAST_CANCER_KINOME_GREEN	no	13	0.548302	1.36579	0.122568	0.210204	632
ROSS_ACUTE_MYELOID_LEUKEMIA_CBF	no	55	0.416862	1.42661	0.0300231	0.144365	633		BASAKI_YBX1_TARGETS_UP	no	186	0.323727	1.36506	0.00612245	0.210814	633
BROWNE_HCMV_INFECTION_18HR_DN	no	86	0.385085	1.42653	0.0180995	0.144227	634		MOHANKUMAR_HOXA1_TARGETS_UP	no	309	0.31101	1.36465	0.00819672	0.211088	634
DEMAGALHAES_AGING_UP	no	28	0.481006	1.42611	0.0503145	0.144428	635		HESS_TARGETS_OF_HOXA9_AND_MEIS1_UP	no	52	0.392501	1.36443	0.0604839	0.211039	635
SARRIO_EPITHELIAL_MESENCHYMAL_TRANSITION_DN	no	80	0.385521	1.42523	0.0359551	0.1451	636		RUAN_RESPONSE_TO_TNF_DN	no	45	0.405173	1.36232	0.0708661	0.213421	636
JOSEPH_RESPONSE_TO_SODIUM_BUTYRATE_UP	no	21	0.511735	1.42473	0.0715835	0.145302	637		DACOSTA_UV_RESPONSE_VIA_ERCC3_COMMON_UP	no	58	0.388677	1.36211	0.0533881	0.213336	637
HOEGERKORP_CD44_TARGETS_DIRECT_UP	no	12	0.603145	1.42352	0.0931174	0.146204	638		GROSS_HYPOXIA_VIA_ELK3_AND_HIF1A_UP	no	98	0.356771	1.36205	0.0320151	0.213114	638
HUANG_FOXA2_TARGETS_DN	no	14	0.566412	1.42351	0.1	0.145981	639		LE_EGR2_TARGETS_UP	no	70	0.371568	1.36198	0.0447471	0.212864	639
KARLSSON_TGFB1_TARGETS_DN	no	142	0.354298	1.42347	0.00454545	0.145785	640		LEE_LIVER_CANCER_SURVIVAL_UP	no	71	0.374633	1.36119	0.0531697	0.213699	640
PEDERSEN_METASTASIS_BY_ERBB2_ISOFORM_4	no	36	0.445066	1.42339	0.0625	0.145639	641		ODONNELL_TFRC_TARGETS_UP	no	195	0.321394	1.361	0.0143149	0.213624	641
APPIERTO_RESPONSE_TO_FENRETINIDE_DN	no	40	0.446205	1.42227	0.0413043	0.146495	642		BROWNE_HCMV_INFECTION_6HR_UP	no	29	0.44972	1.35932	0.0912698	0.215609	642
DITTMER_PTHLH_TARGETS_UP	no	87	0.377105	1.42194	0.0140515	0.146618	643		SEIDEN_ONCOGENESIS_BY_MET	no	77	0.369922	1.35872	0.032	0.216018	643
MIKKELSEN_NPC_ICP_WITH_H3K4ME3	no	264	0.328905	1.42005	<1.00E-03	0.148333	644		ZHAN_V2_LATE_DIFFERENTIATION_GENES	no	41	0.412615	1.35806	0.0596421	0.216495	644
HOLLMANN_APOPTOSIS_VIA_CD40_DN	no	219	0.336686	1.41937	<1.00E-03	0.148753	645		BOYAULT_LIVER_CANCER_SUBCLASS_G1_DN	no	32	0.440083	1.35691	0.0657371	0.217746	645
LEE_LIVER_CANCER_MYC_TGFA_UP	yes	35	0.458052	1.41925	0.0452489	0.148637	646		CROONQUIST_IL6_DEPRIVATION_DN	no	69	0.372717	1.35677	0.044	0.217605	646
AKL_HTLV1_INFECTION_DN	no	43	0.433067	1.41895	0.0490405	0.148687	647		FISCHER_DIRECT_P53_TARGETS_META_ANALYSIS	no	219	0.313754	1.35671	0.0156556	0.217367	647
HOWLIN_CITED1_TARGETS_1_UP	no	20	0.510594	1.4184	0.0798319	0.149015	648		MARTORIATI_MDM4_TARGETS_FETAL_LIVER_UP	no	146	0.331495	1.35612	0.0239044	0.217863	648
FULCHER_INFLAMMATORY_RESPONSE_LECTIN_VS_LPS_DN	no	302	0.32249	1.41678	0.00253807	0.150424	649		GLASS_IGF2BP1_CLIP_TARGETS_KNOCKDOWN_DN	no	102	0.34532	1.3558	0.036	0.217982	649
ZHOU_CELL_CYCLE_GENES_IN_IR_RESPONSE_24HR	no	77	0.3801	1.41631	0.0336842	0.150679	650		LU_IL4_SIGNALING	no	69	0.37986	1.3548	0.0442105	0.218917	650
PELLICCIOTTA_HDAC_IN_ANTIGEN_PRESENTATION_DN	no	47	0.419882	1.41504	0.0432802	0.151642	651		LINDGREN_BLADDER_CANCER_HIGH_RECURRENCE	no	23	0.478938	1.35414	0.101626	0.219464	651
ONGUSAHA_TP53_TARGETS	no	22	0.500089	1.41461	0.0706638	0.151867	652		PUIFFE_INVASION_INHIBITED_BY_ASCITES_UP	no	56	0.390521	1.35341	0.0733198	0.220081	652
RYAN_MANTLE_CELL_LYMPHOMA_NOTCH_DIRECT_UP	no	121	0.358683	1.41438	0.0224719	0.151855	653		BERTUCCI_MEDULLARY_VS_DUCTAL_BREAST_CANCER_UP	no	174	0.323235	1.35233	0.026749	0.221291	653
LEE_LIVER_CANCER_MYC_DN	yes	19	0.516261	1.41331	0.0803383	0.152571	654		RASHI_RESPONSE_TO_IONIZING_RADIATION_4	no	35	0.425864	1.35172	0.096	0.221836	654
ZHAN_MULTIPLE_MYELOMA_DN	no	12	0.587388	1.41326	0.0897155	0.152357	655		FLECHNER_PBL_KIDNEY_TRANSPLANT_OK_VS_DONOR_UP	no	140	0.329832	1.35119	0.0304348	0.22224	655
KRIEG_KDM3A_TARGETS_NOT_HYPOXIA	no	155	0.349187	1.41301	0.00742574	0.152401	656		KIM_MYCN_AMPLIFICATION_TARGETS_UP	no	49	0.398784	1.35116	0.0673267	0.221957	656
BURTON_ADIPOGENESIS_PEAK_AT_24HR	no	23	0.486304	1.41126	0.0789474	0.153971	657		TONKS_TARGETS_OF_RUNX1_RUNX1T1_FUSION_ERYTHROCYTE_UP	no	76	0.373011	1.35114	0.0521042	0.221645	657
DACOSTA_UV_RESPONSE_VIA_ERCC3_TTD_UP	no	46	0.4227	1.41092	0.0436681	0.154047	658		SCHLOSSER_MYC_TARGETS_REPRESSED_BY_SERUM	yes	156	0.328206	1.35079	0.0264228	0.221811	658
NUNODA_RESPONSE_TO_DASATINIB_IMATINIB_DN	no	13	0.572102	1.40984	0.0971922	0.15491	659		KUMAR_TARGETS_OF_MLL_AF9_FUSION	no	244	0.313089	1.35065	0.0181818	0.221695	659
BRUINS_UVC_RESPONSE_VIA_TP53_GROUP_A	no	389	0.312802	1.40946	0.00524934	0.154839	660		GOLUB_ALL_VS_AML_DN	no	15	0.525808	1.35021	0.116129	0.221963	660
MARTINEZ_TP53_TARGETS_DN	no	366	0.314903	1.40904	<1.00E-03	0.155044	661		JAIN_NFKB_SIGNALING	no	68	0.377458	1.34984	0.0587002	0.222072	661
BOYAULT_LIVER_CANCER_SUBCLASS_G2	no	19	0.512914	1.40773	0.0708333	0.156114	662		QI_HYPOXIA	no	87	0.356909	1.34952	0.0328947	0.222197	662
DELASERNA_MYOD_TARGETS_DN	no	37	0.444287	1.40672	0.0630252	0.156867	663		KINSEY_TARGETS_OF_EWSR1_FLII_FUSION_DN	no	186	0.320933	1.34911	0.0218579	0.222421	663
FOURNIER_ACINAR_DEVELOPMENT_EARLY_UP	no	13	0.570539	1.4052	0.0883002	0.158166	664		GARGALOVIC_RESPONSE_TO_OXIDIZED_PHOSPHOLIPIDS_GREEN_UP	no	17	0.507302	1.34893	0.11284	0.222329	664
BRACHAT_RESPONSE_TO_CISPLATIN	no	20	0.507746	1.4046	0.0742459	0.158503	665		MOHANKUMAR_HOXA1_TARGETS_DN	no	49	0.406937	1.34859	0.0639175	0.222447	665
UROSEVIC_RESPONSE_TO_IMIQUIMOD	no	13	0.560079	1.40365	0.0727651	0.159207	666		KRIEG_KDM3A_TARGETS_NOT_HYPOXIA	no	155	0.329676	1.34794	0.0240964	0.222972	666
HOFFMANN_PRE_BI_TO_LARGE_PRE_BII_LYMPHOCYTE_DN	no	37	0.443103	1.4025	0.0463576	0.16014	667		KRASNOSELSKAYA_ILF3_TARGETS_UP	no	23	0.470664	1.34615	0.110647	0.225073	667
KORKOLA_YOLK_SAC_TUMOR	no	17	0.51897	1.40234	0.0767494	0.160077	668		ROSS_AML_OF_FAB_M7_TYPE	no	38	0.420766	1.34473	0.093254	0.226737	668
CAIRO_PML_TARGETS_BOUND_BY_MYC_UP	yes	17	0.533283	1.4019	0.110132	0.160269	669		SEIDEN_MET_SIGNALING	no	19	0.488367	1.34466	0.116424	0.226469	669
VALK_AML_WITH_FLT3_ITD	no	15	0.558223	1.40164	0.0767677	0.160339	670		BUCKANOVICH_T_LYMPHOCYTE_HOMING_ON_TUMOR_DN	no	10	0.578722	1.34442	0.140167	0.226437	670
MATSUDA_NATURAL_KILLER_DIFFERENTIATION	no	274	0.322557	1.40157	<1.00E-03	0.160174	671		KIM_RESPONSE_TO_TSA_AND_DECITABINE_UP	no	51	0.391345	1.34345	0.076	0.227435	671
LUCAS_HNF4A_TARGETS_UP	no	32	0.457635	1.40137	0.0533333	0.160143	672		LOPES_METHYLATED_IN_COLON_CANCER_UP	no	10	0.577263	1.34311	0.134809	0.227673	672
PLASARI_TGFB1_TARGETS_10HR_DN	no	109	0.362286	1.40132	0.0180995	0.159957	673		GAVIN_FOXP3_TARGETS_CLUSTER_P7	no	58	0.383071	1.34293	0.0783505	0.227607	673
LI_WILMS_TUMOR_VS_FETAL_KIDNEY_1_UP	no	97	0.36721	1.39945	0.0272109	0.161871	674		SERVITJA_ISLET_HNF1A_TARGETS_DN	no	27	0.449035	1.34249	0.0873181	0.227885	674
VANDESLUIS_COMMD1_TARGETS_GROUP_3_UP	no	34	0.450216	1.39926	0.0635246	0.161881	675		ACEVEDO_LIVER_CANCER_DN	no	352	0.299463	1.34226	0.00996016	0.227839	675
DAVICIONI_TARGETS_OF_PAX_FOXO1_FUSIONS_UP	no	144	0.34541	1.39912	0.0118203	0.161777	676		CHIANG_LIVER_CANCER_SUBCLASS_CTNNB1_DN	no	65	0.369527	1.34005	0.0655738	0.230571	676
WEST_ADRENOCORTICAL_TUMOR_UP	no	241	0.325972	1.39829	0.002457	0.162347	677		WATANABE_RECTAL_CANCER_RADIOTHERAPY_RESPONSIVE_DN	no	69	0.367933	1.33981	0.0567515	0.230567	677
FERRANDO_T_ALL_WITH_MLL_ENL_FUSION_UP	no	62	0.396004	1.39775	0.0417633	0.162685	678		JAZAG_TGFB1_SIGNALING_VIA_SMAD4_DN	no	38	0.410488	1.33916	0.10041	0.231108	678
GRAHAM_CML_QUIESCENT_VS_NORMAL_QUIESCENT_DN	no	19	0.505248	1.39765	0.0930233	0.162583	679		HOLLEMAN_PREDNISOLONE_RESISTANCE_B_ALL_UP	no	20	0.482131	1.33874	0.131115	0.231341	679
ALONSO_METASTASIS_EMT_UP	no	16	0.540461	1.39728	0.097561	0.162679	680		IVANOVA_HEMATOPOIESIS_LATE_PROGENITOR	no	389	0.290443	1.3352	0.00589391	0.236015	680
FONTAINE_FOLLICULAR_THYROID_ADENOMA_DN	no	43	0.433595	1.39605	0.059633	0.163733	681		FERRANDO_T_ALL_WITH_MLL_ENL_FUSION_UP	no	62	0.371765	1.33462	0.0674847	0.236471	681
MARTINEZ_RB1_TARGETS_UP	no	430	0.306875	1.39592	0.0057971	0.163657	682		GALLUZZI_PREVENT_MITOCHONDIAL_PERMEABILIZATION	no	12	0.550074	1.33456	0.147239	0.236222	682
CADWELL_ATG16L1_TARGETS_UP	no	30	0.466018	1.39578	0.0705394	0.163595	683		LEE_EARLY_T_LYMPHOCYTE_DN	no	42	0.40293	1.33326	0.0914761	0.23779	683
ZHANG_PROLIFERATING_VS_QUIESCENT	no	33	0.447846	1.39549	0.0585586	0.163599	684		MAEKAWA_ATF2_TARGETS	no	10	0.57377	1.32954	0.122881	0.242824	684
SMID_BREAST_CANCER_LUMINAL_A_DN	no	11	0.582678	1.39502	0.0938166	0.16386	685		PEART_HDAC_PROLIFERATION_CLUSTER_DN	no	61	0.374007	1.32941	0.0715706	0.242698	685
MCCLUNG_DELTA_FOSB_TARGETS_8WK	no	33	0.448242	1.39446	0.0755556	0.16421	686		HOFFMANN_SMALL_PRE_BII_TO_IMMATURE_B_LYMPHOCYTE_DN	no	20	0.480474	1.32884	0.127835	0.243148	686
LU_TUMOR_ANGIOGENESIS_UP	no	11	0.577812	1.39345	0.126556	0.165043	687		MARTORIATI_MDM4_TARGETS_NEUROEPITHELIUM_UP	no	100	0.348079	1.32854	0.0594059	0.243255	687
CHIBA_RESPONSE_TO_TSA	no	33	0.437964	1.39299	0.0542986	0.165265	688		MIKKELSEN_MEF_ICP_WITH_H3K27ME3	no	43	0.402108	1.32796	0.0788955	0.243794	688
URS_ADIPOCYTE_DIFFERENTIATION_UP	no	28	0.454578	1.39275	0.0633484	0.165316	689		IIZUKA_LIVER_CANCER_EARLY_RECURRENCE	no	10	0.571596	1.32779	0.178926	0.243682	689
BOYLAN_MULTIPLE_MYELOMA_D_CLUSTER_DN	no	27	0.468786	1.39245	0.0555556	0.165457	690		PELLICCIOTTA_HDAC_IN_ANTIGEN_PRESENTATION_UP	no	61	0.376612	1.32642	0.0806452	0.245401	690
CERIBELLI_PROMOTERS_INACTIVE_AND_BOUND_BY_NFY	no	10	0.619607	1.39228	0.112936	0.165397	691		GAVIN_FOXP3_TARGETS_CLUSTER_P3	no	92	0.350043	1.32631	0.0344086	0.245214	691
FURUKAWA_DUSP6_TARGETS_PCI35_UP	no	37	0.436007	1.39223	0.0532151	0.165221	692		BURTON_ADIPOGENESIS_2	no	47	0.3903	1.32428	0.0698152	0.247779	692
YOKOE_CANCER_TESTIS_ANTIGENS	no	19	0.501777	1.39195	0.0842572	0.165296	693		ABBUD_LIF_SIGNALING_1_DN	no	16	0.507576	1.3231	0.144737	0.249219	693
SWEET_KRAS_ONCOGENIC_SIGNATURE	no	64	0.395735	1.39125	0.047836	0.1658	694		CADWELL_ATG16L1_TARGETS_UP	no	31	0.430881	1.32216	0.109375	0.250255	694
HOELZEL_NF1_TARGETS_UP	no	46	0.418463	1.39113	0.0470852	0.165686	695		HOLLEMAN_VINCRISTINE_RESISTANCE_ALL_DN	no	19	0.486355	1.32103	0.116466	0.251519	695
HOFFMANN_SMALL_PRE_BII_TO_IMMATURE_B_LYMPHOCYTE_DN	no	18	0.524544	1.38946	0.102174	0.167204	696		OUILLETTE_CLL_13Q14_DELETION_DN	no	35	0.418995	1.32092	0.105372	0.251317	696
DACOSTA_ERCC3_ALLELE_XPCS_VS_TTD_DN	no	15	0.530273	1.38682	0.113043	0.169545	697		JAATINEN_HEMATOPOIETIC_STEM_CELL_UP	no	151	0.322725	1.32085	0.0204499	0.25106	697
SCHLOSSER_MYC_TARGETS_AND_SERUM_RESPONSE_DN	yes	46	0.414652	1.3867	0.0417582	0.169429	698		LIANG_HEMATOPOIESIS_STEM_CELL_NUMBER_LARGE_VS_TINY_UP	no	26	0.437904	1.32063	0.126984	0.251013	698
HUMMERICH_SKIN_CANCER_PROGRESSION_UP	no	50	0.408182	1.38615	0.0531915	0.169819	699		LEE_AGING_CEREBELLUM_UP	no	50	0.39393	1.32049	0.0814196	0.250873	699
GRADE_COLON_AND_RECTAL_CANCER_UP	no	238	0.324113	1.38572	0.005291	0.170004	700		YOSHIMURA_MAPK8_TARGETS_DN	no	280	0.300174	1.32043	0.00788955	0.250591	700
MEISSNER_BRAIN_HCP_WITH_H3K27ME3	no	28	0.462021	1.38387	0.0721868	0.171795	701		SHIN_B_CELL_LYMPHOMA_CLUSTER_9	no	11	0.548083	1.32	0.152893	0.250909	701
GAVIN_FOXP3_TARGETS_CLUSTER_T7	no	93	0.366849	1.38326	0.0302376	0.172212	702		WAKABAYASHI_ADIPOGENESIS_PPARG_RXRA_BOUND_36HR	no	117	0.332344	1.31994	0.0509165	0.250626	702
HOFMANN_CELL_LYMPHOMA_DN	no	28	0.452862	1.38121	0.0805369	0.174298	703		ELVIDGE_HYPOXIA_DN	no	128	0.33324	1.3195	0.0435644	0.250874	703
MAGRANGEAS_MULTIPLE_MYELOMA_IGG_VS_IGA_UP	no	10	0.600942	1.38005	0.118503	0.175339	704		VERHAAK_GLIOBLASTOMA_NEURAL	no	75	0.363103	1.31897	0.0813008	0.251266	704
VALK_AML_CLUSTER_11	no	22	0.492445	1.37965	0.108511	0.175523	705		IVANOVA_HEMATOPOIESIS_EARLY_PROGENITOR	no	354	0.2932	1.31896	0.00998004	0.250922	705
MUELLER_PLURINET	no	237	0.323538	1.37897	0.00506329	0.176045	706		HOLLEMAN_ASPARAGINASE_RESISTANCE_B_ALL_DN	no	13	0.527087	1.31874	0.154489	0.250906	706
MCCLUNG_CREB1_TARGETS_UP	no	47	0.411579	1.37896	0.0594966	0.175809	707		MARTINEZ_RB1_TARGETS_DN	no	339	0.296145	1.31865	0.0169492	0.250696	707
LIU_PROSTATE_CANCER_UP	no	52	0.406168	1.37752	0.0613636	0.177005	708		MARTINEZ_RB1_AND_TP53_TARGETS_UP	no	391	0.290199	1.31863	0.00627615	0.250382	708
MOHANKUMAR_HOXA1_TARGETS_UP	no	304	0.316587	1.37734	<1.00E-03	0.176901	709		MACAEVA_PBMC_RESPONSE_TO_IR	no	83	0.351499	1.31694	0.0729167	0.252586	709
PEDRIOLI_MIR31_TARGETS_UP	no	89	0.363444	1.37722	0.0269058	0.176802	710		HECKER_IFNB1_TARGETS	no	46	0.388266	1.31561	0.102	0.254211	710
BARIS_THYROID_CANCER_DN	no	41	0.433096	1.37658	0.0554324	0.177255	711		WANG_IMMORTALIZED_BY_HOXA9_AND_MEIS1_DN	no	10	0.574295	1.31481	0.159509	0.255033	711
RUTELLA_RESPONSE_TO_CSF2RB_AND_IL4_DN	no	208	0.328909	1.37649	0.0117647	0.177139	712		MATZUK_CENTRAL_FOR_FEMALE_FERTILITY	no	12	0.545209	1.3127	0.154786	0.257826	712
MOHANKUMAR_HOXA1_TARGETS_DN	no	45	0.419952	1.37624	0.0597345	0.177191	713		DEN_INTERACT_WITH_LCA5	no	21	0.462184	1.31219	0.146881	0.258241	713
WANG_BARRETTS_ESOPHAGUS_DN	no	12	0.565325	1.37616	0.0984683	0.177028	714		BAUS_TFF2_TARGETS_UP	no	17	0.49116	1.31053	0.151923	0.260482	714
MOOTHA_FFA_OXYDATION	no	21	0.486632	1.3731	0.0913242	0.180204	715		YOSHIMURA_MAPK8_TARGETS_UP	no	481	0.283589	1.30957	<1.00E-039455253	0.261533	715
BASSO_CD40_SIGNALING_DN	no	51	0.405575	1.37221	0.076555	0.180954	716		FIGUEROA_AML_METHYLATION_CLUSTER_6_DN	no	11	0.549495	1.30807	0.159509	0.263401	716
MARCHINI_TRABECTEDIN_RESISTANCE_UP	no	12	0.560096	1.37186	0.130901	0.181077	717		PEDERSEN_METASTASIS_BY_ERBB2_ISOFORM_7	no	239	0.30108	1.30746	0.0181452	0.263928	717
MUNSHI_MULTIPLE_MYELOMA_UP	no	57	0.398916	1.37162	0.0601336	0.181096	718		WELCSH_BRCA1_TARGETS_DN	no	125	0.331045	1.30745	0.0377734	0.263573	718
MORI_LARGE_PRE_BII_LYMPHOCYTE_DN	no	56	0.396913	1.37125	0.0382883	0.181248	719		BOYAULT_LIVER_CANCER_SUBCLASS_G5_DN	no	22	0.459727	1.30638	0.129436	0.264873	719
BAELDE_DIABETIC_NEPHROPATHY_UP	no	33	0.446667	1.37106	0.0748899	0.181187	720		TIEN_INTESTINE_PROBIOTICS_2HR_UP	no	25	0.44466	1.30605	0.12474	0.265023	720
ZHENG_IL22_SIGNALING_DN	no	13	0.560943	1.37072	0.116883	0.181373	721		MUELLER_PLURINET	no	249	0.30262	1.30564	0.0178218	0.265287	721
HELLER_HDAC_TARGETS_SILENCED_BY_METHYLATION_UP	no	208	0.3252	1.37041	0.00479616	0.181452	722		NIKOLSKY_BREAST_CANCER_17Q11_Q21_AMPLICON	no	78	0.349557	1.30548	0.0570265	0.265175	722
KYNG_DNA_DAMAGE_BY_GAMMA_AND_UV_RADIATION	no	50	0.400164	1.36964	0.0545851	0.182012	723		MATSUDA_NATURAL_KILLER_DIFFERENTIATION	no	287	0.295488	1.30545	0.00407332	0.264864	723
TAKEDA_TARGETS_OF_NUP98_HOXA9_FUSION_10D_DN	no	37	0.431278	1.36924	0.0636943	0.182234	724		MORI_LARGE_PRE_BII_LYMPHOCYTE_DN	no	57	0.374043	1.30384	0.0962264	0.266946	724
FOROUTAN_TGFB_EMT_DN	no	33	0.433254	1.36921	0.0709677	0.182017	725		TURASHVILI_BREAST_DUCTAL_CARCINOMA_VS_LOBULAR_NORMAL_UP	no	49	0.379661	1.30246	0.0973085	0.26859	725
SERVITJA_LIVER_HNF1A_TARGETS_DN	no	48	0.412443	1.3691	0.0547945	0.181911	726		DAIRKEE_CANCER_PRONE_RESPONSE_BPA	no	41	0.394668	1.30219	0.10495	0.26866	726
BOQUEST_STEM_CELL_DN	no	92	0.362648	1.369	0.0301724	0.181791	727		CHEOK_RESPONSE_TO_MERCAPTOPURINE_DN	no	14	0.524507	1.29909	0.15534	0.273102	727
FLECHNER_BIOPSY_KIDNEY_TRANSPLANT_REJECTED_VS_OK_DN	no	350	0.308206	1.36833	0.0026455	0.182355	728		CHARAFE_BREAST_CANCER_LUMINAL_VS_MESENCHYMAL_DN	no	252	0.30036	1.29851	0.0334646	0.273659	728
SHETH_LIVER_CANCER_VS_TXNIP_LOSS_PAM5	no	43	0.415868	1.36828	0.0764192	0.182163	729		HEIDENBLAD_AMPLICON_12P11_12_UP	no	27	0.440458	1.29773	0.14	0.274526	729
COATES_MACROPHAGE_M1_VS_M2_UP	no	51	0.407023	1.36827	0.0566038	0.181922	730		JIANG_VHL_TARGETS	no	74	0.352745	1.2974	0.0873984	0.274668	730
LIM_MAMMARY_STEM_CELL_UP	no	168	0.333981	1.36808	0.0121655	0.181868	731		XU_GH1_AUTOCRINE_TARGETS_UP	no	100	0.336335	1.29648	0.06639	0.275756	731
FRASOR_RESPONSE_TO_SERM_OR_FULVESTRANT_UP	no	18	0.506075	1.36627	0.103672	0.183676	732		YAO_TEMPORAL_RESPONSE_TO_PROGESTERONE_CLUSTER_15	no	17	0.495283	1.29586	0.146535	0.276352	732
NIKOLSKY_BREAST_CANCER_17Q11_Q21_AMPLICON	no	74	0.377598	1.36596	0.0409483	0.183818	733		THILLAINADESAN_ZNF217_TARGETS_UP	no	32	0.414009	1.29528	0.124236	0.276852	733
LIANG_HEMATOPOIESIS_STEM_CELL_NUMBER_QTL	no	12	0.553489	1.36566	0.114894	0.183956	734		BLANCO_MELO_COVID19_BRONCHIAL_EPITHELIAL_CELLS_SARS_COV_2_INFECTION_UP	no	63	0.361419	1.29455	0.0939457	0.277646	734
BERTUCCI_MEDULLARY_VS_DUCTAL_BREAST_CANCER_DN	no	76	0.369847	1.36528	0.034965	0.184128	735		MATTIOLI_MGUS_VS_PCL	no	87	0.344929	1.29332	0.0753138	0.279243	735
ABBUD_LIF_SIGNALING_1_DN	no	16	0.530051	1.36373	0.109312	0.185615	736		KAAB_HEART_ATRIUM_VS_VENTRICLE_UP	no	127	0.322681	1.29193	0.0469667	0.280985	736
CHIANG_LIVER_CANCER_SUBCLASS_INTERFERON_UP	no	11	0.569846	1.36366	0.138829	0.185445	737		XU_RESPONSE_TO_TRETINOIN_AND_NSC682994_DN	no	13	0.511868	1.29175	0.179134	0.280833	737
CAIRO_HEPATOBLASTOMA_DN	no	108	0.356581	1.36363	0.0344037	0.185227	738		HOLLEMAN_ASPARAGINASE_RESISTANCE_B_ALL_UP	no	23	0.444487	1.29175	0.143133	0.280467	738
DEURIG_T_CELL_PROLYMPHOCYTIC_LEUKEMIA_DN	no	249	0.310956	1.36348	0.00970874	0.185089	739		PELLICCIOTTA_HDAC_IN_ANTIGEN_PRESENTATION_DN	no	48	0.386394	1.29084	0.112205	0.281413	739
AZARE_STAT3_TARGETS	no	15	0.532229	1.36258	0.10998	0.18587	740		RUTELLA_RESPONSE_TO_HGF_DN	no	180	0.310603	1.29024	0.0440613	0.281974	740
HELLEBREKERS_SILENCED_DURING_TUMOR_ANGIOGENESIS	no	27	0.457966	1.36173	0.0860927	0.186554	741		PEDERSEN_METASTASIS_BY_ERBB2_ISOFORM_6	no	10	0.56455	1.29018	0.173469	0.281676	741
MARTINEZ_RB1_TARGETS_DN	no	330	0.305633	1.36114	0.00493827	0.187053	742		HILLION_HMGA1B_TARGETS	no	53	0.374304	1.29005	0.0843373	0.28153	742
MORI_MATURE_B_LYMPHOCYTE_UP	no	82	0.37116	1.36033	0.0345622	0.187703	743		TSENG_ADIPOGENIC_POTENTIAL_DN	no	17	0.488347	1.28904	0.159176	0.282711	743
LEIN_LOCALIZED_TO_PROXIMAL_DENDRITES	no	19	0.501829	1.35851	0.0899796	0.1896	744		DACOSTA_ERCC3_ALLELE_XPCS_VS_TTD_DN	no	14	0.503435	1.28777	0.154321	0.284454	744
COLLIS_PRKDC_REGULATORS	no	12	0.559823	1.35793	0.108163	0.189965	745		WEST_ADRENOCORTICAL_TUMOR_DN	no	286	0.289925	1.28735	0.0144928	0.284737	745
WEINMANN_ADAPTATION_TO_HYPOXIA_UP	no	13	0.5459	1.35694	0.116883	0.190857	746		FLECHNER_BIOPSY_KIDNEY_TRANSPLANT_OK_VS_DONOR_DN	no	17	0.483294	1.28649	0.152174	0.28576	746
JIANG_TIP30_TARGETS_UP	no	28	0.453592	1.35451	0.0795699	0.193364	747		SHAFFER_IRF4_TARGETS_IN_ACTIVATED_DENDRITIC_CELL	no	58	0.372615	1.28615	0.0921305	0.285982	747
VERHAAK_GLIOBLASTOMA_NEURAL	no	71	0.37348	1.35427	0.0573951	0.193417	748		RUIZ_TNC_TARGETS_UP	no	91	0.34092	1.28608	0.0801603	0.285697	748
FERRANDO_HOX11_NEIGHBORS	no	12	0.568972	1.35399	0.113786	0.193436	749		IKEDA_MIR30_TARGETS_DN	no	11	0.541463	1.28594	0.185547	0.285539	749
BURTON_ADIPOGENESIS_PEAK_AT_0HR	no	33	0.434592	1.35378	0.0626398	0.193428	750		VERRECCHIA_RESPONSE_TO_TGFB1_C1	no	11	0.547183	1.28581	0.155039	0.285379	750
RUTELLA_RESPONSE_TO_HGF_DN	no	179	0.327723	1.35345	0.0108696	0.193557	751		KYNG_ENVIRONMENTAL_STRESS_RESPONSE_NOT_BY_4NQO_IN_WS	no	29	0.416752	1.2853	0.127049	0.285849	751
CROONQUIST_NRAS_SIGNALING_DN	no	43	0.413194	1.35248	0.0671296	0.194515	752		ZHAN_MULTIPLE_MYELOMA_SUBGROUPS	no	28	0.421068	1.28527	0.159509	0.285507	752
KATSANOU_ELAVL1_TARGETS_DN	no	61	0.381035	1.35142	0.0711009	0.195486	753		CROONQUIST_NRAS_VS_STROMAL_STIMULATION_UP	no	30	0.417038	1.28517	0.113636	0.28531	753
ZHOU_TNF_SIGNALING_30MIN	no	41	0.418253	1.35055	0.075431	0.196314	754		BURTON_ADIPOGENESIS_PEAK_AT_24HR	no	26	0.428291	1.28493	0.146998	0.285347	754
KIM_MYCN_AMPLIFICATION_TARGETS_UP	no	46	0.40239	1.34981	0.0608696	0.196973	755		BARRIER_CANCER_RELAPSE_TUMOR_SAMPLE_UP	no	14	0.50775	1.28442	0.163599	0.285776	755
SERVITJA_ISLET_HNF1A_TARGETS_UP	no	60	0.390393	1.34969	0.0542453	0.19684	756		GRAESSMANN_RESPONSE_TO_MC_AND_DOXORUBICIN_UP	no	427	0.280225	1.28249	0.0143737	0.288721	756
BASAKI_YBX1_TARGETS_UP	no	173	0.322517	1.34963	0.0120192	0.196644	757		ONDER_CDH1_TARGETS_2_DN	no	160	0.311471	1.2819	0.0615385	0.289283	757
GROSS_HYPOXIA_VIA_ELK3_DN	no	103	0.351134	1.34962	0.0350467	0.196406	758		KRASNOSELSKAYA_ILF3_TARGETS_DN	no	25	0.440071	1.28168	0.137931	0.289252	758
ZWANG_CLASS_2_TRANSIENTLY_INDUCED_BY_EGF	no	23	0.4785	1.34936	0.107456	0.196463	759		WHITESIDE_CISPLATIN_RESISTANCE_DN	no	12	0.520643	1.28039	0.173745	0.290938	759
LEE_METASTASIS_AND_ALTERNATIVE_SPLICING_DN	no	26	0.461621	1.34913	0.0886918	0.196473	760		TERAMOTO_OPN_TARGETS_CLUSTER_7	no	11	0.550206	1.2803	0.200409	0.290716	760
BRACHAT_RESPONSE_TO_METHOTREXATE_UP	no	20	0.482412	1.349	0.114035	0.196354	761		HOFFMANN_LARGE_TO_SMALL_PRE_BII_LYMPHOCYTE_UP	no	114	0.329114	1.28005	0.0575397	0.290749	761
HAMAI_APOPTOSIS_VIA_TRAIL_DN	no	106	0.354371	1.34896	0.0362319	0.196148	762		FRASOR_RESPONSE_TO_SERM_OR_FULVESTRANT_UP	no	18	0.47193	1.27989	0.166983	0.290651	762
ZHU_CMV_24_HR_DN	no	33	0.444274	1.34888	0.0912951	0.196006	763		ZHANG_ANTIVIRAL_RESPONSE_TO_RIBAVIRIN_DN	no	25	0.433458	1.27985	0.139875	0.290331	763
MA_MYELOID_DIFFERENTIATION_DN	no	24	0.473441	1.34778	0.111359	0.197123	764		BOGNI_TREATMENT_RELATED_MYELOID_LEUKEMIA_UP	no	20	0.468329	1.2779	0.156504	0.293349	764
WANG_SMARCE1_TARGETS_DN	no	240	0.313475	1.34755	0.0120482	0.197182	765		GHANDHI_BYSTANDER_IRRADIATION_UP	no	29	0.418882	1.27775	0.121857	0.293215	765
KYNG_DNA_DAMAGE_DN	no	123	0.344026	1.34658	0.0223325	0.198117	766		CHARAFE_BREAST_CANCER_LUMINAL_VS_MESENCHYMAL_UP	no	265	0.290362	1.27474	0.027027	0.29789	766
NIKOLSKY_BREAST_CANCER_22Q13_AMPLICON	no	11	0.572303	1.34606	0.164	0.198432	767		GAZDA_DIAMOND_BLACKFAN_ANEMIA_PROGENITOR_DN	no	54	0.367134	1.27276	0.10609	0.30089	767
LI_WILMS_TUMOR_VS_FETAL_KIDNEY_1_DN	no	114	0.340587	1.34603	0.021327	0.198222	768		BERTUCCI_MEDULLARY_VS_DUCTAL_BREAST_CANCER_DN	no	84	0.335585	1.27102	0.0853659	0.303524	768
RUTELLA_RESPONSE_TO_HGF_VS_CSF2RB_AND_IL4_UP	no	261	0.31503	1.34545	0.0130208	0.198667	769		CHARAFE_BREAST_CANCER_LUMINAL_VS_BASAL_DN	no	238	0.289543	1.27047	0.0383065	0.30412	769
LIN_APC_TARGETS	no	58	0.385282	1.3444	0.0622222	0.19963	770		SESTO_RESPONSE_TO_UV_C6	no	28	0.419688	1.26977	0.160243	0.304953	770
ACOSTA_PROLIFERATION_INDEPENDENT_MYC_TARGETS_UP	yes	69	0.373626	1.34389	0.0733753	0.200064	771		HILLION_HMGA1_TARGETS	no	49	0.372301	1.26953	0.116183	0.304971	771
ROZANOV_MMP14_TARGETS_DN	no	12	0.560131	1.34235	0.136865	0.201672	772		SATO_SILENCED_BY_METHYLATION_IN_PANCREATIC_CANCER_1	no	161	0.309395	1.26934	0.0461538	0.304877	772
PASINI_SUZ12_TARGETS_UP	no	51	0.398826	1.34225	0.0777778	0.201499	773		LUI_THYROID_CANCER_CLUSTER_4	no	15	0.493844	1.2693	0.171908	0.304544	773
MARTORIATI_MDM4_TARGETS_NEUROEPITHELIUM_DN	no	67	0.375543	1.34139	0.0564334	0.202192	774		MELLMAN_TUT1_TARGETS_UP	no	19	0.462402	1.26904	0.156379	0.304597	774
HUMMERICH_SKIN_CANCER_PROGRESSION_DN	no	56	0.384487	1.34107	0.0979499	0.202318	775		SALVADOR_MARTIN_PEDIATRIC_TBD_ANTI_TNF_THERAPY_NONRESPONDER_PRE_TREATMENT_UP	no	18	0.474771	1.26858	0.15272	0.305014	775
BLANCO_MELO_BETA_INTERFERON_TREATED_BRONCHIAL_EPITHELIAL_CELLS_DN	no	68	0.369891	1.34031	0.0611354	0.202985	776		NAM_FXYD5_TARGETS_DN	no	14	0.497711	1.26719	0.190965	0.306985	776
EHRLICH_ICF_SYNDROM_DN	no	14	0.533013	1.33925	0.128571	0.20402	777		TAKEDA_TARGETS_OF_NUP98_HOXA9_FUSION_6HR_UP	no	24	0.435823	1.26711	0.142308	0.306707	777
BLANCO_MELO_BRONCHIAL_EPITHELIAL_CELLS_INFLUENZA_A_DEL_NS1_INFECTION_UP	no	390	0.29695	1.3377	<1.00E-03	0.205544	778		URS_ADIPOCYTE_DIFFERENTIATION_UP	no	27	0.429837	1.2666	0.159004	0.30715	778
LANDIS_BREAST_CANCER_PROGRESSION_DN	no	32	0.438967	1.33667	0.107456	0.20648	779		MORI_MATURE_B_LYMPHOCYTE_UP	no	84	0.338176	1.26648	0.104126	0.30698	779
YORDY_RECIPROCAL_REGULATION_BY_ETS1_AND_SP100_DN	no	38	0.416909	1.33632	0.0961969	0.206623	780		RIZKI_TUMOR_INVASIVENESS_3D_DN	no	176	0.301554	1.26639	0.0427184	0.306752	780
BARIS_THYROID_CANCER_UP	no	20	0.497222	1.3363	0.107296	0.206373	781		APPIERTO_RESPONSE_TO_FENRETINIDE_DN	no	43	0.382169	1.26561	0.127451	0.307725	781
PANGAS_TUMOR_SUPPRESSION_BY_SMAD1_AND_SMAD5_UP	no	67	0.371215	1.33551	0.0403587	0.207073	782		QI_HYPOXIA_TARGETS_OF_HIF1A_AND_FOXA2	no	26	0.43141	1.26512	0.147122	0.30818	782
CHARAFE_BREAST_CANCER_LUMINAL_VS_MESENCHYMAL_DN	no	241	0.310032	1.33551	0.0100503	0.206812	783		SMID_BREAST_CANCER_LUMINAL_B_UP	no	73	0.344693	1.2647	0.0862069	0.308493	783
NAKAMURA_TUMOR_ZONE_PERIPHERAL_VS_CENTRAL_UP	no	163	0.324147	1.33442	0.0180995	0.20788	784		SARRIO_EPITHELIAL_MESENCHYMAL_TRANSITION_DN	no	79	0.339983	1.26446	0.10395	0.308531	784
MEBARKI_HCC_PROGENITOR_FZD8CRD_UP	no	295	0.304667	1.3344	0.0105263	0.207649	785		WALLACE_JAK2_TARGETS_UP	no	20	0.45267	1.26299	0.168932	0.310741	785
BILANGES_SERUM_RESPONSE_TRANSLATION	no	28	0.446556	1.33267	0.0958333	0.2095	786		GAUSSMANN_MLL_AF4_FUSION_TARGETS_E_UP	no	33	0.406052	1.26298	0.149897	0.310364	786
ZHAN_EARLY_DIFFERENTIATION_GENES_DN	no	37	0.413081	1.33095	0.0810185	0.211352	787		POOLA_INVASIVE_BREAST_CANCER_DN	no	49	0.370062	1.26289	0.1171	0.310101	787
FLECHNER_PBL_KIDNEY_TRANSPLANT_REJECTED_VS_OK_UP	no	59	0.380919	1.33022	0.0702948	0.212028	788		XU_HGF_SIGNALING_NOT_VIA_AKT1_48HR_UP	no	24	0.43628	1.26273	0.170923	0.310009	788
RUIZ_TNC_TARGETS_UP	no	91	0.356623	1.33008	0.0476191	0.211901	789		HOEBEKE_LYMPHOID_STEM_CELL_DN	no	57	0.358955	1.2626	0.123203	0.309821	789
DARWICHE_PAPILLOMA_PROGRESSION_RISK	no	35	0.421689	1.32982	0.0835214	0.211972	790		RUTELLA_RESPONSE_TO_HGF_VS_CSF2RB_AND_IL4_DN	no	183	0.300257	1.26212	0.0453649	0.310289	790
XU_GH1_AUTOCRINE_TARGETS_UP	no	94	0.356351	1.32932	0.0453515	0.21229	791		YU_MYC_TARGETS_UP	yes	32	0.408952	1.26154	0.15087	0.310894	791
DARWICHE_SQUAMOUS_CELL_CARCINOMA_UP	no	87	0.355889	1.32918	0.0522727	0.212205	792		UEDA_PERIFERAL_CLOCK	no	127	0.317021	1.26133	0.0871369	0.310866	792
CREIGHTON_ENDOCRINE_THERAPY_RESISTANCE_4	no	174	0.321195	1.32875	0.0144231	0.212433	793		BENPORATH_ES_1	no	251	0.287322	1.26105	0.0353635	0.310987	793
MORI_SMALL_PRE_BII_LYMPHOCYTE_DN	no	63	0.374722	1.32794	0.0532407	0.213188	794		SMITH_LIVER_CANCER	no	32	0.408034	1.2608	0.149712	0.310963	794
LINDGREN_BLADDER_CANCER_HIGH_RECURRENCE	no	25	0.459297	1.32789	0.108932	0.212981	795		ALONSO_METASTASIS_EMT_UP	no	20	0.456217	1.26042	0.16568	0.311243	795
AMIT_EGF_RESPONSE_480_MCF10A	no	22	0.466788	1.32786	0.107004	0.212743	796		LEE_METASTASIS_AND_ALTERNATIVE_SPLICING_DN	no	28	0.417749	1.26031	0.164905	0.311047	796
VECCHI_GASTRIC_CANCER_EARLY_DN	no	109	0.343449	1.32778	0.0368764	0.212554	797		JOHNSTONE_PARVB_TARGETS_3_UP	no	324	0.279579	1.26021	0.0294695	0.310824	797
HOSHIDA_LIVER_CANCER_LATE_RECURRENCE_UP	no	34	0.43014	1.32756	0.087146	0.212624	798		AMIT_EGF_RESPONSE_120_MCF10A	no	26	0.428918	1.25936	0.194672	0.311858	798
GOBERT_OLIGODENDROCYTE_DIFFERENTIATION_UP	no	394	0.295352	1.32665	0.00507614	0.213531	799		CHANDRAN_METASTASIS_DN	no	155	0.305845	1.25891	0.0562016	0.312204	799
KIM_PTEN_TARGETS_UP	no	11	0.570762	1.32631	0.149495	0.213713	800		ROSS_AML_WITH_CBFB_MYH11_FUSION	no	22	0.450668	1.25887	0.156313	0.311885	800
GAZDA_DIAMOND_BLACKFAN_ANEMIA_PROGENITOR_DN	no	53	0.389921	1.32604	0.0726872	0.21382	801		LEE_LIVER_CANCER_DENA_UP	no	28	0.422677	1.25868	0.149425	0.311837	801
APRELIKOVA_BRCA1_TARGETS	no	36	0.418335	1.32582	0.0848214	0.213789	802		GAURNIER_PSMD4_TARGETS	no	35	0.394192	1.25822	0.131687	0.312301	802
FOROUTAN_PRODRANK_TGFB_EMT_DN	no	28	0.446965	1.32574	0.121339	0.213613	803		LE_EGR2_TARGETS_DN	no	62	0.349271	1.25819	0.121331	0.311971	803
BOYAULT_LIVER_CANCER_SUBCLASS_G1_DN	no	32	0.431805	1.32573	0.10262	0.213372	804		SENESE_HDAC2_TARGETS_DN	no	43	0.374833	1.25778	0.121951	0.312307	804
ZHAN_V1_LATE_DIFFERENTIATION_GENES_UP	no	22	0.467895	1.32562	0.126667	0.213224	805		MORI_PLASMA_CELL_DN	no	31	0.406825	1.25741	0.158859	0.312549	805
BUCKANOVICH_T_LYMPHOCYTE_HOMING_ON_TUMOR_DN	no	11	0.557657	1.32543	0.16309	0.21322	806		SHEPARD_BMYB_MORPHOLINO_UP	no	150	0.306924	1.2574	0.0810811	0.312176	806
TANG_SENESCENCE_TP53_TARGETS_UP	no	12	0.543522	1.32449	0.15	0.214148	807		WALLACE_PROSTATE_CANCER_UP	no	13	0.506856	1.25531	0.20198	0.315431	807
GRAHAM_CML_DIVIDING_VS_NORMAL_QUIESCENT_DN	no	52	0.382063	1.32329	0.0765661	0.215399	808		HOWLIN_CITED1_TARGETS_1_UP	no	20	0.448589	1.25524	0.17451	0.315149	808
SHAFFER_IRF4_TARGETS_IN_ACTIVATED_B_LYMPHOCYTE	no	65	0.36894	1.32301	0.0688073	0.215464	809		MUELLER_COMMON_TARGETS_OF_AML_FUSIONS_UP	no	12	0.517956	1.25441	0.202869	0.316104	809
MALONEY_RESPONSE_TO_17AAG_DN	no	68	0.372058	1.32295	0.0483092	0.215284	810		POMEROY_MEDULLOBLASTOMA_DESMOPLASIC_VS_CLASSIC_UP	no	44	0.372763	1.25426	0.138996	0.315953	810
BROWNE_HCMV_INFECTION_48HR_DN	no	243	0.308637	1.3229	0.00729927	0.215072	811		FOURNIER_ACINAR_DEVELOPMENT_LATE_2	no	230	0.292082	1.25386	0.0425532	0.316242	811
CREIGHTON_AKT1_SIGNALING_VIA_MTOR_UP	no	27	0.446774	1.32281	0.097561	0.214924	812		TORCHIA_TARGETS_OF_EWSR1_FLI1_FUSION_UP	no	176	0.299436	1.25368	0.0566802	0.316174	812
DIRMEIER_LMP1_RESPONSE_EARLY	no	54	0.385924	1.32233	0.0730089	0.215275	813		BOYAULT_LIVER_CANCER_SUBCLASS_G6_UP	no	44	0.380636	1.25347	0.140594	0.316132	813
CHIARETTI_T_ALL_REFRACTORY_TO_THERAPY	no	15	0.500006	1.32225	0.146444	0.215118	814		SCHAEFFER_PROSTATE_DEVELOPMENT_12HR_UP	no	45	0.377218	1.25314	0.130977	0.316252	814
MATTIOLI_MGUS_VS_PCL	no	88	0.351706	1.32223	0.0475059	0.214872	815		PURBEY_TARGETS_OF_CTBP1_AND_SATB1_DN	no	111	0.322622	1.25284	0.0902111	0.316404	815
BOYAULT_LIVER_CANCER_SUBCLASS_G3_DN	no	19	0.474206	1.32124	0.120833	0.21587	816		WANG_BARRETTS_ESOPHAGUS_AND_ESOPHAGUS_CANCER_DN	no	12	0.514924	1.25222	0.210526	0.317078	816
WANG_CISPLATIN_RESPONSE_AND_XPC_UP	no	94	0.351884	1.32113	0.0548246	0.215745	817		PURBEY_TARGETS_OF_CTBP1_NOT_SATB1_DN	no	246	0.286471	1.25208	0.0348837	0.316951	817
KORKOLA_EMBRYONAL_CARCINOMA_UP	no	31	0.432871	1.32099	0.0809628	0.215681	818		BANDRES_RESPONSE_TO_CARMUSTIN_MGMT_48HR_DN	no	77	0.336748	1.2515	0.0942623	0.317577	818
CHAUHAN_RESPONSE_TO_METHOXYESTRADIOL_UP	no	40	0.404801	1.32057	0.10177	0.215948	819		RIGGI_EWING_SARCOMA_PROGENITOR_DN	no	51	0.364257	1.25049	0.127835	0.318963	819
FIGUEROA_AML_METHYLATION_CLUSTER_5_DN	no	17	0.500984	1.32032	0.122845	0.216005	820		CHIARADONNA_NEOPLASTIC_TRANSFORMATION_KRAS_UP	no	87	0.33597	1.25039	0.095723	0.318738	820
XU_AKT1_TARGETS_6HR	no	21	0.47717	1.3196	0.129176	0.216627	821		DOANE_BREAST_CANCER_CLASSES_DN	no	19	0.456741	1.25012	0.19186	0.31891	821
LEE_LIVER_CANCER_SURVIVAL_UP	no	64	0.377164	1.31935	0.0787234	0.216695	822		HOWLIN_CITED1_TARGETS_1_DN	no	22	0.448145	1.24946	0.179959	0.319716	822
SENESE_HDAC2_TARGETS_DN	no	36	0.410483	1.31929	0.109914	0.216493	823		BREDEMEYER_RAG_SIGNALING_VIA_ATM_NOT_VIA_NFKB_UP	no	28	0.415774	1.2492	0.153846	0.319827	823
LIAO_METASTASIS	no	361	0.294219	1.31784	0.0101523	0.218107	824		BHAT_ESR1_TARGETS_VIA_AKT1_DN	no	49	0.370071	1.24912	0.135354	0.319569	824
LIEN_BREAST_CARCINOMA_METAPLASTIC_VS_DUCTAL_UP	no	28	0.441456	1.31745	0.106212	0.218318	825		KATSANOU_ELAVL1_TARGETS_UP	no	73	0.340834	1.2491	0.118421	0.31922	825
FU_INTERACT_WITH_ALKBH8	no	13	0.527216	1.31732	0.141053	0.218229	826		BERENJENO_ROCK_SIGNALING_NOT_VIA_RHOA_DN	no	33	0.392422	1.24872	0.152174	0.319525	826
VALK_AML_CLUSTER_12	no	14	0.519502	1.31717	0.133197	0.218186	827		MARCHINI_TRABECTEDIN_RESISTANCE_DN	no	26	0.415379	1.24787	0.165236	0.320583	827
PETROVA_ENDOTHELIUM_LYMPHATIC_VS_BLOOD_UP	no	52	0.38732	1.3157	0.080786	0.219723	828		LANDIS_ERBB2_BREAST_TUMORS_65_UP	no	16	0.471645	1.2477	0.192079	0.320471	828
PEDERSEN_METASTASIS_BY_ERBB2_ISOFORM_7	no	229	0.307824	1.31569	0.0075188	0.219467	829		MARTENS_BOUND_BY_PML_RARA_FUSION	no	358	0.276755	1.24615	0.0209205	0.322836	829
MCDOWELL_ACUTE_LUNG_INJURY_DN	no	21	0.471076	1.31549	0.132035	0.219452	830		DARWICHE_SKIN_TUMOR_PROMOTER_UP	no	87	0.327373	1.24581	0.103718	0.323016	830
WU_APOPTOSIS_BY_CDKN1A_VIA_TP53	no	31	0.428389	1.31452	0.0989691	0.220454	831		NAKAMURA_CANCER_MICROENVIRONMENT_DN	no	34	0.392026	1.24529	0.184426	0.323539	831
TOOKER_GEMCITABINE_RESISTANCE_UP	no	62	0.376884	1.31412	0.075	0.220667	832		GRAHAM_CML_DIVIDING_VS_NORMAL_QUIESCENT_DN	no	52	0.364486	1.24519	0.139489	0.323304	832
LEE_AGING_NEOCORTEX_DN	no	30	0.430866	1.31243	0.102174	0.222562	833		DURAND_STROMA_S_UP	no	106	0.318989	1.24469	0.0920771	0.323775	833
BOYLAN_MULTIPLE_MYELOMA_PCA1_UP	no	46	0.399144	1.31211	0.101996	0.222697	834		SASSON_RESPONSE_TO_FORSKOLIN_DN	no	53	0.359	1.24362	0.148221	0.325194	834
KANG_DOXORUBICIN_RESISTANCE_UP	no	25	0.455207	1.31206	0.129386	0.222495	835		ABE_VEGFA_TARGETS_2HR	no	16	0.473332	1.24295	0.193483	0.325964	835
GUO_TARGETS_OF_IRS1_AND_IRS2	no	72	0.361701	1.31193	0.0620843	0.222378	836		LIANG_HEMATOPOIESIS_STEM_CELL_NUMBER_SMALL_VS_HUGE_UP	no	27	0.421133	1.2412	0.148594	0.328657	836
HAHTOLA_MYCOSIS_FUNGOIDES_SKIN_UP	no	142	0.327193	1.31173	0.0387244	0.222387	837		MCBRYAN_PUBERTAL_BREAST_6_7WK_DN	no	34	0.395676	1.24105	0.133197	0.328547	837
DASU_IL6_SIGNALING_SCAR_UP	no	19	0.494838	1.31149	0.152993	0.2224	838		AZARE_NEOPLASTIC_TRANSFORMATION_BY_STAT3_UP	no	58	0.352168	1.2406	0.127835	0.328946	838
ONO_FOXP3_TARGETS_DN	no	23	0.455332	1.31077	0.120833	0.223053	839		CHUNG_BLISTER_CYTOTOXICITY_DN	no	40	0.378493	1.24051	0.142023	0.328751	839
BONOME_OVARIAN_CANCER_SURVIVAL_OPTIMAL_DEBULKING	no	159	0.321732	1.31045	0.0263789	0.223211	840		EHRLICH_ICF_SYNDROM_DN	no	15	0.481966	1.2404	0.209486	0.328541	840
ZHOU_CELL_CYCLE_GENES_IN_IR_RESPONSE_6HR	no	55	0.379155	1.31045	0.0850112	0.222948	841		ANDERSEN_LIVER_CANCER_KRT19_DN	no	36	0.391545	1.24039	0.167373	0.328168	841
GREENBAUM_E2A_TARGETS_DN	no	13	0.518991	1.31029	0.142857	0.222914	842		DAZARD_UV_RESPONSE_CLUSTER_G5	no	10	0.524166	1.23994	0.232604	0.32858	842
SCHAVOLT_TARGETS_OF_TP53_AND_TP63	no	12	0.531379	1.31006	0.142222	0.222945	843		SETLUR_PROSTATE_CANCER_TMPRSS2_ERG_FUSION_UP	no	45	0.36835	1.2384	0.143737	0.330946	843
MULLIGHAN_NPM1_MUTATED_SIGNATURE_1_DN	no	78	0.356997	1.30964	0.0590909	0.223224	844		KARLSSON_TGFB1_TARGETS_DN	no	143	0.302604	1.23834	0.0826613	0.330673	844
COLIN_PILOCYTIC_ASTROCYTOMA_VS_GLIOBLASTOMA_UP	no	10	0.571921	1.30933	0.176201	0.223404	845		DEMAGALHAES_AGING_UP	no	33	0.394779	1.2383	0.174699	0.330371	845
YAMASHITA_LIVER_CANCER_STEM_CELL_DN	no	29	0.429938	1.30869	0.11804	0.223977	846		OUELLET_CULTURED_OVARIAN_CANCER_INVASIVE_VS_LMP_UP	no	50	0.363535	1.23742	0.12474	0.331621	846
AFFAR_YY1_TARGETS_DN	no	124	0.328282	1.30808	0.0350877	0.224524	847		MANALO_HYPOXIA_DN	no	260	0.282245	1.23708	0.0501044	0.331847	847
REN_ALVEOLAR_RHABDOMYOSARCOMA_UP	no	39	0.397918	1.30769	0.0993072	0.224811	848		WESTON_VEGFA_TARGETS_6HR	no	11	0.529676	1.23695	0.220165	0.33169	848
GAVIN_FOXP3_TARGETS_CLUSTER_P4	no	54	0.384407	1.30702	0.073991	0.225363	849		BURTON_ADIPOGENESIS_7	no	26	0.41515	1.23647	0.180233	0.332146	849
DARWICHE_PAPILLOMA_RISK_HIGH_UP	no	86	0.350236	1.30681	0.0566038	0.22537	850		MA_MYELOID_DIFFERENTIATION_UP	no	30	0.405068	1.23642	0.165669	0.331852	850
JOHNSTONE_PARVB_TARGETS_2_UP	no	109	0.331622	1.30535	0.0461894	0.227032	851		GERHOLD_ADIPOGENESIS_DN	no	35	0.389906	1.23604	0.171371	0.332163	851
HOLLERN_SOLID_NODULAR_BREAST_TUMOR_DN	no	13	0.531017	1.30526	0.157549	0.226869	852		MARTINEZ_TP53_TARGETS_DN	no	374	0.273774	1.23589	0.0190275	0.332026	852
FOROUTAN_PRODRANK_TGFB_EMT_UP	no	68	0.36486	1.30498	0.0814978	0.226937	853		WEIGEL_OXIDATIVE_STRESS_BY_TBH_AND_H2O2	no	28	0.4065	1.23479	0.16996	0.333581	853
WENG_POR_TARGETS_GLOBAL_DN	no	16	0.495024	1.3046	0.156733	0.227139	854		APPEL_IMATINIB_RESPONSE	no	22	0.422548	1.23443	0.179226	0.333834	854
DOANE_BREAST_CANCER_CLASSES_UP	no	27	0.43901	1.30383	0.122449	0.227847	855		FONTAINE_THYROID_TUMOR_UNCERTAIN_MALIGNANCY_DN	no	15	0.496961	1.23423	0.208577	0.333864	855
ALONSO_METASTASIS_UP	no	141	0.324868	1.30363	0.051597	0.227828	856		MCCLUNG_DELTA_FOSB_TARGETS_8WK	no	32	0.397919	1.23369	0.172414	0.3345	856
HOQUE_METHYLATED_IN_CANCER	no	20	0.479422	1.30353	0.134043	0.227697	857		BENPORATH_NOS_TARGETS	no	115	0.315659	1.23286	0.10609	0.335634	857
CHIANG_LIVER_CANCER_SUBCLASS_UNANNOTATED_DN	no	163	0.318497	1.3035	0.0315534	0.227492	858		DAVICIONI_TARGETS_OF_PAX_FOXO1_FUSIONS_UP	no	145	0.303108	1.23207	0.0852273	0.33663	858
SHIN_B_CELL_LYMPHOMA_CLUSTER_3	no	18	0.490826	1.30326	0.128364	0.227523	859		ELVIDGE_HIF1A_TARGETS_UP	no	59	0.34618	1.2318	0.153374	0.336724	859
VALK_AML_WITH_CEBPA	no	20	0.464016	1.30261	0.141631	0.228095	860		HAHTOLA_MYCOSIS_FUNGOIDES_SKIN_UP	no	143	0.302265	1.23112	0.0843621	0.337544	860
LEIN_CEREBELLUM_MARKERS	no	34	0.418369	1.30222	0.115546	0.228381	861		BOYAULT_LIVER_CANCER_SUBCLASS_G2	no	19	0.451047	1.23105	0.186722	0.337281	861
NAM_FXYD5_TARGETS_DN	no	14	0.502133	1.30213	0.14553	0.22823	862		GAVIN_PDE3B_TARGETS	no	14	0.485417	1.23101	0.224449	0.33695	862
MURAKAMI_UV_RESPONSE_6HR_DN	no	10	0.569694	1.302	0.157783	0.228123	863		YORDY_RECIPROCAL_REGULATION_BY_ETS1_AND_SP100_UP	no	13	0.4953	1.23072	0.20625	0.337101	863
JAEGER_METASTASIS_UP	no	14	0.513708	1.3012	0.129787	0.228912	864		SARTIPY_NORMAL_AT_INSULIN_RESISTANCE_UP	no	20	0.441415	1.22815	0.197368	0.3414	864
JAATINEN_HEMATOPOIETIC_STEM_CELL_UP	no	149	0.318241	1.30102	0.037296	0.228889	865		ZHU_CMV_ALL_UP	no	87	0.326155	1.22732	0.130705	0.342502	865
LEE_NAIVE_T_LYMPHOCYTE	no	11	0.550754	1.30053	0.163866	0.229293	866		ELVIDGE_HIF1A_AND_HIF2A_TARGETS_UP	no	35	0.389446	1.22686	0.159363	0.342966	866
TAKEDA_TARGETS_OF_NUP98_HOXA9_FUSION_8D_UP	no	54	0.37497	1.30038	0.0767263	0.22922	867		VERHAAK_AML_WITH_NPM1_MUTATED_DN	no	110	0.315319	1.22639	0.101911	0.343488	867
KYNG_RESPONSE_TO_H2O2	no	51	0.385973	1.30012	0.0915033	0.229332	868		BLANCO_MELO_BRONCHIAL_EPITHELIAL_CELLS_INFLUENZA_A_DEL_NS1_INFECTION_DN	no	111	0.311644	1.22522	0.122984	0.34524	868
SATO_SILENCED_BY_METHYLATION_IN_PANCREATIC_CANCER_1	no	149	0.321247	1.29987	0.035461	0.229357	869		FOSTER_KDM1A_TARGETS_DN	no	158	0.298896	1.22427	0.0786749	0.346596	869
NEWMAN_ERCC6_TARGETS_UP	no	14	0.52317	1.2995	0.152361	0.229602	870		SCHAVOLT_TARGETS_OF_TP53_AND_TP63	no	11	0.513801	1.22312	0.202991	0.348451	870
WEST_ADRENOCORTICAL_TUMOR_DN	no	274	0.298278	1.29925	0.0148515	0.229664	871		SWEET_KRAS_ONCOGENIC_SIGNATURE	no	64	0.342704	1.22279	0.141732	0.348652	871
WEIGEL_OXIDATIVE_STRESS_BY_TBH_AND_H2O2	no	26	0.44658	1.29888	0.107221	0.229935	872		WU_SILENCED_BY_METHYLATION_IN_BLADDER_CANCER	no	18	0.459746	1.22196	0.196911	0.34984	872
SERVITJA_ISLET_HNF1A_TARGETS_DN	no	22	0.465152	1.29815	0.126638	0.230596	873		KOKKINAKIS_METHIONINE_DEPRIVATION_48HR_DN	no	45	0.364037	1.22192	0.151386	0.349526	873
TIEN_INTESTINE_PROBIOTICS_24HR_UP	no	469	0.284022	1.29711	0.0027933	0.231749	874		KYNG_DNA_DAMAGE_UP	no	120	0.306279	1.2219	0.11284	0.349155	874
GRABARCZYK_BCL11B_TARGETS_UP	no	62	0.370142	1.29709	0.0663717	0.231517	875		HOQUE_METHYLATED_IN_CANCER	no	24	0.416175	1.22114	0.191057	0.350259	875
KYNG_WERNER_SYNDROM_UP	no	10	0.567095	1.29646	0.163399	0.232062	876		ZHOU_TNF_SIGNALING_4HR	no	42	0.373033	1.21983	0.168776	0.352304	876
CAMPS_COLON_CANCER_COPY_NUMBER_DN	no	23	0.448478	1.29645	0.128571	0.231819	877		GARGALOVIC_RESPONSE_TO_OXIDIZED_PHOSPHOLIPIDS_BROWN_UP	no	10	0.523905	1.21978	0.225296	0.351979	877
YANG_BREAST_CANCER_ESR1_BULK_UP	no	20	0.465013	1.29562	0.127473	0.232698	878		FERRANDO_LYL1_NEIGHBORS	no	10	0.532256	1.21953	0.232179	0.352054	878
SENGUPTA_NASOPHARYNGEAL_CARCINOMA_WITH_LMP1_DN	no	40	0.396829	1.29509	0.118998	0.233128	879		ZHU_CMV_24_HR_DN	no	37	0.385469	1.21881	0.188716	0.352984	879
GRAESSMANN_RESPONSE_TO_MC_AND_SERUM_DEPRIVATION_UP	no	121	0.324792	1.29453	0.0532407	0.233538	880		CHIANG_LIVER_CANCER_SUBCLASS_POLYSOMY7_UP	no	32	0.388888	1.21768	0.194231	0.354654	880
HU_ANGIOGENESIS_DN	no	33	0.416473	1.29444	0.107991	0.233391	881		KAMMINGA_EZH2_TARGETS	no	34	0.386008	1.21685	0.167984	0.355847	881
HOLLEMAN_PREDNISOLONE_RESISTANCE_B_ALL_UP	no	20	0.470642	1.29436	0.142558	0.233229	882		BROWNE_INTERFERON_RESPONSIVE_GENES	no	52	0.35654	1.2166	0.167006	0.355943	882
YU_BAP1_TARGETS	no	19	0.474277	1.29364	0.14553	0.233859	883		FIGUEROA_AML_METHYLATION_CLUSTER_5_DN	no	17	0.463402	1.21534	0.206897	0.357958	883
MUELLER_METHYLATED_IN_GLIOBLASTOMA	no	14	0.528061	1.29341	0.145877	0.233897	884		LUI_TARGETS_OF_PAX8_PPARG_FUSION	no	32	0.390205	1.21448	0.209213	0.359126	884
CHEMNITZ_RESPONSE_TO_PROSTAGLANDIN_E2_DN	no	199	0.307215	1.2934	0.014742	0.23364	885		COLLIS_PRKDC_REGULATORS	no	12	0.514406	1.21409	0.253465	0.35947	885
BENPORATH_PROLIFERATION	no	108	0.337704	1.29278	0.069378	0.234196	886		LEE_TARGETS_OF_PTCH1_AND_SUFU_UP	no	32	0.39031	1.21386	0.207243	0.359469	886
GROSS_HIF1A_TARGETS_DN	no	15	0.513893	1.29263	0.169851	0.234135	887		ZHAN_MULTIPLE_MYELOMA_UP	no	57	0.34737	1.21338	0.161426	0.359971	887
MARTINEZ_TP53_TARGETS_UP	no	384	0.286626	1.29259	0.00268817	0.233913	888		GINESTIER_BREAST_CANCER_20Q13_AMPLIFICATION_UP	no	85	0.321572	1.21338	0.134269	0.359595	888
CAIRO_LIVER_DEVELOPMENT_DN	no	89	0.34332	1.29183	0.0603248	0.23473	889		JOHANSSON_BRAIN_CANCER_EARLY_VS_LATE_DN	no	23	0.423908	1.21317	0.179074	0.359553	889
POS_HISTAMINE_RESPONSE_NETWORK	no	17	0.485677	1.29057	0.16129	0.236056	890		ANASTASSIOU_MULTICANCER_INVASIVENESS_SIGNATURE	no	14	0.468947	1.21312	0.218254	0.359278	890
VILLANUEVA_LIVER_CANCER_KRT19_UP	no	109	0.333843	1.28852	0.0523918	0.238624	891		HU_GENOTOXIN_ACTION_DIRECT_VS_INDIRECT_4HR	no	27	0.396404	1.21309	0.189691	0.35891	891
GAVIN_FOXP3_TARGETS_CLUSTER_P7	no	53	0.378657	1.28851	0.0732265	0.238377	892		JACKSON_DNMT1_TARGETS_UP	no	56	0.350382	1.21292	0.163265	0.358837	892
IWANAGA_CARCINOGENESIS_BY_KRAS_UP	no	97	0.340383	1.28816	0.0564706	0.238524	893		CAMPS_COLON_CANCER_COPY_NUMBER_DN	no	25	0.40989	1.21283	0.202405	0.358549	893
ZHU_CMV_24_HR_UP	no	72	0.36028	1.2856	0.0872483	0.241368	894		HOLLERN_SOLID_NODULAR_BREAST_TUMOR_DN	no	12	0.502848	1.21261	0.229703	0.358562	894
GARGALOVIC_RESPONSE_TO_OXIDIZED_PHOSPHOLIPIDS_PINK_DN	no	16	0.494785	1.28557	0.160793	0.241142	895		MACLACHLAN_BRCA1_TARGETS_UP	no	18	0.453361	1.21248	0.234927	0.358429	895
KAYO_CALORIE_RESTRICTION_MUSCLE_DN	no	54	0.377194	1.28452	0.0806794	0.242215	896		HOFMANN_CELL_LYMPHOMA_DN	no	29	0.39518	1.21247	0.190196	0.35804	896
EHLERS_ANEUPLOIDY_UP	no	32	0.419443	1.28445	0.127572	0.242051	897		POMEROY_MEDULLOBLASTOMA_PROGNOSIS_DN	no	40	0.376425	1.21233	0.17505	0.357904	897
TSAI_RESPONSE_TO_RADIATION_THERAPY	no	13	0.51824	1.28384	0.158458	0.242632	898		AMIT_EGF_RESPONSE_480_MCF10A	no	25	0.418659	1.21062	0.197505	0.360797	898
SMID_BREAST_CANCER_RELAPSE_IN_BONE_UP	no	31	0.420613	1.28344	0.134703	0.242884	899		KANG_CISPLATIN_RESISTANCE_UP	no	14	0.478767	1.21056	0.220039	0.360511	899
LEE_RECENT_THYMIC_EMIGRANT	no	180	0.311885	1.28327	0.0301508	0.242844	900		MORI_LARGE_PRE_BII_LYMPHOCYTE_UP	no	66	0.334932	1.21014	0.154004	0.36091	900
ELLWOOD_MYC_TARGETS_DN	yes	33	0.416184	1.28315	0.127083	0.242747	901		DOUGLAS_BMI1_TARGETS_DN	no	260	0.278417	1.21007	0.0721649	0.360637	901
HOOI_ST7_TARGETS_DN	no	50	0.377827	1.28229	0.087444	0.243635	902		FEVR_CTNNB1_TARGETS_UP	no	403	0.264897	1.20952	0.0230608	0.361299	902
LEIN_CHOROID_PLEXUS_MARKERS	no	37	0.402149	1.28144	0.116173	0.244485	903		FLECHNER_BIOPSY_KIDNEY_TRANSPLANT_REJECTED_VS_OK_DN	no	363	0.269763	1.20929	0.0554415	0.361329	903
ACEVEDO_NORMAL_TISSUE_ADJACENT_TO_LIVER_TUMOR_DN	no	261	0.300433	1.2813	0.0268293	0.244413	904		GUTIERREZ_MULTIPLE_MYELOMA_UP	no	32	0.387831	1.20803	0.208494	0.363447	904
JEPSEN_SMRT_TARGETS	no	19	0.463172	1.28078	0.142857	0.244591	905		LIU_OVARIAN_CANCER_TUMORS_AND_XENOGRAFTS_XDGS_UP	no	74	0.333478	1.20722	0.140625	0.364647	905
COWLING_MYCN_TARGETS	no	13	0.507361	1.28077	0.180851	0.244342	906		ACEVEDO_NORMAL_TISSUE_ADJACENT_TO_LIVER_TUMOR_UP	no	129	0.301032	1.20665	0.110454	0.365335	906
HASLINGER_B_CLL_WITH_6Q21_DELETION	no	14	0.503825	1.28063	0.170678	0.244251	907		GRAHAM_CML_QUIESCENT_VS_NORMAL_QUIESCENT_DN	no	20	0.431255	1.20632	0.201629	0.365532	907
MARKS_HDAC_TARGETS_UP	no	18	0.475069	1.27889	0.152505	0.246275	908		WEINMANN_ADAPTATION_TO_HYPOXIA_UP	no	11	0.510731	1.20537	0.224719	0.366884	908
FONTAINE_PAPILLARY_THYROID_CARCINOMA_UP	no	41	0.390962	1.2788	0.113978	0.246125	909		ISHIDA_E2F_TARGETS	no	38	0.372284	1.20458	0.178138	0.368031	909
THUM_SYSTOLIC_HEART_FAILURE_UP	no	277	0.294631	1.27864	0.0196078	0.246106	910		CONCANNON_APOPTOSIS_BY_EPOXOMICIN_UP	no	164	0.291006	1.20383	0.0697211	0.369111	910
WOO_LIVER_CANCER_RECURRENCE_DN	no	33	0.410373	1.27743	0.114155	0.247415	911		NAKAMURA_METASTASIS_MODEL_DN	no	20	0.430914	1.20379	0.215886	0.368791	911
ZHAN_MULTIPLE_MYELOMA_SUBGROUPS	no	27	0.424381	1.27698	0.141328	0.247753	912		BURTON_ADIPOGENESIS_PEAK_AT_8HR	no	27	0.397157	1.2037	0.196242	0.368584	912
KOYAMA_SEMA3B_TARGETS_UP	no	140	0.318209	1.27655	0.0643564	0.248162	913		KASLER_HDAC7_TARGETS_1_UP	no	161	0.291154	1.20329	0.0946502	0.368911	913
KYNG_ENVIRONMENTAL_STRESS_RESPONSE_NOT_BY_4NQO_IN_OLD	no	10	0.563846	1.27564	0.185745	0.249105	914		STAMBOLSKY_TARGETS_OF_MUTATED_TP53_DN	no	33	0.382029	1.20184	0.20935	0.371355	914
ZHU_CMV_8_HR_UP	no	29	0.428792	1.27548	0.141935	0.249056	915		ZHU_CMV_24_HR_UP	no	72	0.334052	1.20171	0.143149	0.371192	915
MARTINEZ_RB1_AND_TP53_TARGETS_DN	no	365	0.283442	1.27448	0.0103896	0.250136	916		CUI_GLUCOSE_DEPRIVATION	no	43	0.365686	1.2016	0.185259	0.370972	916
VALK_AML_CLUSTER_5	no	15	0.487837	1.27323	0.156044	0.251562	917		CASORELLI_APL_SECONDARY_VS_DE_NOVO_UP	no	23	0.416534	1.20108	0.223077	0.371564	917
CARRILLOREIXACH_MRS3_VS_LOWER_RISK_HEPATOBLASTOMA_DN	no	78	0.346515	1.27212	0.103226	0.252873	918		DELPUECH_FOXO3_TARGETS_DN	no	28	0.395764	1.20095	0.20155	0.371394	918
DOANE_RESPONSE_TO_ANDROGEN_UP	no	110	0.330994	1.27109	0.077951	0.254077	919		ONDER_CDH1_TARGETS_1_UP	no	88	0.315484	1.20065	0.141153	0.371555	919
MOREAUX_B_LYMPHOCYTE_MATURATION_BY_TACI_DN	no	72	0.341825	1.26973	0.107865	0.255783	920		DOANE_RESPONSE_TO_ANDROGEN_DN	no	153	0.294584	1.19972	0.109533	0.373043	920
BOYLAN_MULTIPLE_MYELOMA_C_D_UP	no	101	0.333762	1.26958	0.0765661	0.255736	921		BARIS_THYROID_CANCER_DN	no	43	0.361008	1.19854	0.210117	0.375046	921
FOROUTAN_TGFB_EMT_UP	no	69	0.347297	1.26933	0.0884956	0.255773	922		SCIAN_CELL_CYCLE_TARGETS_OF_TP53_AND_TP73_DN	no	13	0.483471	1.19782	0.250497	0.376016	922
SUNG_METASTASIS_STROMA_DN	no	33	0.418327	1.26931	0.126087	0.255516	923		WHITE_NEUROBLASTOMA_WITH_1P36.3_DELETION	no	10	0.526559	1.19773	0.262525	0.375806	923
BREDEMEYER_RAG_SIGNALING_VIA_ATM_NOT_VIA_NFKB_DN	no	28	0.418198	1.26801	0.158014	0.257101	924		LIEN_BREAST_CARCINOMA_METAPLASTIC_VS_DUCTAL_DN	no	35	0.375665	1.19762	0.185824	0.375623	924
BONCI_TARGETS_OF_MIR15A_AND_MIR16_1	no	57	0.365074	1.2676	0.0942982	0.25741	925		HANN_RESISTANCE_TO_BCL2_INHIBITOR_UP	no	12	0.481608	1.19694	0.240223	0.376551	925
BOYAULT_LIVER_CANCER_SUBCLASS_G123_DN	no	25	0.444459	1.2667	0.147186	0.258423	926		TRAYNOR_RETT_SYNDROM_UP	no	10	0.519315	1.19672	0.249489	0.376543	926
WHITFIELD_CELL_CYCLE_G2_M	no	140	0.310878	1.26629	0.0447427	0.258726	927		MULLIGHAN_NPM1_SIGNATURE_3_DN	no	102	0.307868	1.19661	0.15	0.376372	927
RAHMAN_TP53_TARGETS_PHOSPHORYLATED	no	16	0.490093	1.26611	0.189732	0.258718	928		KASLER_HDAC7_TARGETS_1_DN	no	11	0.504336	1.19627	0.267081	0.376623	928
HU_GENOTOXIN_ACTION_DIRECT_VS_INDIRECT_24HR	no	42	0.380836	1.266	0.116484	0.2586	929		GOBERT_OLIGODENDROCYTE_DIFFERENTIATION_UP	no	427	0.260905	1.19533	0.0270833	0.378093	929
ZHU_CMV_ALL_UP	no	87	0.338434	1.26533	0.0841584	0.259291	930		CAFFAREL_RESPONSE_TO_THC_24HR_5_DN	no	39	0.375498	1.19475	0.213693	0.378816	930
MOREIRA_RESPONSE_TO_TSA_UP	no	24	0.438282	1.26247	0.159292	0.263155	931		DING_LUNG_CANCER_MUTATED_SIGNIFICANTLY	no	13	0.475857	1.19447	0.252049	0.378937	931
FLECHNER_BIOPSY_KIDNEY_TRANSPLANT_OK_VS_DONOR_UP	no	454	0.277883	1.26153	0.0108401	0.264319	932		MORI_IMMATURE_B_LYMPHOCYTE_UP	no	48	0.356842	1.19439	0.191406	0.378691	932
FIRESTEIN_CTNNB1_PATHWAY	no	28	0.416776	1.2598	0.158014	0.266513	933		KYNG_DNA_DAMAGE_DN	no	122	0.29971	1.19436	0.105708	0.378352	933
DEBIASI_APOPTOSIS_BY_REOVIRUS_INFECTION_DN	no	197	0.302946	1.25912	0.029703	0.267231	934		HU_ANGIOGENESIS_DN	no	33	0.38402	1.19429	0.219561	0.37809	934
YAO_TEMPORAL_RESPONSE_TO_PROGESTERONE_CLUSTER_9	no	49	0.379971	1.25787	0.137387	0.268778	935		BOYAULT_LIVER_CANCER_SUBCLASS_G3_UP	no	175	0.28968	1.19401	0.106212	0.378215	935
RASHI_RESPONSE_TO_IONIZING_RADIATION_4	no	34	0.409275	1.25766	0.144165	0.268828	936		RADAEVA_RESPONSE_TO_IFNA1_UP	no	37	0.366919	1.1936	0.209877	0.378595	936
HEIDENBLAD_AMPLICON_12P11_12_UP	no	25	0.437233	1.25743	0.176715	0.268916	937		WINNEPENNINCKX_MELANOMA_METASTASIS_UP	no	126	0.29947	1.19348	0.126789	0.378439	937
SMID_BREAST_CANCER_LUMINAL_B_UP	no	67	0.354708	1.25656	0.117778	0.269891	938		GNATENKO_PLATELET_SIGNATURE	no	32	0.386277	1.1933	0.203187	0.378366	938
YOSHIMURA_MAPK8_TARGETS_DN	no	273	0.288038	1.25655	0.025	0.269622	939		MIKKELSEN_MCV6_HCP_WITH_H3K27ME3	no	64	0.337016	1.1931	0.188492	0.378345	939
FOSTER_TOLERANT_MACROPHAGE_UP	no	85	0.337073	1.25613	0.0857143	0.26995	940		SAGIV_CD24_TARGETS_DN	no	26	0.401458	1.19154	0.229258	0.380966	940
WANG_RESPONSE_TO_BEXAROTENE_DN	no	14	0.499969	1.25539	0.189732	0.270777	941		DARWICHE_PAPILLOMA_PROGRESSION_RISK	no	39	0.369549	1.19148	0.198795	0.380689	941
LANDIS_BREAST_CANCER_PROGRESSION_UP	no	26	0.436129	1.25378	0.159193	0.273006	942		PROVENZANI_METASTASIS_UP	no	154	0.290962	1.18968	0.121756	0.383881	942
DAZARD_RESPONSE_TO_UV_SCC_UP	no	79	0.336947	1.25325	0.0848624	0.273498	943		TOOKER_GEMCITABINE_RESISTANCE_DN	no	94	0.311307	1.1895	0.155242	0.383804	943
CHIARADONNA_NEOPLASTIC_TRANSFORMATION_CDC25_UP	no	59	0.360589	1.2529	0.078125	0.273717	944		MIKKELSEN_MEF_LCP_WITH_H3K4ME3	no	61	0.334514	1.18907	0.173469	0.38416	944
BARRIER_CANCER_RELAPSE_NORMAL_SAMPLE_UP	no	18	0.469791	1.2527	0.175439	0.273729	945		ZHU_CMV_ALL_DN	no	55	0.344565	1.18855	0.178218	0.384746	945
BLANCO_MELO_COVID19_SARS_COV_2_INFECTION_CALU3_CELLS_UP	no	164	0.307047	1.2526	0.0565111	0.27358	946		NAKAMURA_METASTASIS_MODEL_UP	no	27	0.402165	1.18761	0.212181	0.386088	946
RODRIGUES_DCC_TARGETS_DN	no	90	0.333489	1.25257	0.089172	0.273338	947		GALE_APL_WITH_FLT3_MUTATED_DN	no	15	0.464487	1.18684	0.246032	0.387289	947
RUAN_RESPONSE_TO_TNF_TROGLITAZONE_DN	no	21	0.437944	1.25254	0.183158	0.273098	948		DARWICHE_SKIN_TUMOR_PROMOTER_DN	no	115	0.30415	1.18581	0.144898	0.38884	948
INGRAM_SHH_TARGETS_DN	no	25	0.428469	1.25187	0.144444	0.273783	949		DAIRKEE_CANCER_PRONE_RESPONSE_BPA_E2	no	92	0.308948	1.1858	0.158	0.388457	949
PLASARI_TGFB1_SIGNALING_VIA_NFIC_10HR_DN	no	17	0.467621	1.25159	0.191537	0.273974	950		CHYLA_CBFA2T3_TARGETS_UP	no	181	0.283484	1.18567	0.110454	0.388312	950
MCBRYAN_PUBERTAL_BREAST_5_6WK_DN	no	93	0.330972	1.25122	0.0881057	0.274232	951		ADDYA_ERYTHROID_DIFFERENTIATION_BY_HEMIN	no	46	0.352519	1.18515	0.201207	0.388844	951
CHEOK_RESPONSE_TO_MERCAPTOPURINE_DN	no	12	0.506487	1.25089	0.216336	0.274488	952		HOFFMANN_IMMATURE_TO_MATURE_B_LYMPHOCYTE_UP	no	25	0.405037	1.18512	0.225806	0.388481	952
WU_SILENCED_BY_METHYLATION_IN_BLADDER_CANCER	no	18	0.468074	1.25057	0.178414	0.27469	953		CARRILLOREIXACH_MRS3_VS_LOWER_RISK_HEPATOBLASTOMA_UP	no	25	0.403163	1.18449	0.221374	0.389351	953
SESTO_RESPONSE_TO_UV_C8	no	48	0.373211	1.25005	0.15	0.275162	954		KIM_ALL_DISORDERS_CALB1_CORR_UP	no	413	0.258291	1.18426	0.0507099	0.389397	954
GENTILE_UV_HIGH_DOSE_UP	no	11	0.51925	1.24975	0.182403	0.275369	955		CHANDRAN_METASTASIS_TOP50_UP	no	34	0.378015	1.18414	0.202151	0.389194	955
ANDERSEN_LIVER_CANCER_KRT19_DN	no	29	0.410139	1.24852	0.148472	0.276919	956		XU_RESPONSE_TO_TRETINOIN_AND_NSC682994_UP	no	12	0.491752	1.184	0.260606	0.389079	956
SEIDEN_MET_SIGNALING	no	18	0.462746	1.24796	0.185804	0.27751	957		BLANCO_MELO_MERS_COV_INFECTION_MCR5_CELLS_DN	no	16	0.45074	1.18394	0.241449	0.388777	957
MIKKELSEN_MEF_HCP_WITH_H3K27ME3	no	71	0.347222	1.24776	0.124138	0.277497	958		SALVADOR_MARTIN_PEDIATRIC_TBD_ANTI_TNF_THERAPY_NONRESPONDER_POST_TREATMENT_UP	no	12	0.484577	1.18318	0.261905	0.389906	958
WATANABE_RECTAL_CANCER_RADIOTHERAPY_RESPONSIVE_DN	no	67	0.347962	1.24737	0.0955556	0.277763	959		MARTINEZ_TP53_TARGETS_UP	no	397	0.259586	1.18133	0.0659575	0.393213	959
VERRECCHIA_RESPONSE_TO_TGFB1_C1	no	10	0.540025	1.24698	0.217295	0.27806	960		KYNG_ENVIRONMENTAL_STRESS_RESPONSE_NOT_BY_4NQO_IN_OLD	no	10	0.502633	1.18129	0.264887	0.392866	960
CHUANG_OXIDATIVE_STRESS_RESPONSE_UP	no	17	0.456268	1.24692	0.191964	0.277838	961		WHITFIELD_CELL_CYCLE_G2_M	no	155	0.287273	1.18105	0.11359	0.392981	961
FLOTHO_PEDIATRIC_ALL_THERAPY_RESPONSE_UP	no	44	0.377578	1.24656	0.130064	0.278104	962		OZEN_MIR125B1_TARGETS	no	19	0.430577	1.18048	0.243295	0.393711	962
ACEVEDO_LIVER_CANCER_DN	no	336	0.28294	1.24651	0.0209974	0.277904	963		NGUYEN_NOTCH1_TARGETS_DN	no	62	0.338323	1.17908	0.178571	0.396184	963
LEE_LIVER_CANCER_CIPROFIBRATE_UP	no	25	0.439523	1.24558	0.175589	0.279059	964		MAGRANGEAS_MULTIPLE_MYELOMA_IGLL_VS_IGLK_DN	no	17	0.441019	1.1782	0.238289	0.3976	964
BYSTROEM_CORRELATED_WITH_IL5_UP	no	28	0.41647	1.24276	0.16317	0.283137	965		VISALA_AGING_LYMPHOCYTE_DN	no	13	0.463464	1.17775	0.256757	0.398108	965
BORCZUK_MALIGNANT_MESOTHELIOMA_DN	no	50	0.371892	1.24252	0.132762	0.283199	966		BRUINS_UVC_RESPONSE_VIA_TP53_GROUP_B	no	314	0.264159	1.17573	0.0728347	0.401749	966
LANDIS_ERBB2_BREAST_TUMORS_65_UP	no	17	0.480972	1.24208	0.181034	0.283606	967		BROWNE_HCMV_INFECTION_10HR_DN	no	34	0.375792	1.17449	0.216327	0.403903	967
BROWNE_HCMV_INFECTION_14HR_DN	no	169	0.301451	1.24116	0.0583153	0.284669	968		COULOUARN_TEMPORAL_TGFB1_SIGNATURE_DN	no	86	0.312554	1.17432	0.160521	0.403823	968
GARGALOVIC_RESPONSE_TO_OXIDIZED_PHOSPHOLIPIDS_RED_UP	no	13	0.50548	1.2411	0.183299	0.284463	969		KORKOLA_YOLK_SAC_TUMOR	no	19	0.42923	1.17335	0.27853	0.405379	969
HAN_SATB1_TARGETS_DN	no	214	0.29046	1.24027	0.0523691	0.285391	970		SCHAEFFER_PROSTATE_DEVELOPMENT_6HR_UP	no	104	0.299266	1.17331	0.153361	0.405028	970
LUND_SILENCED_BY_METHYLATION	no	12	0.503852	1.23989	0.214447	0.285604	971		EBAUER_TARGETS_OF_PAX3_FOXO1_FUSION_UP	no	92	0.307291	1.17292	0.16701	0.405458	971
APPIERTO_RESPONSE_TO_FENRETINIDE_UP	no	22	0.436595	1.23923	0.186957	0.286407	972		BURTON_ADIPOGENESIS_4	no	33	0.383255	1.17269	0.258656	0.405465	972
KYNG_DNA_DAMAGE_UP	no	118	0.315093	1.23916	0.0941704	0.286229	973		LEE_AGING_NEOCORTEX_DN	no	30	0.386864	1.17219	0.24498	0.406093	973
MANNE_COVID19_COMBINED_COHORT_VS_HEALTHY_DONOR_PLATELETS_UP	no	98	0.325809	1.23856	0.0950226	0.286868	974		EPPERT_PROGENITOR	no	110	0.29909	1.17149	0.172764	0.407143	974
ROSS_AML_WITH_AML1_ETO_FUSION	no	47	0.373133	1.23631	0.136659	0.290206	975		WILCOX_RESPONSE_TO_PROGESTERONE_UP	no	91	0.310939	1.17144	0.169355	0.406823	975
TSENG_ADIPOGENIC_POTENTIAL_DN	no	15	0.48065	1.23616	0.187905	0.290184	976		HELLER_SILENCED_BY_METHYLATION_DN	no	63	0.329945	1.17116	0.192913	0.407048	976
VISALA_AGING_LYMPHOCYTE_DN	no	13	0.505612	1.23577	0.183761	0.290491	977		WAKABAYASHI_ADIPOGENESIS_PPARG_RXRA_BOUND_WITH_H4K20ME1_MARK	no	128	0.293132	1.17109	0.145068	0.406799	977
YU_MYC_TARGETS_DN	yes	47	0.369855	1.23554	0.162162	0.290591	978		LEE_BMP2_TARGETS_UP	no	391	0.259099	1.17103	0.0773694	0.406511	978
LEE_LIVER_CANCER_CIPROFIBRATE_DN	no	21	0.433178	1.23537	0.197452	0.29055	979		LIN_NPAS4_TARGETS_DN	no	34	0.376494	1.17089	0.258126	0.40638	979
DAVICIONI_MOLECULAR_ARMS_VS_ERMS_DN	no	77	0.332093	1.2342	0.12959	0.292141	980		LU_AGING_BRAIN_DN	no	96	0.303733	1.17057	0.170683	0.406671	980
SHEDDEN_LUNG_CANCER_POOR_SURVIVAL_A6	no	311	0.279737	1.23343	0.025	0.293045	981		KYNG_NORMAL_AGING_DN	no	13	0.478046	1.17054	0.283951	0.406326	981
FIGUEROA_AML_METHYLATION_CLUSTER_6_DN	no	10	0.537443	1.23319	0.219802	0.293112	982		WANG_RESPONSE_TO_BEXAROTENE_DN	no	16	0.450642	1.16988	0.254717	0.407321	982
BROWNE_HCMV_INFECTION_10HR_DN	no	34	0.396842	1.23279	0.156522	0.293427	983		SILIGAN_BOUND_BY_EWS_FLT1_FUSION	no	20	0.413453	1.16934	0.255102	0.408023	983
CHANG_IMMORTALIZED_BY_HPV31_DN	no	29	0.402858	1.23209	0.172566	0.294135	984		COATES_MACROPHAGE_M1_VS_M2_UP	no	56	0.339112	1.1693	0.191057	0.407678	984
COLIN_PILOCYTIC_ASTROCYTOMA_VS_GLIOBLASTOMA_DN	no	18	0.453253	1.23088	0.19469	0.295701	985		BROWNE_HCMV_INFECTION_48HR_DN	no	257	0.271094	1.16922	0.088983	0.407416	985
KATSANOU_ELAVL1_TARGETS_UP	no	68	0.336817	1.23056	0.109649	0.295888	986		MCDOWELL_ACUTE_LUNG_INJURY_DN	no	20	0.418381	1.16906	0.245509	0.407298	986
LIU_VMYB_TARGETS_UP	no	87	0.332884	1.2296	0.106538	0.297102	987		IBRAHIM_NRF1_UP	no	383	0.257519	1.16903	0.06639	0.406929	987
KLEIN_TARGETS_OF_BCR_ABL1_FUSION	no	32	0.401544	1.22871	0.194093	0.29819	988		HUMMERICH_SKIN_CANCER_PROGRESSION_DN	no	57	0.338047	1.16884	0.205021	0.40695	988
LINDVALL_IMMORTALIZED_BY_TERT_UP	no	32	0.403596	1.22839	0.153527	0.29839	989		MUELLER_COMMON_TARGETS_OF_AML_FUSIONS_DN	no	16	0.435445	1.16879	0.267635	0.406651	989
EBAUER_MYOGENIC_TARGETS_OF_PAX3_FOXO1_FUSION	no	20	0.446746	1.22721	0.2	0.300006	990		BYSTROEM_CORRELATED_WITH_IL5_DN	no	56	0.33157	1.16873	0.186094	0.406362	990
MURAKAMI_UV_RESPONSE_24HR	no	11	0.525096	1.2272	0.217195	0.299722	991		MONNIER_POSTRADIATION_TUMOR_ESCAPE_DN	no	295	0.264638	1.16847	0.0868726	0.406488	991
GOBERT_CORE_OLIGODENDROCYTE_DIFFERENTIATION	no	28	0.402744	1.22707	0.19869	0.299644	992		PURBEY_TARGETS_OF_CTBP1_NOT_SATB1_UP	no	188	0.277839	1.16771	0.127016	0.407691	992
PARENT_MTOR_SIGNALING_UP	no	429	0.268416	1.2268	0.0125313	0.299792	993		NIKOLSKY_MUTATED_AND_AMPLIFIED_IN_BREAST_CANCER	no	54	0.335926	1.16763	0.204	0.407434	993
LEE_METASTASIS_AND_ALTERNATIVE_SPLICING_UP	no	39	0.388721	1.22473	0.175325	0.302884	994		GUILLAUMOND_KLF10_TARGETS_DN	no	19	0.416545	1.16759	0.260163	0.407117	994
MUELLER_COMMON_TARGETS_OF_AML_FUSIONS_DN	no	15	0.476341	1.22368	0.220779	0.304289	995		BLANCO_MELO_BETA_INTERFERON_TREATED_BRONCHIAL_EPITHELIAL_CELLS_DN	no	77	0.319898	1.16754	0.168357	0.406805	995
YAN_ESCAPE_FROM_ANOIKIS	no	13	0.498638	1.22358	0.202929	0.304133	996		RUTELLA_RESPONSE_TO_CSF2RB_AND_IL4_UP	no	237	0.269559	1.16593	0.103922	0.4098	996
GOZGIT_ESR1_TARGETS_DN	no	340	0.27462	1.22294	0.0365535	0.304914	997		YANG_BREAST_CANCER_ESR1_LASER_UP	no	24	0.401178	1.16509	0.249513	0.411145	997
ZHAN_V2_LATE_DIFFERENTIATION_GENES	no	39	0.38117	1.22285	0.160714	0.304723	998		ELLWOOD_MYC_TARGETS_UP	yes	11	0.48942	1.16471	0.274227	0.411525	998
JINESH_BLEBBISHIELD_TO_IMMUNE_CELL_FUSION_PBSHMS_UP	no	214	0.288694	1.22272	0.0671296	0.304596	999		BROWNE_HCMV_INFECTION_1HR_DN	no	140	0.289242	1.16428	0.14375	0.411911	999
HERNANDEZ_MITOTIC_ARREST_BY_DOCETAXEL_1_DN	no	16	0.465789	1.22208	0.204918	0.305362	1000		ZHAN_V1_LATE_DIFFERENTIATION_GENES_UP	no	22	0.398985	1.1627	0.259921	0.414911	1000
XU_HGF_TARGETS_INDUCED_BY_AKT1_48HR_DN	no	12	0.497842	1.22153	0.229299	0.305895	1001		WAKABAYASHI_ADIPOGENESIS_PPARG_BOUND_8D	no	496	0.249764	1.16233	0.0572034	0.415225	1001
DURCHDEWALD_SKIN_CARCINOGENESIS_DN	no	184	0.293835	1.21922	0.0583756	0.309354	1002		MEISSNER_NPC_HCP_WITH_H3K4ME2_AND_H3K27ME3	no	54	0.334963	1.16153	0.195609	0.416457	1002
POMEROY_MEDULLOBLASTOMA_PROGNOSIS_DN	no	39	0.382096	1.21903	0.171806	0.309379	1003		ONDER_CDH1_TARGETS_2_UP	no	106	0.303564	1.16115	0.166324	0.416886	1003
SENESE_HDAC1_AND_HDAC2_TARGETS_UP	no	127	0.310074	1.21884	0.119369	0.309395	1004		AKL_HTLV1_INFECTION_DN	no	42	0.353009	1.16104	0.230616	0.41672	1004
LOCKWOOD_AMPLIFIED_IN_LUNG_CANCER	no	183	0.294615	1.21861	0.0703884	0.309514	1005		BROWNE_HCMV_INFECTION_24HR_UP	no	101	0.30159	1.15973	0.187879	0.419183	1005
CHARAFE_BREAST_CANCER_LUMINAL_VS_BASAL_DN	no	239	0.287323	1.21772	0.0655738	0.310636	1006		KIM_MYCL1_AMPLIFICATION_TARGETS_DN	no	10	0.515124	1.15971	0.309198	0.418802	1006
DAZARD_RESPONSE_TO_UV_NHEK_UP	no	137	0.306902	1.21731	0.105991	0.310986	1007		ACEVEDO_LIVER_TUMOR_VS_NORMAL_ADJACENT_TISSUE_DN	no	157	0.279551	1.15967	0.122	0.418447	1007
MEBARKI_HCC_PROGENITOR_WNT_UP_CTNNB1_DEPENDENT	no	17	0.456523	1.21626	0.217489	0.312453	1008		CHIBA_RESPONSE_TO_TSA	no	35	0.357153	1.15868	0.224101	0.420073	1008
KAN_RESPONSE_TO_ARSENIC_TRIOXIDE	no	44	0.370149	1.21596	0.168467	0.312621	1009		TSUNODA_CISPLATIN_RESISTANCE_DN	no	24	0.388956	1.15842	0.24477	0.420192	1009
RASHI_RESPONSE_TO_IONIZING_RADIATION_6	no	56	0.350298	1.21501	0.160714	0.313907	1010		AMIT_EGF_RESPONSE_120_HELA	no	45	0.350384	1.15833	0.228033	0.419959	1010
SWEET_KRAS_TARGETS_UP	no	40	0.365668	1.21429	0.172113	0.314798	1011		SANDERSON_PPARA_TARGETS	no	10	0.504761	1.15819	0.296066	0.419834	1011
HIRSCH_CELLULAR_TRANSFORMATION_SIGNATURE_UP	no	176	0.294604	1.21427	0.0725	0.314521	1012		FURUKAWA_DUSP6_TARGETS_PCI35_UP	no	38	0.353363	1.15793	0.227273	0.419908	1012
NOURUZI_NEPC_ASCL1_TARGETS	no	36	0.38321	1.21415	0.193059	0.314403	1013		ACEVEDO_LIVER_CANCER_WITH_H3K27ME3_UP	no	81	0.311889	1.15767	0.208835	0.419975	1013
RIZKI_TUMOR_INVASIVENESS_3D_DN	no	166	0.29397	1.21221	0.0813954	0.317251	1014		ZHU_CMV_8_HR_UP	no	29	0.390352	1.15758	0.232381	0.419806	1014
KIM_GASTRIC_CANCER_CHEMOSENSITIVITY	no	60	0.349881	1.2118	0.172185	0.317609	1015		MCBRYAN_PUBERTAL_BREAST_5_6WK_UP	no	63	0.325999	1.157	0.198347	0.420656	1015
KYNG_WERNER_SYNDROM_DN	no	12	0.503288	1.21163	0.221519	0.317552	1016		BECKER_TAMOXIFEN_RESISTANCE_UP	no	28	0.386123	1.15654	0.263374	0.421163	1016
BOYLAN_MULTIPLE_MYELOMA_D_DN	no	60	0.339014	1.21139	0.143187	0.31766	1017		MEBARKI_HCC_PROGENITOR_FZD8CRD_DN	no	172	0.278608	1.15578	0.134	0.422361	1017
KENNY_CTNNB1_TARGETS_UP	no	34	0.389205	1.21008	0.192623	0.319529	1018		BAKKER_FOXO3_TARGETS_DN	no	119	0.295949	1.15556	0.165254	0.422357	1018
BIDUS_METASTASIS_DN	no	106	0.312145	1.20944	0.0952381	0.320233	1019		MARTINEZ_RB1_TARGETS_UP	no	442	0.252883	1.15532	0.1	0.422411	1019
CHARAFE_BREAST_CANCER_LUMINAL_VS_MESENCHYMAL_UP	no	255	0.280579	1.20939	0.0698925	0.320019	1020		HELLER_HDAC_TARGETS_SILENCED_BY_METHYLATION_DN	no	210	0.271738	1.1545	0.139676	0.423772	1020
MORI_IMMATURE_B_LYMPHOCYTE_UP	no	47	0.365436	1.20935	0.174208	0.319793	1021		LIU_CMYB_TARGETS_UP	no	102	0.296818	1.15443	0.179592	0.423497	1021
LEE_TARGETS_OF_PTCH1_AND_SUFU_UP	no	31	0.389829	1.20929	0.163043	0.319574	1022		SUNG_METASTASIS_STROMA_DN	no	35	0.358009	1.15397	0.237425	0.423975	1022
DEURIG_T_CELL_PROLYMPHOCYTIC_LEUKEMIA_UP	no	206	0.289426	1.20922	0.0825472	0.31939	1023		WANG_LMO4_TARGETS_UP	no	288	0.263605	1.15171	0.112167	0.428446	1023
FERRANDO_LYL1_NEIGHBORS	no	11	0.514832	1.20905	0.236842	0.31935	1024		BRACHAT_RESPONSE_TO_CISPLATIN	no	20	0.418354	1.15146	0.273319	0.42864	1024
ODONNELL_TARGETS_OF_MYC_AND_TFRC_DN	yes	28	0.407493	1.209	0.192399	0.319152	1025		PANGAS_TUMOR_SUPPRESSION_BY_SMAD1_AND_SMAD5_UP	no	67	0.320023	1.1514	0.207547	0.428352	1025
MARTINEZ_RESPONSE_TO_TRABECTEDIN_UP	no	51	0.351394	1.20897	0.149573	0.318869	1026		MEINHOLD_OVARIAN_CANCER_LOW_GRADE_DN	no	17	0.426829	1.15055	0.290766	0.429725	1026
IVANOVA_HEMATOPOIESIS_MATURE_CELL	no	207	0.287084	1.20617	0.0728155	0.323269	1027		MARKEY_RB1_CHRONIC_LOF_UP	no	69	0.316837	1.15011	0.198347	0.430277	1027
MCBRYAN_PUBERTAL_BREAST_6_7WK_UP	no	136	0.299723	1.20601	0.105012	0.323225	1028		LANDIS_ERBB2_BREAST_TUMORS_324_UP	no	94	0.303865	1.1484	0.212121	0.433473	1028
WANG_TUMOR_INVASIVENESS_DN	no	177	0.291062	1.20586	0.0658537	0.323152	1029		CHOI_ATL_STAGE_PREDICTOR	no	42	0.344972	1.14829	0.232794	0.433294	1029
WIERENGA_STAT5A_TARGETS_GROUP1	no	58	0.346953	1.20547	0.169336	0.323543	1030		ZHAN_LATE_DIFFERENTIATION_GENES_DN	no	11	0.480423	1.14801	0.288382	0.433496	1030
MUELLER_COMMON_TARGETS_OF_AML_FUSIONS_UP	no	11	0.502538	1.20547	0.224359	0.323233	1031		CHIARETTI_T_ALL_RELAPSE_PROGNOSIS	no	15	0.453195	1.14732	0.286	0.434548	1031
HEDENFALK_BREAST_CANCER_BRACX_UP	no	15	0.466268	1.20544	0.20296	0.322983	1032		KAN_RESPONSE_TO_ARSENIC_TRIOXIDE	no	42	0.344094	1.14672	0.23494	0.435358	1032
FUJII_YBX1_TARGETS_UP	no	24	0.416147	1.20536	0.207877	0.322783	1033		BAE_BRCA1_TARGETS_UP	no	51	0.331022	1.14662	0.205074	0.435168	1033
GRAESSMANN_APOPTOSIS_BY_SERUM_DEPRIVATION_UP	no	351	0.268999	1.20527	0.0301508	0.322661	1034		RORIE_TARGETS_OF_EWSR1_FLI1_FUSION_UP	no	11	0.475278	1.14638	0.283433	0.435256	1034
GRAESSMANN_APOPTOSIS_BY_SERUM_DEPRIVATION_DN	no	142	0.294033	1.20514	0.0953545	0.322557	1035		KIM_GERMINAL_CENTER_T_HELPER_UP	no	54	0.331009	1.14595	0.245203	0.435747	1035
IVANOVA_HEMATOPOIESIS_STEM_CELL_LONG_TERM	no	93	0.315886	1.20316	0.141176	0.325601	1036		MARSON_FOXP3_CORE_DIRECT_TARGETS	no	13	0.467769	1.14586	0.303279	0.435547	1036
ZHAN_MULTIPLE_MYELOMA_CD1_VS_CD2_DN	no	40	0.372834	1.20272	0.172113	0.326033	1037		WANG_TARGETS_OF_MLL_CBP_FUSION_UP	no	28	0.37925	1.14378	0.2749	0.439704	1037
SCHLESINGER_METHYLATED_DE_NOVO_IN_CANCER	no	21	0.435805	1.20242	0.210412	0.326259	1038		JEON_SMAD6_TARGETS_UP	no	11	0.470295	1.14377	0.313929	0.439303	1038
VANTVEER_BREAST_CANCER_ESR1_UP	no	107	0.310585	1.20075	0.13785	0.328891	1039		NIKOLSKY_BREAST_CANCER_8Q23_Q24_AMPLICON	no	101	0.296259	1.14235	0.202532	0.442008	1039
LEE_LIVER_CANCER_SURVIVAL_DN	no	141	0.300557	1.20036	0.0961098	0.329258	1040		FLECHNER_BIOPSY_KIDNEY_TRANSPLANT_OK_VS_DONOR_UP	no	457	0.248692	1.14205	0.106918	0.442269	1040
KYNG_WERNER_SYNDROM_AND_NORMAL_AGING_DN	no	137	0.295859	1.19948	0.108545	0.330476	1041		DOUGLAS_BMI1_TARGETS_UP	no	370	0.252163	1.14165	0.093361	0.442751	1041
APPEL_IMATINIB_RESPONSE	no	22	0.437306	1.19939	0.217204	0.330303	1042		GAVIN_FOXP3_TARGETS_CLUSTER_P6	no	54	0.327491	1.14143	0.236581	0.442811	1042
RAGHAVACHARI_PLATELET_SPECIFIC_GENES	no	44	0.360405	1.19923	0.200456	0.330257	1043		APRELIKOVA_BRCA1_TARGETS	no	33	0.366862	1.14138	0.277666	0.442507	1043
NIKOLSKY_BREAST_CANCER_8Q12_Q22_AMPLICON	no	70	0.329009	1.19872	0.151242	0.330837	1044		CHUANG_OXIDATIVE_STRESS_RESPONSE_UP	no	17	0.426114	1.14124	0.292929	0.442391	1044
SEITZ_NEOPLASTIC_TRANSFORMATION_BY_8P_DELETION_UP	no	29	0.398968	1.19854	0.212058	0.330853	1045		KYNG_WERNER_SYNDROM_UP	no	10	0.492941	1.141	0.310891	0.442463	1045
AMIT_EGF_RESPONSE_480_HELA	no	108	0.307566	1.1983	0.120098	0.330951	1046		HERNANDEZ_MITOTIC_ARREST_BY_DOCETAXEL_1_DN	no	16	0.438945	1.14089	0.310277	0.44228	1046
WANG_METASTASIS_OF_BREAST_CANCER_ESR1_DN	no	16	0.458968	1.19829	0.222467	0.330652	1047		SASAI_RESISTANCE_TO_NEOPLASTIC_TRANSFROMATION	no	26	0.386426	1.14031	0.274059	0.443077	1047
MEBARKI_HCC_PROGENITOR_FZD8CRD_DN	no	143	0.297677	1.19729	0.12297	0.332003	1048		BARIS_THYROID_CANCER_UP	no	20	0.419745	1.13968	0.310062	0.444041	1048
GAUSSMANN_MLL_AF4_FUSION_TARGETS_F_DN	no	14	0.477088	1.19721	0.233624	0.331813	1049		CHIBA_RESPONSE_TO_TSA_UP	no	25	0.391251	1.13917	0.291913	0.444715	1049
CREIGHTON_ENDOCRINE_THERAPY_RESISTANCE_3	no	430	0.262862	1.19592	0.039267	0.333698	1050		BHATI_G2M_ARREST_BY_2METHOXYESTRADIOL_DN	no	84	0.304697	1.13854	0.191617	0.445656	1050
ROY_WOUND_BLOOD_VESSEL_UP	no	19	0.449	1.19586	0.223427	0.333462	1051		LANDIS_BREAST_CANCER_PROGRESSION_UP	no	27	0.379374	1.13781	0.27307	0.446751	1051
BLANCO_MELO_BRONCHIAL_EPITHELIAL_CELLS_INFLUENZA_A_DEL_NS1_INFECTION_DN	no	84	0.32176	1.19583	0.152941	0.333212	1052		GUTIERREZ_CHRONIC_LYMPHOCYTIC_LEUKEMIA_DN	no	56	0.322061	1.13759	0.198364	0.446821	1052
RIGGI_EWING_SARCOMA_PROGENITOR_DN	no	47	0.35877	1.19581	0.192825	0.332936	1053		TANG_SENESCENCE_TP53_TARGETS_DN	no	29	0.370012	1.13754	0.268	0.446491	1053
CHEN_LUNG_CANCER_SURVIVAL	no	17	0.449656	1.19547	0.244444	0.333129	1054		WANG_RESPONSE_TO_GSK3_INHIBITOR_SB216763_DN	no	281	0.257756	1.13735	0.131429	0.446459	1054
DELASERNA_MYOD_TARGETS_UP	no	49	0.352521	1.19539	0.161593	0.332996	1055		DEBIASI_APOPTOSIS_BY_REOVIRUS_INFECTION_DN	no	209	0.266856	1.13629	0.157371	0.448304	1055
BENPORATH_ES_1	no	237	0.276398	1.19514	0.0634921	0.333118	1056		FOURNIER_ACINAR_DEVELOPMENT_EARLY_UP	no	13	0.46183	1.13609	0.274747	0.448332	1056
BORLAK_LIVER_CANCER_EGF_UP	no	31	0.392517	1.19438	0.2	0.334149	1057		HEDENFALK_BREAST_CANCER_BRACX_UP	no	16	0.427131	1.136	0.298174	0.448113	1057
FOSTER_KDM1A_TARGETS_DN	no	142	0.296241	1.19368	0.0997567	0.335064	1058		SERVITJA_LIVER_HNF1A_TARGETS_DN	no	54	0.331785	1.13556	0.240664	0.448638	1058
WAKABAYASHI_ADIPOGENESIS_PPARG_RXRA_BOUND_36HR	no	114	0.305145	1.19349	0.114416	0.335076	1059		LUCAS_HNF4A_TARGETS_UP	no	31	0.370059	1.13553	0.270103	0.448275	1059
BURTON_ADIPOGENESIS_2	no	46	0.354238	1.19346	0.196544	0.334821	1060		GARGALOVIC_RESPONSE_TO_OXIDIZED_PHOSPHOLIPIDS_PINK_DN	no	15	0.434615	1.13541	0.281124	0.448112	1060
CHEN_LIVER_METABOLISM_QTL_CIS	no	62	0.34356	1.19345	0.20915	0.334511	1061		NIKOLSKY_BREAST_CANCER_17Q21_Q25_AMPLICON	no	217	0.265796	1.13534	0.154959	0.447823	1061
LUI_THYROID_CANCER_CLUSTER_4	no	14	0.476379	1.19289	0.227848	0.335186	1062		LEE_CALORIE_RESTRICTION_NEOCORTEX_UP	no	40	0.35318	1.1349	0.250513	0.448334	1062
THEILGAARD_NEUTROPHIL_AT_SKIN_WOUND_DN	no	203	0.283505	1.19251	0.0857143	0.335525	1063		CHOW_RASSF1_TARGETS_DN	no	29	0.377483	1.13474	0.30303	0.448277	1063
YAMAZAKI_TCEB3_TARGETS_UP	no	91	0.314048	1.19243	0.139535	0.335349	1064		CHEMNITZ_RESPONSE_TO_PROSTAGLANDIN_E2_DN	no	206	0.268167	1.13442	0.177489	0.448574	1064
CHOI_ATL_CHRONIC_VS_ACUTE_DN	no	18	0.443376	1.19177	0.250545	0.336181	1065		GARGALOVIC_RESPONSE_TO_OXIDIZED_PHOSPHOLIPIDS_PURPLE_DN	no	10	0.483256	1.13403	0.297787	0.448985	1065
LIN_NPAS4_TARGETS_DN	no	32	0.383706	1.19032	0.210046	0.338331	1066		MARKS_HDAC_TARGETS_UP	no	18	0.413041	1.13365	0.298755	0.449395	1066
BRUINS_UVC_RESPONSE_VIA_TP53_GROUP_B	no	291	0.272035	1.18914	0.0796915	0.340184	1067		BERENJENO_ROCK_SIGNALING_NOT_VIA_RHOA_UP	no	14	0.463348	1.13277	0.282787	0.450855	1067
LEIN_MIDBRAIN_MARKERS	no	32	0.389457	1.18748	0.218062	0.342799	1068		GRADE_COLON_AND_RECTAL_CANCER_DN	no	53	0.333145	1.13146	0.261147	0.453191	1068
JIANG_HYPOXIA_CANCER	no	46	0.360108	1.18714	0.204396	0.343113	1069		KANG_IMMORTALIZED_BY_TERT_DN	no	36	0.354908	1.13121	0.275934	0.453319	1069
GROSS_HYPOXIA_VIA_ELK3_AND_HIF1A_DN	no	74	0.322021	1.18708	0.147651	0.342916	1070		LEE_METASTASIS_AND_ALTERNATIVE_SPLICING_UP	no	41	0.338953	1.13103	0.260956	0.453307	1070
PLASARI_TGFB1_SIGNALING_VIA_NFIC_1HR_DN	no	56	0.344967	1.18671	0.170996	0.343207	1071		XU_HGF_SIGNALING_NOT_VIA_AKT1_48HR_DN	no	11	0.466025	1.13101	0.296296	0.452944	1071
SAMOLS_TARGETS_OF_KHSV_MIRNAS_DN	no	31	0.387741	1.1864	0.202532	0.343411	1072		DAZARD_RESPONSE_TO_UV_SCC_UP	no	78	0.304642	1.13	0.23327	0.454828	1072
VALK_AML_CLUSTER_13	no	14	0.468586	1.18627	0.231092	0.343371	1073		SAFFORD_T_LYMPHOCYTE_ANERGY	no	59	0.323756	1.12991	0.231855	0.454603	1073
ONO_AML1_TARGETS_UP	no	11	0.497383	1.18602	0.239669	0.343477	1074		KIM_WT1_TARGETS_12HR_DN	no	145	0.278307	1.12976	0.179959	0.454517	1074
CHEN_HOXA5_TARGETS_9HR_DN	no	30	0.390645	1.18388	0.211207	0.346912	1075		YANG_BCL3_TARGETS_UP	no	184	0.268995	1.12944	0.186408	0.454843	1075
FLECHNER_PBL_KIDNEY_TRANSPLANT_REJECTED_VS_OK_DN	no	47	0.354177	1.18264	0.221719	0.348821	1076		HIRSCH_CELLULAR_TRANSFORMATION_SIGNATURE_UP	no	179	0.269257	1.12932	0.183236	0.454691	1076
HOSHIDA_LIVER_CANCER_LATE_RECURRENCE_DN	no	30	0.389217	1.18241	0.212528	0.348893	1077		HERNANDEZ_ABERRANT_MITOSIS_BY_DOCETACEL_2NM_UP	no	33	0.35752	1.12809	0.259714	0.457085	1077
ACEVEDO_NORMAL_TISSUE_ADJACENT_TO_LIVER_TUMOR_UP	no	127	0.300377	1.18234	0.102326	0.348709	1078		KIM_HYPOXIA	no	14	0.439593	1.12809	0.323711	0.456663	1078
NAKAYAMA_SOFT_TISSUE_TUMORS_PCA1_DN	no	11	0.499622	1.18212	0.261641	0.348782	1079		PEDERSEN_METASTASIS_BY_ERBB2_ISOFORM_5	no	11	0.484868	1.12803	0.314286	0.456349	1079
LEIN_PONS_MARKERS	no	40	0.366107	1.18177	0.20045	0.349062	1080		KYNG_ENVIRONMENTAL_STRESS_RESPONSE_NOT_BY_GAMMA_IN_OLD	no	20	0.402607	1.12636	0.290188	0.459667	1080
MISSIAGLIA_REGULATED_BY_METHYLATION_DN	no	80	0.321877	1.18148	0.148741	0.349299	1081		BURTON_ADIPOGENESIS_9	no	52	0.329494	1.12596	0.269151	0.460113	1081
XIE_LT_HSC_S1PR3_OE_UP	no	12	0.494034	1.18145	0.243534	0.349032	1082		DOANE_RESPONSE_TO_ANDROGEN_UP	no	114	0.285716	1.12564	0.215447	0.460355	1082
SASAI_RESISTANCE_TO_NEOPLASTIC_TRANSFROMATION	no	25	0.406339	1.1792	0.226027	0.352662	1083		KAMMINGA_SENESCENCE	no	27	0.375054	1.1255	0.295082	0.460211	1083
DUTERTRE_ESTRADIOL_RESPONSE_24HR_UP	no	200	0.276636	1.17916	0.088729	0.35242	1084		SENESE_HDAC1_AND_HDAC2_TARGETS_UP	no	134	0.278251	1.12521	0.210526	0.460414	1084
KIM_TIAL1_TARGETS	no	22	0.421962	1.17908	0.216769	0.352233	1085		ONO_FOXP3_TARGETS_DN	no	25	0.381188	1.12485	0.308017	0.460754	1085
WEST_ADRENOCORTICAL_CARCINOMA_VS_ADENOMA_DN	no	15	0.466209	1.17891	0.23444	0.352211	1086		KANG_DOXORUBICIN_RESISTANCE_UP	no	36	0.353497	1.12429	0.285156	0.46151	1086
WONG_ADULT_TISSUE_STEM_MODULE	no	334	0.265931	1.17792	0.0681265	0.353617	1087		MIKKELSEN_NPC_HCP_WITH_H3K4ME3_AND_H3K27ME3	no	54	0.321233	1.12405	0.264762	0.461605	1087
FLORIO_NEOCORTEX_BASAL_RADIAL_GLIA_UP	no	89	0.320724	1.17765	0.152425	0.353814	1088		PLASARI_TGFB1_TARGETS_10HR_DN	no	113	0.290681	1.12167	0.213836	0.46632	1088
HAN_JNK_SINGALING_UP	no	20	0.436851	1.17748	0.237069	0.3538	1089		VANDESLUIS_COMMD1_TARGETS_GROUP_3_UP	no	35	0.356121	1.12029	0.281124	0.468979	1089
GROSS_HYPOXIA_VIA_ELK3_UP	no	150	0.29288	1.17703	0.134804	0.354311	1090		GARY_CD5_TARGETS_DN	no	405	0.245265	1.12028	0.120858	0.46858	1090
WANG_SMARCE1_TARGETS_UP	no	106	0.303802	1.17679	0.15814	0.354384	1091		MEBARKI_HCC_PROGENITOR_WNT_UP_CTNNB1_DEPENDENT	no	18	0.412313	1.11993	0.287425	0.468936	1091
ROYLANCE_BREAST_CANCER_16Q_COPY_NUMBER_DN	no	11	0.499874	1.17562	0.270968	0.356281	1092		KHETCHOUMIAN_TRIM24_TARGETS_UP	no	24	0.381428	1.11938	0.285714	0.469725	1092
LIN_SILENCED_BY_TUMOR_MICROENVIRONMENT	no	26	0.404009	1.17537	0.237136	0.356422	1093		CHICAS_RB1_TARGETS_SENESCENT	no	360	0.247163	1.11909	0.134694	0.469965	1093
HOFFMANN_SMALL_PRE_BII_TO_IMMATURE_B_LYMPHOCYTE_UP	no	45	0.34659	1.1747	0.18894	0.357286	1094		CAIRO_LIVER_DEVELOPMENT_UP	no	78	0.301001	1.11856	0.242	0.470709	1094
KIM_LIVER_CANCER_POOR_SURVIVAL_UP	no	16	0.456502	1.17358	0.257642	0.358943	1095		COLDREN_GEFITINIB_RESISTANCE_UP	no	72	0.30757	1.11834	0.258	0.470765	1095
ZHANG_TARGETS_OF_EWSR1_FLI1_FUSION	no	55	0.338566	1.17346	0.197674	0.358841	1096		HAHTOLA_SEZARY_SYNDROM_DN	no	14	0.439632	1.11773	0.306452	0.47176	1096
INGRAM_SHH_TARGETS_UP	no	57	0.342135	1.17338	0.210526	0.358664	1097		GOZGIT_ESR1_TARGETS_DN	no	358	0.24698	1.11761	0.134021	0.471559	1097
HOFFMANN_PRE_BI_TO_LARGE_PRE_BII_LYMPHOCYTE_UP	no	19	0.431045	1.17272	0.241803	0.359576	1098		APPIERTO_RESPONSE_TO_FENRETINIDE_UP	no	22	0.39139	1.11745	0.295499	0.471478	1098
KUNINGER_IGF1_VS_PDGFB_TARGETS_UP	no	28	0.390425	1.17206	0.239819	0.360517	1099		BOYLAN_MULTIPLE_MYELOMA_PCA1_UP	no	51	0.324246	1.11704	0.251012	0.471901	1099
ZHAN_MULTIPLE_MYELOMA_CD1_UP	no	22	0.41397	1.17158	0.241071	0.360989	1100		BAELDE_DIABETIC_NEPHROPATHY_UP	no	35	0.353162	1.11686	0.267191	0.471892	1100
CONCANNON_APOPTOSIS_BY_EPOXOMICIN_UP	no	165	0.284043	1.17095	0.125	0.361703	1101		FERREIRA_EWINGS_SARCOMA_UNSTABLE_VS_STABLE_UP	no	128	0.281676	1.11681	0.229039	0.471587	1101
TARTE_PLASMA_CELL_VS_B_LYMPHOCYTE_DN	no	36	0.372062	1.1698	0.239224	0.363504	1102		RAMASWAMY_METASTASIS_UP	no	56	0.321171	1.11641	0.251497	0.472076	1102
WILCOX_RESPONSE_TO_PROGESTERONE_UP	no	85	0.313452	1.16929	0.205607	0.364095	1103		PEDERSEN_TARGETS_OF_611CTF_ISOFORM_OF_ERBB2	no	35	0.351314	1.11626	0.286885	0.471995	1103
WANG_METASTASIS_OF_BREAST_CANCER_ESR1_UP	no	16	0.446131	1.16892	0.269912	0.36444	1104		BOWIE_RESPONSE_TO_TAMOXIFEN	no	15	0.427997	1.11619	0.31746	0.471735	1104
JIANG_HYPOXIA_VIA_VHL	no	16	0.442059	1.16861	0.237288	0.364634	1105		BROWNE_HCMV_INFECTION_30MIN_DN	no	75	0.30232	1.11569	0.262397	0.472459	1105
SHARMA_PILOCYTIC_ASTROCYTOMA_LOCATION_UP	no	14	0.455044	1.16848	0.262332	0.364575	1106		WEINMANN_ADAPTATION_TO_HYPOXIA_DN	no	11	0.46594	1.11538	0.329412	0.472735	1106
MYLLYKANGAS_AMPLIFICATION_HOT_SPOT_17	no	14	0.454592	1.16806	0.253219	0.365037	1107		ZHANG_ANTIVIRAL_RESPONSE_TO_RIBAVIRIN_UP	no	16	0.429073	1.11366	0.303213	0.476102	1107
GARGALOVIC_RESPONSE_TO_OXIDIZED_PHOSPHOLIPIDS_PURPLE_DN	no	10	0.51038	1.16774	0.28692	0.365264	1108		SHEPARD_CRASH_AND_BURN_MUTANT_UP	no	153	0.27096	1.11332	0.221328	0.476433	1108
WANG_CISPLATIN_RESPONSE_AND_XPC_DN	no	160	0.285945	1.16486	0.136691	0.370222	1109		HOFFMANN_LARGE_TO_SMALL_PRE_BII_LYMPHOCYTE_DN	no	36	0.351193	1.11298	0.309917	0.47676	1109
LEE_AGING_CEREBELLUM_UP	no	49	0.339761	1.16467	0.206897	0.370252	1110		MASSARWEH_TAMOXIFEN_RESISTANCE_DN	no	124	0.278469	1.11277	0.216274	0.47683	1110
FARMER_BREAST_CANCER_BASAL_VS_LULMINAL	no	195	0.275744	1.16452	0.114558	0.370174	1111		GREENBAUM_E2A_TARGETS_UP	no	21	0.399285	1.11268	0.29718	0.476585	1111
MIKKELSEN_MCV6_HCP_WITH_H3K27ME3	no	57	0.343628	1.16388	0.202299	0.371054	1112		BARRIER_COLON_CANCER_RECURRENCE_DN	no	15	0.42214	1.1121	0.316348	0.477415	1112
JOHANSSON_BRAIN_CANCER_EARLY_VS_LATE_DN	no	24	0.406412	1.1637	0.244755	0.371045	1113		WHITFIELD_CELL_CYCLE_G2	no	123	0.282268	1.11163	0.225806	0.478053	1113
FISCHER_DIRECT_P53_TARGETS_META_ANALYSIS	no	210	0.275614	1.16286	0.09799	0.372223	1114		XIE_ST_HSC_S1PR3_OE_UP	no	91	0.292727	1.11125	0.245211	0.478457	1114
HERNANDEZ_ABERRANT_MITOSIS_BY_DOCETACEL_2NM_UP	no	34	0.374612	1.16265	0.25261	0.372309	1115		BOYAULT_LIVER_CANCER_SUBCLASS_G123_DN	no	26	0.374856	1.11104	0.293666	0.478538	1115
SUNG_METASTASIS_STROMA_UP	no	67	0.324559	1.16244	0.199074	0.372356	1116		NIKOLSKY_BREAST_CANCER_16P13_AMPLICON	no	74	0.303691	1.11035	0.259259	0.479667	1116
BOYAULT_LIVER_CANCER_SUBCLASS_G123_UP	no	36	0.363472	1.16215	0.2287	0.372521	1117		MARCHINI_TRABECTEDIN_RESISTANCE_UP	no	12	0.456834	1.10987	0.34308	0.480379	1117
MILI_PSEUDOPODIA	no	38	0.359561	1.16121	0.238197	0.373911	1118		SMID_BREAST_CANCER_LUMINAL_A_DN	no	12	0.450893	1.10928	0.308712	0.481248	1118
BANDRES_RESPONSE_TO_CARMUSTIN_MGMT_48HR_DN	no	72	0.319526	1.16102	0.172646	0.373967	1119		FARMER_BREAST_CANCER_BASAL_VS_LULMINAL	no	213	0.256174	1.10903	0.167715	0.481353	1119
LIU_BREAST_CANCER	no	20	0.422671	1.16086	0.271739	0.373942	1120		BOYAULT_LIVER_CANCER_SUBCLASS_G123_UP	no	36	0.34588	1.10854	0.298569	0.482021	1120
NAKAMURA_METASTASIS_MODEL_UP	no	27	0.394146	1.16074	0.245203	0.373836	1121		ZHENG_GLIOBLASTOMA_PLASTICITY_UP	no	127	0.275713	1.10704	0.235756	0.485047	1121
GEISS_RESPONSE_TO_DSRNA_UP	no	26	0.392831	1.15941	0.255914	0.376067	1122		BLANCO_MELO_BRONCHIAL_EPITHELIAL_CELLS_INFLUENZA_A_INFECTION_DN	no	43	0.332104	1.10698	0.295019	0.484744	1122
RAY_TUMORIGENESIS_BY_ERBB2_CDC25A_UP	no	97	0.304219	1.15842	0.149888	0.377637	1123		AZARE_STAT3_TARGETS	no	15	0.431902	1.10563	0.309572	0.487434	1123
TAVOR_CEBPA_TARGETS_UP	no	26	0.393066	1.1577	0.257271	0.378665	1124		RIGGI_EWING_SARCOMA_PROGENITOR_UP	no	171	0.266946	1.10551	0.215645	0.487296	1124
SU_PANCREAS	no	18	0.424317	1.15678	0.271552	0.380086	1125		VARELA_ZMPSTE24_TARGETS_DN	no	22	0.387404	1.10351	0.323643	0.491492	1125
SHEPARD_BMYB_MORPHOLINO_DN	no	90	0.308848	1.15659	0.18599	0.380122	1126		BROWNE_HCMV_INFECTION_14HR_DN	no	171	0.264744	1.10263	0.215909	0.493059	1126
GOTZMANN_EPITHELIAL_TO_MESENCHYMAL_TRANSITION_DN	no	144	0.284964	1.15345	0.158482	0.385537	1127		YAMAZAKI_TCEB3_TARGETS_UP	no	93	0.288954	1.10205	0.258449	0.493914	1127
ODONNELL_TFRC_TARGETS_DN	no	64	0.326087	1.15333	0.209877	0.385453	1128		BOYAULT_LIVER_CANCER_SUBCLASS_G3_DN	no	21	0.385283	1.10083	0.318091	0.496359	1128
TURASHVILI_BREAST_DUCTAL_CARCINOMA_VS_LOBULAR_NORMAL_UP	no	44	0.353505	1.15333	0.225446	0.385117	1129		HUNSBERGER_EXERCISE_REGULATED_GENES	no	15	0.417221	1.10063	0.339844	0.496372	1129
TOMIDA_METASTASIS_DN	no	12	0.466339	1.15309	0.311966	0.385232	1130		MAHAJAN_RESPONSE_TO_IL1A_DN	no	48	0.325979	1.10013	0.285714	0.497002	1130
CARRILLOREIXACH_HEPATOBLASTOMA_VS_NORMAL_UP	no	446	0.25092	1.15224	0.08	0.386561	1131		MOLENAAR_TARGETS_OF_CCND1_AND_CDK4_DN	no	37	0.335089	1.0995	0.304167	0.497987	1131
ZHU_CMV_ALL_DN	no	53	0.336815	1.15028	0.218962	0.389961	1132		WANG_IMMORTALIZED_BY_HOXA9_AND_MEIS1_UP	no	10	0.473964	1.09862	0.341463	0.499543	1132
XU_RESPONSE_TO_TRETINOIN_UP	no	14	0.449027	1.14753	0.30786	0.39493	1133		RUIZ_TNC_TARGETS_DN	no	85	0.296021	1.09733	0.260163	0.502051	1133
WHITFIELD_CELL_CYCLE_S	no	101	0.30044	1.14646	0.200893	0.396727	1134		BONOME_OVARIAN_CANCER_SURVIVAL_OPTIMAL_DEBULKING	no	163	0.265905	1.09726	0.234801	0.501766	1134
BROWNE_HCMV_INFECTION_2HR_DN	no	23	0.406793	1.14629	0.275109	0.396685	1135		ROYLANCE_BREAST_CANCER_16Q_COPY_NUMBER_DN	no	12	0.461761	1.0969	0.362934	0.502157	1135
DACOSTA_UV_RESPONSE_VIA_ERCC3_COMMON_UP	no	55	0.330683	1.14581	0.241218	0.397315	1136		NADLER_HYPERGLYCEMIA_AT_OBESITY	no	43	0.331839	1.09673	0.310127	0.502144	1136
FOSTER_TOLERANT_MACROPHAGE_DN	no	282	0.261514	1.1457	0.0909091	0.397187	1137		RYAN_MANTLE_CELL_LYMPHOMA_NOTCH_DIRECT_UP	no	119	0.276023	1.09514	0.259048	0.505518	1137
AIYAR_COBRA1_TARGETS_UP	no	23	0.401426	1.14538	0.264444	0.397446	1138		BOYLAN_MULTIPLE_MYELOMA_C_D_UP	no	100	0.282531	1.09491	0.265393	0.505625	1138
BAE_BRCA1_TARGETS_UP	no	48	0.33954	1.14358	0.24197	0.40071	1139		LIANG_HEMATOPOIESIS_STEM_CELL_NUMBER_SMALL_VS_HUGE_DN	no	28	0.366768	1.09408	0.346693	0.507184	1139
KINSEY_TARGETS_OF_EWSR1_FLII_FUSION_DN	no	178	0.275869	1.14228	0.156863	0.402867	1140		OHM_METHYLATED_IN_ADULT_CANCERS	no	15	0.428794	1.09383	0.337553	0.507328	1140
MARZEC_IL2_SIGNALING_DN	no	22	0.402821	1.14191	0.260593	0.403261	1141		AMIT_EGF_RESPONSE_480_HELA	no	112	0.27554	1.09378	0.270613	0.506994	1141
KOKKINAKIS_METHIONINE_DEPRIVATION_96HR_UP	no	72	0.315997	1.14049	0.231111	0.405769	1142		BOWIE_RESPONSE_TO_EXTRACELLULAR_MATRIX	no	16	0.407539	1.0936	0.334579	0.506972	1142
PARK_HSC_VS_MULTIPOTENT_PROGENITORS_UP	no	15	0.43979	1.14034	0.281879	0.405722	1143		BOCHKIS_FOXA2_TARGETS	no	276	0.247856	1.09334	0.190045	0.5071	1143
HOEBEKE_LYMPHOID_STEM_CELL_DN	no	58	0.324235	1.13875	0.235556	0.408549	1144		MEISSNER_NPC_HCP_WITH_H3K4ME2	no	176	0.26317	1.09304	0.239604	0.507375	1144
ONO_FOXP3_TARGETS_UP	no	13	0.454839	1.13776	0.296137	0.410235	1145		JEPSEN_SMRT_TARGETS	no	19	0.393096	1.09209	0.348697	0.509122	1145
TONG_INTERACT_WITH_PTTG1	no	44	0.344749	1.13623	0.251748	0.412741	1146		FOSTER_TOLERANT_MACROPHAGE_DN	no	285	0.249079	1.09188	0.205628	0.509222	1146
ONDER_CDH1_SIGNALING_VIA_CTNNB1	no	27	0.379993	1.13474	0.266247	0.415494	1147		SAKAI_TUMOR_INFILTRATING_MONOCYTES_DN	no	68	0.302367	1.09147	0.281893	0.509689	1147
DAIRKEE_CANCER_PRONE_RESPONSE_BPA	no	40	0.350028	1.13366	0.25977	0.417277	1148		LIANG_SILENCED_BY_METHYLATION_2	no	21	0.390139	1.09023	0.364979	0.512207	1148
GRAHAM_NORMAL_QUIESCENT_VS_NORMAL_DIVIDING_UP	no	30	0.373779	1.13358	0.265934	0.417098	1149		MANNE_COVID19_ICU_VS_HEALTHY_DONOR_PLATELETS_DN	no	58	0.313732	1.08959	0.298246	0.513296	1149
DARWICHE_SKIN_TUMOR_PROMOTER_UP	no	80	0.304404	1.13346	0.219616	0.416974	1150		LI_WILMS_TUMOR_VS_FETAL_KIDNEY_1_UP	no	99	0.28242	1.08944	0.285141	0.513217	1150
SAFFORD_T_LYMPHOCYTE_ANERGY	no	56	0.328571	1.13337	0.220302	0.41684	1151		BONOME_OVARIAN_CANCER_POOR_SURVIVAL_DN	no	20	0.400858	1.0894	0.349328	0.512886	1151
ONDER_CDH1_TARGETS_1_DN	no	100	0.292783	1.13289	0.220183	0.417488	1152		DER_IFN_GAMMA_RESPONSE_UP	no	61	0.311583	1.08904	0.282979	0.513254	1152
QI_HYPOXIA	no	82	0.30312	1.13284	0.206667	0.417236	1153		LIU_SOX4_TARGETS_DN	no	270	0.247878	1.08823	0.237603	0.514745	1153
LEE_LIVER_CANCER_E2F1_DN	no	23	0.399022	1.13251	0.280778	0.417574	1154		CAVARD_LIVER_CANCER_MALIGNANT_VS_BENIGN	no	12	0.449722	1.08766	0.375723	0.515613	1154
HOFMANN_MYELODYSPLASTIC_SYNDROM_LOW_RISK_UP	no	13	0.444467	1.13239	0.3	0.417445	1155		TCGA_GLIOBLASTOMA_COPY_NUMBER_UP	no	54	0.311747	1.08718	0.312	0.516289	1155
BROWNE_HCMV_INFECTION_24HR_UP	no	94	0.300052	1.13198	0.198113	0.417896	1156		MIKKELSEN_MEF_HCP_WITH_H3_UNMETHYLATED	no	53	0.315754	1.08629	0.302605	0.517901	1156
PUJANA_BREAST_CANCER_WITH_BRCA1_MUTATED_UP	no	48	0.341371	1.13038	0.259179	0.420866	1157		HOLLEMAN_ASPARAGINASE_RESISTANCE_ALL_DN	no	24	0.378304	1.08613	0.345168	0.517827	1157
FEVR_CTNNB1_TARGETS_DN	no	421	0.247783	1.13026	0.10101	0.420742	1158		MALONEY_RESPONSE_TO_17AAG_UP	no	28	0.353856	1.08559	0.335938	0.518741	1158
GERY_CEBP_TARGETS	no	68	0.311915	1.13024	0.213303	0.420406	1159		BLANCO_MELO_HUMAN_PARAINFLUENZA_VIRUS_3_INFECTION_A594_CELLS_UP	no	119	0.272913	1.08438	0.258264	0.521176	1159
GREGORY_SYNTHETIC_LETHAL_WITH_IMATINIB	no	96	0.29764	1.1298	0.222222	0.420941	1160		MIKKELSEN_MCV6_LCP_WITH_H3K4ME3	no	80	0.292258	1.08417	0.29505	0.52122	1160
LEE_NEURAL_CREST_STEM_CELL_DN	no	50	0.340781	1.12966	0.254989	0.420877	1161		SCHRAETS_MLL_TARGETS_UP	no	11	0.459375	1.08405	0.376754	0.521053	1161
MONNIER_POSTRADIATION_TUMOR_ESCAPE_DN	no	285	0.257675	1.12887	0.0992556	0.422125	1162		RUAN_RESPONSE_TO_TNF_TROGLITAZONE_DN	no	21	0.386652	1.08355	0.333333	0.521871	1162
CARRILLOREIXACH_HEPATOBLASTOMA_VS_NORMAL_HYPOMETHYLATED_AND_UP	no	64	0.317943	1.12828	0.224299	0.423056	1163		ELVIDGE_HIF1A_AND_HIF2A_TARGETS_DN	no	56	0.315197	1.08292	0.308151	0.522933	1163
SHAFFER_IRF4_TARGETS_IN_ACTIVATED_DENDRITIC_CELL	no	55	0.322156	1.12772	0.224537	0.423845	1164		LINDGREN_BLADDER_CANCER_CLUSTER_3_DN	no	158	0.25975	1.07907	0.282474	0.531786	1164
FUJII_YBX1_TARGETS_DN	no	143	0.283015	1.1277	0.187192	0.423517	1165		SMIRNOV_RESPONSE_TO_IR_6HR_UP	no	126	0.270339	1.07875	0.289157	0.532068	1165
TSENG_IRS1_TARGETS_DN	no	64	0.319791	1.12714	0.262712	0.424323	1166		MIDORIKAWA_AMPLIFIED_IN_LIVER_CANCER	no	29	0.356831	1.07775	0.322645	0.534055	1166
BLANCO_MELO_RESPIRATORY_SYNCYTIAL_VIRUS_INFECTION_A594_CELLS_DN	no	27	0.367687	1.12706	0.258772	0.424146	1167		HU_GENOTOXIN_ACTION_DIRECT_VS_INDIRECT_24HR	no	44	0.323685	1.07744	0.335283	0.53436	1167
KASLER_HDAC7_TARGETS_1_UP	no	157	0.277009	1.12679	0.185446	0.424285	1168		ONKEN_UVEAL_MELANOMA_DN	no	391	0.236471	1.07561	0.243129	0.538316	1168
NIKOLSKY_BREAST_CANCER_6P24_P22_AMPLICON	no	15	0.43846	1.12678	0.306748	0.423946	1169		POS_HISTAMINE_RESPONSE_NETWORK	no	16	0.407341	1.07527	0.364185	0.538658	1169
KANNAN_TP53_TARGETS_DN	no	12	0.464152	1.12584	0.321888	0.425519	1170		VANDESLUIS_COMMD1_TARGETS_GROUP_2_UP	no	10	0.471435	1.07383	0.392193	0.541712	1170
CHICAS_RB1_TARGETS_LOW_SERUM	no	60	0.320222	1.12575	0.236443	0.425341	1171		WORSCHECH_TUMOR_REJECTION_UP	no	22	0.381548	1.0736	0.355102	0.541823	1171
DAIRKEE_CANCER_PRONE_RESPONSE_E2	no	18	0.420478	1.1252	0.302772	0.426056	1172		NAKAYAMA_FRA2_TARGETS	no	30	0.349653	1.0735	0.358149	0.541584	1172
NAKAMURA_ADIPOGENESIS_LATE_UP	no	68	0.310667	1.12348	0.233184	0.429311	1173		BROWNE_HCMV_INFECTION_8HR_DN	no	26	0.364722	1.07343	0.349896	0.541334	1173
TOOKER_GEMCITABINE_RESISTANCE_DN	no	96	0.293297	1.12324	0.221176	0.42945	1174		CAIRO_HEPATOBLASTOMA_CLASSES_DN	no	108	0.274028	1.07302	0.294118	0.541858	1174
DELPUECH_FOXO3_TARGETS_UP	no	36	0.352174	1.12307	0.270968	0.429464	1175		STEIN_ESRRA_TARGETS_DN	no	80	0.286327	1.07289	0.314583	0.541703	1175
RODRIGUES_NTN1_TARGETS_DN	no	82	0.305015	1.12277	0.221477	0.429676	1176		SENGUPTA_NASOPHARYNGEAL_CARCINOMA_DN	no	122	0.270885	1.0725	0.300403	0.542205	1176
SAKAI_TUMOR_INFILTRATING_MONOCYTES_DN	no	68	0.317858	1.12136	0.241627	0.432256	1177		MARTINEZ_RB1_AND_TP53_TARGETS_DN	no	374	0.236317	1.07167	0.218324	0.543923	1177
KOKKINAKIS_METHIONINE_DEPRIVATION_48HR_UP	no	78	0.306261	1.12135	0.246154	0.431895	1178		MOREAUX_MULTIPLE_MYELOMA_BY_TACI_DN	no	166	0.259718	1.07079	0.287379	0.545606	1178
WANG_RECURRENT_LIVER_CANCER_UP	no	16	0.43895	1.12116	0.296537	0.431904	1179		LI_PROSTATE_CANCER_EPIGENETIC	no	12	0.437573	1.07048	0.376258	0.545954	1179
VALK_AML_CLUSTER_8	no	10	0.481475	1.12115	0.333333	0.431563	1180		BOYLAN_MULTIPLE_MYELOMA_D_DN	no	59	0.307014	1.07039	0.320755	0.545728	1180
PETRETTO_HEART_MASS_QTL_CIS_UP	no	25	0.381655	1.11969	0.312236	0.434212	1181		WIKMAN_ASBESTOS_LUNG_CANCER_DN	no	19	0.393814	1.07028	0.358452	0.545566	1181
RAY_TARGETS_OF_P210_BCR_ABL_FUSION_DN	no	10	0.499236	1.11955	0.33698	0.434107	1182		LEE_LIVER_CANCER_MYC_TGFA_UP	yes	35	0.339276	1.06911	0.355865	0.548041	1182
MARTORIATI_MDM4_TARGETS_NEUROEPITHELIUM_UP	no	98	0.291097	1.11942	0.218468	0.433995	1183		SCHLOSSER_SERUM_RESPONSE_AUGMENTED_BY_MYC	no	94	0.28528	1.0689	0.320939	0.548089	1183
GOZGIT_ESR1_TARGETS_UP	no	59	0.317049	1.11918	0.248307	0.434159	1184		VECCHI_GASTRIC_CANCER_EARLY_DN	no	109	0.274953	1.06874	0.296296	0.548029	1184
SCHAEFFER_PROSTATE_DEVELOPMENT_6HR_UP	no	99	0.292676	1.11812	0.236407	0.435967	1185		BILANGES_RAPAMYCIN_SENSITIVE_GENES	no	27	0.360792	1.06831	0.346076	0.548592	1185
MASSARWEH_TAMOXIFEN_RESISTANCE_UP	no	337	0.250249	1.11784	0.147059	0.436221	1186		GUO_HEX_TARGETS_DN	no	36	0.333469	1.06803	0.362934	0.548771	1186
GAUSSMANN_MLL_AF4_FUSION_TARGETS_F_UP	no	75	0.305594	1.11618	0.260982	0.439413	1187		BOHN_PRIMARY_IMMUNODEFICIENCY_SYNDROM_DN	no	30	0.350306	1.06713	0.359841	0.55052	1187
TSUNODA_CISPLATIN_RESISTANCE_DN	no	22	0.394916	1.11595	0.290618	0.439546	1188		LEE_LIVER_CANCER_CIPROFIBRATE_DN	no	21	0.374831	1.06702	0.347648	0.550362	1188
NUNODA_RESPONSE_TO_DASATINIB_IMATINIB_UP	no	25	0.384446	1.11594	0.298097	0.4392	1189		KOKKINAKIS_METHIONINE_DEPRIVATION_96HR_DN	no	53	0.312951	1.06583	0.374494	0.55285	1189
OHM_METHYLATED_IN_ADULT_CANCERS	no	12	0.467572	1.1152	0.341102	0.440406	1190		RAY_TUMORIGENESIS_BY_ERBB2_CDC25A_UP	no	102	0.275713	1.06556	0.32636	0.553053	1190
DOUGLAS_BMI1_TARGETS_DN	no	255	0.260351	1.11507	0.184211	0.440308	1191		WU_HBX_TARGETS_1_UP	no	10	0.457945	1.06537	0.383534	0.553052	1191
OZEN_MIR125B1_TARGETS	no	19	0.409566	1.11481	0.331942	0.440518	1192		PEART_HDAC_PROLIFERATION_CLUSTER_UP	no	47	0.31521	1.06515	0.350775	0.553155	1192
TONKS_TARGETS_OF_RUNX1_RUNX1T1_FUSION_ERYTHROCYTE_UP	no	75	0.302532	1.11433	0.239374	0.441169	1193		GERHOLD_ADIPOGENESIS_UP	no	34	0.337885	1.06502	0.344969	0.553006	1193
BYSTROEM_CORRELATED_WITH_IL5_DN	no	54	0.324026	1.11414	0.243363	0.441191	1194		RICKMAN_HEAD_AND_NECK_CANCER_F	no	18	0.38735	1.06424	0.384758	0.554391	1194
SENGUPTA_NASOPHARYNGEAL_CARCINOMA_DN	no	104	0.285263	1.1138	0.211009	0.441509	1195		KAYO_CALORIE_RESTRICTION_MUSCLE_DN	no	55	0.301168	1.06412	0.339321	0.554225	1195
JACKSON_DNMT1_TARGETS_UP	no	52	0.32539	1.11344	0.261745	0.441824	1196		GRANDVAUX_IFN_RESPONSE_NOT_VIA_IRF3	no	13	0.436102	1.06399	0.376471	0.554079	1196
DORN_ADENOVIRUS_INFECTION_48HR_UP	no	11	0.477391	1.11343	0.334764	0.441507	1197		GAVIN_FOXP3_TARGETS_CLUSTER_P4	no	57	0.299849	1.06396	0.359684	0.553691	1197
PURBEY_TARGETS_OF_CTBP1_AND_SATB1_DN	no	109	0.285634	1.11306	0.215789	0.441896	1198		BOSCO_ALLERGEN_INDUCED_TH2_ASSOCIATED_MODULE	no	100	0.277879	1.06339	0.323711	0.554681	1198
DOANE_BREAST_CANCER_CLASSES_DN	no	19	0.406652	1.11297	0.289979	0.44172	1199		MCCLUNG_DELTA_FOSB_TARGETS_2WK	no	18	0.396419	1.06339	0.37911	0.554221	1199
KIM_MYC_AMPLIFICATION_TARGETS_UP	yes	139	0.277238	1.11251	0.188725	0.442389	1200		KOINUMA_COLON_CANCER_MSI_UP	no	10	0.46904	1.06329	0.407555	0.554025	1200
RUAN_RESPONSE_TO_TROGLITAZONE_UP	no	14	0.443728	1.11232	0.316348	0.44242	1201		GUENTHER_GROWTH_SPHERICAL_VS_ADHERENT_DN	no	15	0.410418	1.06329	0.383064	0.553566	1201
NUMATA_CSF3_SIGNALING_VIA_STAT3	no	13	0.457642	1.11191	0.347619	0.442918	1202		PARK_APL_PATHOGENESIS_DN	no	31	0.341998	1.06289	0.385567	0.554109	1202
KRASNOSELSKAYA_ILF3_TARGETS_DN	no	21	0.397964	1.11179	0.294382	0.442798	1203		KYNG_DNA_DAMAGE_BY_4NQO	no	22	0.369023	1.06264	0.370518	0.554279	1203
YORDY_RECIPROCAL_REGULATION_BY_ETS1_AND_SP100_UP	no	13	0.451244	1.11102	0.323276	0.443989	1204		TSENG_ADIPOGENIC_POTENTIAL_UP	no	15	0.420231	1.06252	0.364835	0.55412	1204
TERAMOTO_OPN_TARGETS_CLUSTER_6	no	15	0.433013	1.11046	0.325275	0.444788	1205		ACEVEDO_LIVER_CANCER_WITH_H3K9ME3_DN	no	55	0.305621	1.06132	0.337972	0.556674	1205
SCHRAETS_MLL_TARGETS_UP	no	10	0.491051	1.11004	0.36383	0.445361	1206		PARK_HSC_VS_MULTIPOTENT_PROGENITORS_UP	no	15	0.408657	1.06127	0.361789	0.556319	1206
BOYAULT_LIVER_CANCER_SUBCLASS_G6_UP	no	41	0.340073	1.10923	0.296804	0.446683	1207		KIM_ALL_DISORDERS_OLIGODENDROCYTE_NUMBER_CORR_DN	no	15	0.414964	1.06072	0.380682	0.557166	1207
HORIUCHI_WTAP_TARGETS_DN	no	221	0.263783	1.10883	0.187648	0.447186	1208		IGARASHI_ATF4_TARGETS_DN	no	58	0.304507	1.06072	0.331313	0.556705	1208
MCBRYAN_PUBERTAL_BREAST_3_4WK_UP	no	81	0.29938	1.10882	0.248244	0.446845	1209		CAIRO_HEPATOBLASTOMA_DN	no	118	0.269564	1.06041	0.323471	0.556986	1209
CREIGHTON_AKT1_SIGNALING_VIA_MTOR_DN	no	19	0.39474	1.1082	0.289362	0.447798	1210		FEVR_CTNNB1_TARGETS_DN	no	437	0.230337	1.06023	0.254658	0.556933	1210
HOLLEMAN_VINCRISTINE_RESISTANCE_ALL_DN	no	19	0.405411	1.10771	0.301255	0.448435	1211		LEE_LIVER_CANCER_CIPROFIBRATE_UP	no	27	0.348935	1.0594	0.379242	0.558528	1211
WHITFIELD_CELL_CYCLE_G2	no	117	0.282094	1.10754	0.224638	0.448442	1212		PARENT_MTOR_SIGNALING_DN	no	21	0.380568	1.05851	0.374	0.56024	1212
AMIT_EGF_RESPONSE_120_HELA	no	42	0.332685	1.10731	0.285393	0.448555	1213		SMID_BREAST_CANCER_RELAPSE_IN_BONE_UP	no	31	0.35533	1.05743	0.366316	0.562507	1213
MILI_PSEUDOPODIA_CHEMOTAXIS_UP	no	70	0.308504	1.1053	0.248337	0.452532	1214		LEE_NAIVE_T_LYMPHOCYTE	no	11	0.449356	1.05729	0.395257	0.56237	1214
JI_RESPONSE_TO_FSH_DN	no	42	0.334374	1.10523	0.284211	0.452303	1215		KOKKINAKIS_METHIONINE_DEPRIVATION_96HR_UP	no	73	0.290121	1.05641	0.339357	0.56411	1215
LEIN_OLIGODENDROCYTE_MARKERS	no	41	0.34223	1.10518	0.274827	0.452031	1216		HASLINGER_B_CLL_WITH_17P13_DELETION	no	21	0.374761	1.05556	0.358674	0.565774	1216
WENG_POR_TARGETS_LIVER_DN	no	11	0.469934	1.10432	0.358974	0.453551	1217		VALK_AML_CLUSTER_3	no	16	0.407634	1.05545	0.410609	0.565613	1217
BLANCO_MELO_BRONCHIAL_EPITHELIAL_CELLS_INFLUENZA_A_INFECTION_DN	no	34	0.352914	1.10276	0.304147	0.456437	1218		IWANAGA_CARCINOGENESIS_BY_KRAS_PTEN_UP	no	104	0.276212	1.05506	0.355236	0.566129	1218
RODWELL_AGING_KIDNEY_NO_BLOOD_UP	no	88	0.292009	1.10218	0.251732	0.457358	1219		FLOTHO_PEDIATRIC_ALL_THERAPY_RESPONSE_UP	no	44	0.319473	1.05379	0.373518	0.568828	1219
KALMA_E2F1_TARGETS	no	10	0.484363	1.10111	0.346473	0.459177	1220		JAEGER_METASTASIS_UP	no	18	0.390107	1.05277	0.386454	0.570746	1220
LIAO_HAVE_SOX4_BINDING_SITES	no	21	0.391717	1.0997	0.32636	0.461735	1221		VERHAAK_GLIOBLASTOMA_PRONEURAL	no	76	0.285269	1.0525	0.344622	0.570957	1221
KAMMINGA_SENESCENCE	no	26	0.373107	1.09965	0.317982	0.461454	1222		MEBARKI_HCC_PROGENITOR_FZD8CRD_UP	no	337	0.237584	1.05246	0.294479	0.570601	1222
MAHAJAN_RESPONSE_TO_IL1A_DN	no	45	0.331045	1.09921	0.28246	0.462067	1223		ELVIDGE_HIF1A_TARGETS_DN	no	51	0.315179	1.05242	0.370221	0.570227	1223
RIGGINS_TAMOXIFEN_RESISTANCE_DN	no	144	0.273275	1.09837	0.205811	0.463425	1224		SENESE_HDAC1_TARGETS_UP	no	317	0.236873	1.05204	0.295181	0.570722	1224
ACEVEDO_LIVER_CANCER_WITH_H3K27ME3_UP	no	82	0.297346	1.09779	0.272921	0.464332	1225		TAKEDA_TARGETS_OF_NUP98_HOXA9_FUSION_6HR_DN	no	27	0.351436	1.05201	0.345309	0.570344	1225
KYNG_ENVIRONMENTAL_STRESS_RESPONSE_NOT_BY_GAMMA_IN_OLD	no	21	0.394131	1.09759	0.311441	0.464372	1226		TAKEDA_TARGETS_OF_NUP98_HOXA9_FUSION_3D_UP	no	87	0.278262	1.05147	0.361829	0.571243	1226
GLASS_IGF2BP1_CLIP_TARGETS_KNOCKDOWN_DN	no	97	0.290413	1.09754	0.256471	0.464106	1227		JOSEPH_RESPONSE_TO_SODIUM_BUTYRATE_DN	no	32	0.336133	1.05126	0.367589	0.571334	1227
MORI_EMU_MYC_LYMPHOMA_BY_ONSET_TIME_DN	yes	15	0.435458	1.09723	0.34	0.464377	1228		RUAN_RESPONSE_TO_TROGLITAZONE_UP	no	15	0.398216	1.05113	0.371769	0.571185	1228
JAZAG_TGFB1_SIGNALING_VIA_SMAD4_UP	no	68	0.304567	1.09674	0.266958	0.465119	1229		CERVERA_SDHB_TARGETS_1_UP	no	29	0.343385	1.05038	0.377691	0.572625	1229
SMID_BREAST_CANCER_ERBB2_UP	no	58	0.311739	1.09664	0.25	0.464962	1230		HOFFMANN_PRE_BI_TO_LARGE_PRE_BII_LYMPHOCYTE_UP	no	19	0.386514	1.05017	0.387476	0.572712	1230
FARMER_BREAST_CANCER_APOCRINE_VS_LUMINAL	no	190	0.26172	1.09618	0.216019	0.465535	1231		CARRILLOREIXACH_HEPATOBLASTOMA_VS_NORMAL_UP	no	472	0.22713	1.04982	0.254202	0.573103	1231
RICKMAN_HEAD_AND_NECK_CANCER_C	no	11	0.45914	1.09611	0.340081	0.465316	1232		SMID_BREAST_CANCER_LUMINAL_A_UP	no	19	0.378322	1.04933	0.373541	0.573854	1232
CHESLER_BRAIN_HIGHEST_GENETIC_VARIANCE	no	26	0.369174	1.09587	0.325843	0.465456	1233		OKAWA_NEUROBLASTOMA_1P36_31_DELETION	no	12	0.436469	1.04871	0.411765	0.574882	1233
SWEET_LUNG_CANCER_KRAS_DN	no	151	0.271665	1.09557	0.23741	0.465748	1234		GROSS_ELK3_TARGETS_DN	no	16	0.395397	1.04866	0.407484	0.57453	1234
CARRILLOREIXACH_MRS3_VS_LOWER_RISK_HEPATOBLASTOMA_UP	no	23	0.387558	1.09539	0.326882	0.465767	1235		DAIRKEE_CANCER_PRONE_RESPONSE_E2	no	17	0.392267	1.0486	0.408367	0.574207	1235
VALK_AML_CLUSTER_15	no	22	0.385228	1.09434	0.347439	0.467638	1236		MULLIGHAN_MLL_SIGNATURE_1_DN	no	125	0.262613	1.04842	0.361789	0.574206	1236
MULLIGHAN_NPM1_MUTATED_SIGNATURE_2_DN	no	52	0.326877	1.09371	0.303493	0.468603	1237		LEIN_ASTROCYTE_MARKERS	no	12	0.425215	1.04792	0.390533	0.575004	1237
CERVERA_SDHB_TARGETS_2	no	31	0.354478	1.09339	0.332574	0.46889	1238		GRAESSMANN_APOPTOSIS_BY_SERUM_DEPRIVATION_UP	no	361	0.233042	1.04739	0.300613	0.57587	1238
MOSERLE_IFNA_RESPONSE	no	21	0.399405	1.09338	0.339869	0.468531	1239		NAKAMURA_ADIPOGENESIS_LATE_UP	no	70	0.28791	1.04737	0.36701	0.57547	1239
GAVIN_IL2_RESPONSIVE_FOXP3_TARGETS_UP	no	13	0.44885	1.09256	0.346072	0.4698	1240		SENGUPTA_NASOPHARYNGEAL_CARCINOMA_WITH_LMP1_DN	no	38	0.327122	1.04699	0.379447	0.575935	1240
HOLLEMAN_ASPARAGINASE_RESISTANCE_B_ALL_DN	no	12	0.459089	1.09063	0.36076	0.473648	1241		BLANCO_MELO_MERS_COV_INFECTION_MCR5_CELLS_UP	no	162	0.254411	1.0464	0.350649	0.576936	1241
YAMAZAKI_TCEB3_TARGETS_DN	no	127	0.276275	1.08914	0.276316	0.476593	1242		ROESSLER_LIVER_CANCER_METASTASIS_UP	no	68	0.288867	1.04637	0.372428	0.576545	1242
MITSIADES_RESPONSE_TO_APLIDIN_DN	no	201	0.260367	1.08897	0.214623	0.476615	1243		FAELT_B_CLL_WITH_VH3_21_UP	no	38	0.331558	1.04634	0.373494	0.576143	1243
FLECHNER_PBL_KIDNEY_TRANSPLANT_OK_VS_DONOR_DN	no	37	0.339824	1.08894	0.319565	0.476293	1244		ZHAN_MULTIPLE_MYELOMA_CD1_UP	no	22	0.375758	1.04457	0.389899	0.580171	1244
VANTVEER_BREAST_CANCER_POOR_PROGNOSIS	no	23	0.378229	1.0889	0.320513	0.475995	1245		SAMOLS_TARGETS_OF_KHSV_MIRNAS_DN	no	29	0.340953	1.04319	0.401515	0.58313	1245
LINDGREN_BLADDER_CANCER_CLUSTER_3_DN	no	152	0.268996	1.08873	0.266979	0.476002	1246		SENGUPTA_NASOPHARYNGEAL_CARCINOMA_WITH_LMP1_UP	no	225	0.245656	1.04316	0.332031	0.582747	1246
KORKOLA_TERATOMA	no	12	0.444944	1.08849	0.380846	0.476157	1247		WHITFIELD_CELL_CYCLE_LITERATURE	no	30	0.343811	1.04292	0.391473	0.582908	1247
THEILGAARD_NEUTROPHIL_AT_SKIN_WOUND_UP	no	53	0.318414	1.08842	0.294872	0.47593	1248		YU_BAP1_TARGETS	no	21	0.371772	1.04223	0.403509	0.584077	1248
BERNARD_PPAPDC1B_TARGETS_DN	no	34	0.347777	1.08768	0.296943	0.477165	1249		NADLER_OBESITY_DN	no	30	0.339596	1.04151	0.413726	0.585404	1249
NIKOLSKY_BREAST_CANCER_11Q12_Q14_AMPLICON	no	92	0.287693	1.087	0.254673	0.478293	1250		ZHENG_IL22_SIGNALING_DN	no	16	0.402025	1.04004	0.416162	0.588767	1250
PASQUALUCCI_LYMPHOMA_BY_GC_STAGE_DN	no	142	0.271225	1.0863	0.25576	0.479454	1251		SUZUKI_RESPONSE_TO_TSA	no	10	0.45095	1.03975	0.408478	0.589103	1251
CHEOK_RESPONSE_TO_HD_MTX_DN	no	21	0.382386	1.0862	0.326316	0.479322	1252		ZHAN_EARLY_DIFFERENTIATION_GENES_DN	no	37	0.320297	1.03948	0.39802	0.589341	1252
DARWICHE_PAPILLOMA_RISK_LOW_UP	no	92	0.286129	1.08524	0.293023	0.481087	1253		LIM_MAMMARY_LUMINAL_MATURE_UP	no	55	0.296134	1.03946	0.384298	0.588922	1253
SHETH_LIVER_CANCER_VS_TXNIP_LOSS_PAM3	no	26	0.37226	1.08523	0.342163	0.480718	1254		FUJII_YBX1_TARGETS_DN	no	150	0.255722	1.03931	0.330595	0.588844	1254
BYSTRYKH_HEMATOPOIESIS_STEM_CELL_QTL_CIS	no	97	0.287301	1.08502	0.295775	0.480813	1255		VALK_AML_CLUSTER_4	no	20	0.377115	1.03738	0.401288	0.593208	1255
WARTERS_RESPONSE_TO_IR_SKIN	no	52	0.318466	1.08466	0.323913	0.481212	1256		RICKMAN_TUMOR_DIFFERENTIATED_MODERATELY_VS_POORLY_UP	no	87	0.277017	1.03712	0.365751	0.593351	1256
HOFFMANN_LARGE_TO_SMALL_PRE_BII_LYMPHOCYTE_DN	no	38	0.336076	1.08431	0.310023	0.481548	1257		LEE_TARGETS_OF_PTCH1_AND_SUFU_DN	no	28	0.343522	1.03678	0.408247	0.593708	1257
BUFFA_HYPOXIA_METAGENE	no	38	0.340734	1.0836	0.307692	0.482788	1258		BLUM_RESPONSE_TO_SALIRASIB_UP	no	215	0.245181	1.03674	0.352	0.593354	1258
MORI_PLASMA_CELL_DN	no	32	0.350157	1.08357	0.30786	0.482469	1259		REICHERT_MITOSIS_LIN9_TARGETS	no	18	0.379643	1.0364	0.396857	0.593777	1259
JI_RESPONSE_TO_FSH_UP	no	47	0.325393	1.08339	0.333333	0.482504	1260		OLSSON_E2F3_TARGETS_DN	no	17	0.400781	1.03387	0.419753	0.599834	1260
KYNG_DNA_DAMAGE_BY_4NQO	no	21	0.384705	1.08244	0.349372	0.484188	1261		CROONQUIST_NRAS_VS_STROMAL_STIMULATION_DN	no	51	0.2981	1.03387	0.382664	0.599362	1261
RODRIGUES_THYROID_CARCINOMA_ANAPLASTIC_DN	no	349	0.242229	1.08086	0.181818	0.487343	1262		COULOUARN_TEMPORAL_TGFB1_SIGNATURE_UP	no	68	0.283405	1.0335	0.398	0.599838	1262
WHITEHURST_PACLITAXEL_SENSITIVITY	no	19	0.399625	1.08084	0.33913	0.487006	1263		KOHOUTEK_CCNT1_TARGETS	no	27	0.350157	1.03336	0.406122	0.599726	1263
LIU_TARGETS_OF_VMYB_VS_CMYB_DN	no	23	0.376463	1.07993	0.319058	0.488622	1264		IBRAHIM_NRF2_UP	no	453	0.227113	1.03331	0.334	0.599373	1264
PETRETTO_HEART_MASS_QTL_CIS_DN	no	19	0.394273	1.07971	0.367033	0.48874	1265		GENTILE_RESPONSE_CLUSTER_D3	no	44	0.309972	1.03328	0.388781	0.598963	1265
PHONG_TNF_RESPONSE_NOT_VIA_P38	no	213	0.253571	1.07957	0.250591	0.488706	1266		SMID_BREAST_CANCER_BASAL_DN	no	326	0.230341	1.03324	0.34357	0.598591	1266
BEIER_GLIOMA_STEM_CELL_DN	no	49	0.317201	1.07913	0.307368	0.489349	1267		HELLEBREKERS_SILENCED_DURING_TUMOR_ANGIOGENESIS	no	27	0.351993	1.03232	0.400742	0.600534	1267
KYNG_DNA_DAMAGE_BY_4NQO_OR_UV	no	37	0.337014	1.07882	0.319742	0.489665	1268		SHETH_LIVER_CANCER_VS_TXNIP_LOSS_PAM6	no	32	0.328199	1.03206	0.404382	0.600704	1268
TIEN_INTESTINE_PROBIOTICS_6HR_UP	no	44	0.324392	1.07876	0.30543	0.489392	1269		GARY_CD5_TARGETS_UP	no	428	0.224921	1.03123	0.336777	0.602369	1269
EPPERT_PROGENITOR	no	107	0.278364	1.07792	0.286058	0.490943	1270		HAN_JNK_SINGALING_DN	no	16	0.395675	1.0306	0.435417	0.603567	1270
OLSSON_E2F3_TARGETS_DN	no	18	0.404145	1.0777	0.348584	0.491065	1271		BOSCO_TH1_CYTOTOXIC_MODULE	no	36	0.324001	1.0302	0.401174	0.604107	1271
MARZEC_IL2_SIGNALING_UP	no	69	0.300672	1.07746	0.311364	0.491262	1272		NEWMAN_ERCC6_TARGETS_UP	no	14	0.408951	1.02818	0.408	0.608829	1272
WINNEPENNINCKX_MELANOMA_METASTASIS_DN	no	20	0.390976	1.07572	0.353604	0.494743	1273		LIN_MELANOMA_COPY_NUMBER_UP	no	54	0.2973	1.02632	0.391129	0.613085	1273
POMEROY_MEDULLOBLASTOMA_DESMOPLASIC_VS_CLASSIC_UP	no	43	0.330119	1.07535	0.32244	0.495198	1274		MILI_PSEUDOPODIA_CHEMOTAXIS_DN	no	349	0.225887	1.02557	0.349206	0.614607	1274
WINTER_HYPOXIA_METAGENE	no	145	0.266721	1.07513	0.29902	0.495272	1275		IWANAGA_CARCINOGENESIS_BY_KRAS_PTEN_DN	no	188	0.244282	1.02467	0.397566	0.616459	1275
WIERENGA_STAT5A_TARGETS_UP	no	95	0.285393	1.07499	0.288509	0.495205	1276		THEILGAARD_NEUTROPHIL_AT_SKIN_WOUND_DN	no	206	0.242177	1.02417	0.377083	0.617214	1276
GARY_CD5_TARGETS_UP	no	424	0.235607	1.07466	0.207756	0.495518	1277		LEE_LIVER_CANCER_E2F1_DN	no	26	0.342985	1.02404	0.429158	0.617094	1277
RHEIN_ALL_GLUCOCORTICOID_THERAPY_UP	no	59	0.312025	1.07401	0.334802	0.496621	1278		WANG_TUMOR_INVASIVENESS_DN	no	177	0.24421	1.02364	0.383948	0.617671	1278
LU_AGING_BRAIN_DN	no	97	0.280473	1.07302	0.294785	0.498618	1279		FURUKAWA_DUSP6_TARGETS_PCI35_DN	no	45	0.304738	1.02212	0.419287	0.621118	1279
TERAO_AOX4_TARGETS_SKIN_DN	no	12	0.452419	1.07274	0.367171	0.498874	1280		YANG_BREAST_CANCER_ESR1_LASER_DN	no	33	0.32563	1.0218	0.394422	0.621475	1280
HOFFMANN_IMMATURE_TO_MATURE_B_LYMPHOCYTE_DN	no	24	0.370781	1.07219	0.353556	0.499753	1281		SENESE_HDAC2_TARGETS_UP	no	80	0.276695	1.0209	0.397938	0.623355	1281
COULOUARN_TEMPORAL_TGFB1_SIGNATURE_UP	no	70	0.293649	1.07157	0.298876	0.500783	1282		VALK_AML_CLUSTER_13	no	13	0.414884	1.02062	0.441909	0.623596	1282
BASSO_HAIRY_CELL_LEUKEMIA_UP	no	34	0.344581	1.07135	0.342105	0.500939	1283		GRYDER_PAX3FOXO1_ENHANCERS_KO_DOWN	no	299	0.232493	1.02052	0.394572	0.623389	1283
SCHEIDEREIT_IKK_INTERACTING_PROTEINS	no	44	0.323836	1.07049	0.319829	0.502539	1284		SU_LIVER	no	12	0.418488	1.02014	0.444444	0.623907	1284
BERTUCCI_INVASIVE_CARCINOMA_DUCTAL_VS_LOBULAR_DN	no	16	0.41536	1.06978	0.373673	0.503815	1285		ZHANG_TARGETS_OF_EWSR1_FLI1_FUSION	no	57	0.294149	1.02007	0.415663	0.623603	1285
BOCHKIS_FOXA2_TARGETS	no	260	0.248033	1.06895	0.25	0.505368	1286		BLANCO_MELO_INFLUENZA_A_INFECTION_A594_CELLS_UP	no	26	0.3399	1.01967	0.421663	0.624176	1286
MELLMAN_TUT1_TARGETS_DN	no	30	0.348057	1.06849	0.346639	0.505976	1287		OSMAN_BLADDER_CANCER_UP	no	363	0.225653	1.01929	0.356557	0.624691	1287
HEIDENBLAD_AMPLICON_8Q24_DN	no	31	0.340284	1.06823	0.341176	0.506254	1288		DUAN_PRDM5_TARGETS	no	39	0.316543	1.01904	0.404	0.624865	1288
RAY_TUMORIGENESIS_BY_ERBB2_CDC25A_DN	no	175	0.258349	1.06646	0.302961	0.509984	1289		VILLANUEVA_LIVER_CANCER_KRT19_UP	no	123	0.256072	1.01822	0.403194	0.626589	1289
KYNG_ENVIRONMENTAL_STRESS_RESPONSE_NOT_BY_4NQO_IN_WS	no	30	0.352896	1.06643	0.369469	0.509657	1290		HOOI_ST7_TARGETS_UP	no	54	0.295081	1.01785	0.420455	0.627106	1290
MEBARKI_HCC_PROGENITOR_WNT_UP_CTNNB1_DEPENDENT_BLOCKED_BY_FZD8CRD	no	12	0.447782	1.06623	0.371882	0.509746	1291		HAN_SATB1_TARGETS_UP	no	266	0.230836	1.01759	0.383621	0.62731	1291
WEINMANN_ADAPTATION_TO_HYPOXIA_DN	no	12	0.437426	1.06594	0.370293	0.509993	1292		MITSIADES_RESPONSE_TO_APLIDIN_DN	no	212	0.2387	1.01739	0.405512	0.627377	1292
VECCHI_GASTRIC_CANCER_ADVANCED_VS_EARLY_UP	no	52	0.306541	1.06583	0.371882	0.509834	1293		LOPEZ_MBD_TARGETS_IMPRINTED_AND_X_LINKED	no	12	0.422823	1.01508	0.429719	0.63311	1293
ZHAN_MULTIPLE_MYELOMA_UP	no	56	0.306681	1.06529	0.337868	0.510615	1294		GRABARCZYK_BCL11B_TARGETS_UP	no	63	0.283833	1.0149	0.430584	0.633068	1294
BLALOCK_ALZHEIMERS_DISEASE_INCIPIENT_UP	no	269	0.244098	1.06438	0.255937	0.512347	1295		HOWLIN_PUBERTAL_MAMMARY_GLAND	no	26	0.348061	1.01409	0.410931	0.634753	1295
MASSARWEH_RESPONSE_TO_ESTRADIOL	no	29	0.354631	1.06405	0.345133	0.512735	1296		MMS_MOUSE_LYMPH_HIGH_4HRS_UP	no	32	0.321172	1.01278	0.436647	0.637587	1296
VART_KSHV_INFECTION_ANGIOGENIC_MARKERS_UP	no	35	0.339881	1.06397	0.344907	0.512517	1297		AIYAR_COBRA1_TARGETS_UP	no	25	0.351007	1.0126	0.447059	0.637631	1297
ZWANG_EGF_INTERVAL_DN	no	131	0.269599	1.06339	0.322222	0.513489	1298		IVANOVA_HEMATOPOIESIS_MATURE_CELL	no	219	0.235178	1.01224	0.423387	0.638078	1298
DURCHDEWALD_SKIN_CARCINOGENESIS_UP	no	45	0.318741	1.06303	0.337379	0.514001	1299		PARK_TRETINOIN_RESPONSE_AND_RARA_PLZF_FUSION	no	17	0.382955	1.01208	0.459839	0.638057	1299
MIKKELSEN_MCV6_ICP_WITH_H3K27ME3	no	13	0.433268	1.06248	0.396963	0.51483	1300		WANG_HCP_PROSTATE_CANCER	no	66	0.277533	1.01116	0.424184	0.639971	1300
RODWELL_AGING_KIDNEY_NO_BLOOD_DN	no	95	0.280558	1.06237	0.332623	0.514731	1301		DELYS_THYROID_CANCER_DN	no	77	0.270619	1.01012	0.440083	0.642255	1301
SANSOM_APC_TARGETS_UP	no	76	0.288384	1.06236	0.298876	0.51436	1302		YUAN_ZNF143_PARTNERS	no	19	0.37653	1.00941	0.418972	0.643656	1302
VERHAAK_GLIOBLASTOMA_PRONEURAL	no	76	0.288271	1.06193	0.32634	0.514979	1303		GENTILE_UV_LOW_DOSE_UP	no	14	0.391217	1.00868	0.443114	0.6451	1303
SANA_TNF_SIGNALING_UP	no	47	0.316419	1.06189	0.336609	0.514707	1304		HOEGERKORP_CD44_TARGETS_DIRECT_UP	no	13	0.412311	1.00858	0.462136	0.644822	1304
PUJANA_BRCA2_PCC_NETWORK	no	348	0.238407	1.06136	0.221932	0.515545	1305		HE_PTEN_TARGETS_UP	no	12	0.412528	1.00857	0.458159	0.644372	1305
MATZUK_CENTRAL_FOR_FEMALE_FERTILITY	no	10	0.470015	1.05908	0.412731	0.520404	1306		PACHER_TARGETS_OF_IGF1_AND_IGF2_UP	no	17	0.374506	1.0076	0.418511	0.646441	1306
BOYAULT_LIVER_CANCER_SUBCLASS_G23_UP	no	35	0.344203	1.05872	0.383442	0.520855	1307		CHOI_ATL_CHRONIC_VS_ACUTE_DN	no	18	0.368598	1.0073	0.442043	0.646754	1307
LU_AGING_BRAIN_UP	no	146	0.263498	1.05851	0.334118	0.521001	1308		HEIDENBLAD_AMPLIFIED_IN_PANCREATIC_CANCER	no	40	0.307152	1.00698	0.417154	0.647109	1308
WANG_RESPONSE_TO_GSK3_INHIBITOR_SB216763_DN	no	266	0.241605	1.05851	0.267157	0.520607	1309		MATTIOLI_MULTIPLE_MYELOMA_WITH_14Q32_TRANSLOCATIONS	no	16	0.390265	1.00681	0.442593	0.647069	1309
WU_HBX_TARGETS_2_UP	no	15	0.402725	1.05785	0.37581	0.521728	1310		SASSON_RESPONSE_TO_GONADOTROPHINS_DN	no	55	0.290933	1.0066	0.432773	0.647148	1310
HAN_JNK_SINGALING_DN	no	14	0.429829	1.05703	0.395349	0.523293	1311		JIANG_AGING_CEREBRAL_CORTEX_DN	no	38	0.307962	1.00553	0.442913	0.649581	1311
SHIN_B_CELL_LYMPHOMA_CLUSTER_9	no	11	0.454862	1.05699	0.393089	0.522983	1312		FERREIRA_EWINGS_SARCOMA_UNSTABLE_VS_STABLE_DN	no	63	0.282119	1.00441	0.448	0.651975	1312
ONO_AML1_TARGETS_DN	no	20	0.3804	1.05519	0.362288	0.526822	1313		REN_ALVEOLAR_RHABDOMYOSARCOMA_UP	no	44	0.29816	1.00435	0.441406	0.651655	1313
LINDGREN_BLADDER_CANCER_CLUSTER_2A_DN	no	100	0.277888	1.0537	0.351852	0.529811	1314		LASTOWSKA_NEUROBLASTOMA_COPY_NUMBER_UP	no	157	0.245383	1.00425	0.416667	0.651396	1314
RAMASWAMY_METASTASIS_UP	no	56	0.303694	1.05363	0.340807	0.529577	1315		DER_IFN_ALPHA_RESPONSE_UP	no	64	0.281854	1.00406	0.432171	0.651379	1315
KIM_WT1_TARGETS_8HR_UP	no	108	0.27039	1.05362	0.319911	0.5292	1316		SMITH_TERT_TARGETS_UP	no	120	0.252969	1.00324	0.412602	0.653054	1316
MYLLYKANGAS_AMPLIFICATION_HOT_SPOT_12	no	10	0.463445	1.05315	0.419006	0.529895	1317		NIKOLSKY_BREAST_CANCER_20Q12_Q13_AMPLICON	no	92	0.267516	1.0032	0.452869	0.652675	1317
MACAEVA_PBMC_RESPONSE_TO_IR	no	81	0.287082	1.05283	0.340136	0.530274	1318		RIZKI_TUMOR_INVASIVENESS_3D_UP	no	123	0.253779	1.00299	0.449898	0.65277	1318
IZADPANAH_STEM_CELL_ADIPOSE_VS_BONE_DN	no	41	0.324588	1.05275	0.381779	0.530106	1319		YAMASHITA_METHYLATED_IN_PROSTATE_CANCER	no	16	0.375935	1.00257	0.442777	0.653352	1319
GRYDER_PAX3FOXO1_TOP_ENHANCERS	no	326	0.237992	1.05234	0.278646	0.530758	1320		BOSCO_INTERFERON_INDUCED_ANTIVIRAL_MODULE	no	57	0.282612	1.00245	0.461698	0.653211	1320
BOYAULT_LIVER_CANCER_SUBCLASS_G6_DN	no	11	0.450176	1.05195	0.418219	0.531281	1321		MACLACHLAN_BRCA1_TARGETS_DN	no	10	0.435439	1.00212	0.464213	0.653646	1321
SMID_BREAST_CANCER_LUMINAL_A_UP	no	16	0.402205	1.05125	0.4	0.532547	1322		QI_PLASMACYTOMA_DN	no	61	0.279974	1.00121	0.448347	0.655602	1322
VANTVEER_BREAST_CANCER_METASTASIS_DN	no	61	0.298763	1.05084	0.356659	0.533179	1323		ZHOU_INFLAMMATORY_RESPONSE_FIMA_UP	no	209	0.235042	1.00093	0.416342	0.65581	1323
HOWLIN_CITED1_TARGETS_2_UP	no	13	0.427331	1.05034	0.394068	0.534019	1324		BRUINS_UVC_RESPONSE_VIA_TP53_GROUP_D	no	153	0.243854	1.00083	0.459883	0.655605	1324
CROONQUIST_STROMAL_STIMULATION_UP	no	18	0.387293	1.04977	0.367347	0.534918	1325		GRYDER_PAX3FOXO1_TOP_ENHANCERS	no	330	0.224273	0.999071	0.48203	0.659658	1325
DOUGLAS_BMI1_TARGETS_UP	no	357	0.233707	1.04942	0.27154	0.535334	1326		RICKMAN_TUMOR_DIFFERENTIATED_WELL_VS_MODERATELY_DN	no	42	0.304656	0.998702	0.439689	0.660174	1326
TARTE_PLASMA_CELL_VS_PLASMABLAST_UP	no	165	0.258173	1.04941	0.314286	0.534955	1327		VALK_AML_CLUSTER_9	no	12	0.414468	0.998306	0.471058	0.660775	1327
PEDRIOLI_MIR31_TARGETS_DN	no	204	0.249762	1.04923	0.319905	0.535	1328		DER_IFN_BETA_RESPONSE_UP	no	89	0.265374	0.99779	0.459677	0.661704	1328
ENK_UV_RESPONSE_EPIDERMIS_DN	no	351	0.234613	1.04872	0.318182	0.535396	1329		GERY_CEBP_TARGETS	no	68	0.274536	0.997362	0.469008	0.662354	1329
GOLUB_ALL_VS_AML_UP	no	22	0.369995	1.04852	0.402516	0.535426	1330		HAHTOLA_MYCOSIS_FUNGOIDES_CD4_UP	no	34	0.323387	0.997318	0.476008	0.661971	1330
GARGALOVIC_RESPONSE_TO_OXIDIZED_PHOSPHOLIPIDS_RED_DN	no	18	0.382825	1.04833	0.415054	0.53553	1331		TSAI_DNAJB4_TARGETS_UP	no	11	0.424228	0.996545	0.460784	0.663469	1331
ELVIDGE_HIF1A_AND_HIF2A_TARGETS_DN	no	53	0.303273	1.04822	0.339869	0.535394	1332		DELASERNA_MYOD_TARGETS_UP	no	51	0.287438	0.996421	0.449219	0.663346	1332
HAHTOLA_CTCL_CUTANEOUS	no	15	0.405796	1.04801	0.393518	0.535485	1333		VERHAAK_GLIOBLASTOMA_CLASSICAL	no	89	0.265032	0.996259	0.442797	0.663285	1333
GAVIN_FOXP3_TARGETS_CLUSTER_P6	no	42	0.315961	1.04745	0.371795	0.536448	1334		MCCLUNG_CREB1_TARGETS_DN	no	31	0.330019	0.995968	0.458015	0.663586	1334
BILBAN_B_CLL_LPL_UP	no	61	0.298127	1.04732	0.379545	0.536346	1335		BARRIER_CANCER_RELAPSE_NORMAL_SAMPLE_UP	no	20	0.36378	0.994727	0.45625	0.66655	1335
KOKKINAKIS_METHIONINE_DEPRIVATION_48HR_DN	no	40	0.319142	1.04664	0.359268	0.53756	1336		FIGUEROA_AML_METHYLATION_CLUSTER_1_UP	no	65	0.27647	0.993513	0.458574	0.669376	1336
PETROVA_PROX1_TARGETS_UP	no	10	0.453599	1.04616	0.408034	0.538342	1337		HASLINGER_B_CLL_WITH_6Q21_DELETION	no	16	0.381823	0.992727	0.476378	0.670961	1337
MAGRANGEAS_MULTIPLE_MYELOMA_IGLL_VS_IGLK_DN	no	16	0.403386	1.04608	0.385965	0.538115	1338		DAZARD_RESPONSE_TO_UV_NHEK_UP	no	142	0.247075	0.992103	0.473581	0.672127	1338
DUTERTRE_ESTRADIOL_RESPONSE_24HR_DN	no	304	0.238048	1.045	0.30273	0.540247	1339		FONTAINE_PAPILLARY_THYROID_CARCINOMA_UP	no	40	0.302075	0.991443	0.479675	0.673426	1339
BILD_MYC_ONCOGENIC_SIGNATURE	yes	145	0.258882	1.04407	0.316629	0.542009	1340		YAUCH_HEDGEHOG_SIGNALING_PARACRINE_DN	no	74	0.269188	0.991354	0.466942	0.673182	1340
MARIADASON_REGULATED_BY_HISTONE_ACETYLATION_DN	no	32	0.339905	1.04396	0.379775	0.541862	1341		KIM_WT1_TARGETS_DN	no	370	0.218894	0.991224	0.466951	0.67304	1341
BLANCO_MELO_BETA_INTERFERON_TREATED_BRONCHIAL_EPITHELIAL_CELLS_UP	no	221	0.246974	1.04347	0.328671	0.542638	1342		LINDVALL_IMMORTALIZED_BY_TERT_UP	no	32	0.320101	0.990463	0.476293	0.674558	1342
GENTILE_RESPONSE_CLUSTER_D3	no	40	0.32308	1.0433	0.39819	0.542644	1343		DACOSTA_UV_RESPONSE_VIA_ERCC3_TTD_UP	no	49	0.288763	0.990065	0.467456	0.675161	1343
LOPEZ_MBD_TARGETS_IMPRINTED_AND_X_LINKED	no	12	0.437627	1.0431	0.413721	0.542724	1344		SHIN_B_CELL_LYMPHOMA_CLUSTER_5	no	10	0.426926	0.990012	0.482897	0.674815	1344
AMIT_SERUM_RESPONSE_240_MCF10A	no	23	0.36824	1.04303	0.378022	0.542485	1345		NUNODA_RESPONSE_TO_DASATINIB_IMATINIB_UP	no	25	0.335429	0.989307	0.470954	0.676207	1345
MARKEY_RB1_CHRONIC_LOF_UP	no	65	0.291051	1.04283	0.363431	0.542558	1346		WAGNER_APO2_SENSITIVITY	no	12	0.409237	0.98877	0.46888	0.677185	1346
GERHOLD_ADIPOGENESIS_UP	no	31	0.344713	1.04104	0.4	0.546512	1347		JIANG_TIP30_TARGETS_UP	no	29	0.322165	0.987417	0.492424	0.680387	1347
SATO_SILENCED_BY_METHYLATION_IN_PANCREATIC_CANCER_2	no	15	0.402228	1.0402	0.397436	0.548126	1348		TURASHVILI_BREAST_LOBULAR_CARCINOMA_VS_DUCTAL_NORMAL_UP	no	28	0.324225	0.987171	0.486974	0.680506	1348
XU_RESPONSE_TO_TRETINOIN_DN	no	10	0.45189	1.03898	0.420082	0.550688	1349		SU_PANCREAS	no	19	0.368833	0.985951	0.459245	0.683234	1349
HAHTOLA_SEZARY_SYNDROM_DN	no	14	0.407671	1.03894	0.412804	0.550368	1350		HAN_SATB1_TARGETS_DN	no	217	0.230166	0.985768	0.518738	0.68323	1350
MCCLUNG_CREB1_TARGETS_DN	no	30	0.339742	1.0388	0.390411	0.550254	1351		BRACHAT_RESPONSE_TO_METHOTREXATE_UP	no	20	0.355525	0.984318	0.479167	0.686511	1351
BROWN_MYELOID_CELL_DEVELOPMENT_DN	no	89	0.277113	1.03872	0.36	0.550065	1352		WONG_ADULT_TISSUE_STEM_MODULE	no	340	0.220556	0.984017	0.519038	0.686836	1352
SCHAEFFER_PROSTATE_DEVELOPMENT_48HR_UP	no	177	0.252223	1.03859	0.31592	0.549979	1353		MCBRYAN_PUBERTAL_BREAST_5_6WK_DN	no	99	0.254538	0.983874	0.46723	0.686695	1353
SENESE_HDAC1_TARGETS_UP	no	314	0.235002	1.03771	0.322493	0.551679	1354		GOLDRATH_IMMUNE_MEMORY	no	49	0.291083	0.98351	0.489443	0.68718	1354
SESTO_RESPONSE_TO_UV_C6	no	26	0.345702	1.03744	0.382845	0.551957	1355		HENDRICKS_SMARCA4_TARGETS_UP	no	27	0.33113	0.982751	0.475822	0.688705	1355
BHAT_ESR1_TARGETS_NOT_VIA_AKT1_UP	no	97	0.277101	1.03709	0.37819	0.552415	1356		DELACROIX_RAR_BOUND_ES	no	274	0.224125	0.982151	0.509766	0.689827	1356
BILANGES_SERUM_AND_RAPAMYCIN_SENSITIVE_GENES	no	64	0.29275	1.03695	0.35177	0.552395	1357		KOYAMA_SEMA3B_TARGETS_UP	no	147	0.241262	0.982093	0.492901	0.689476	1357
MANNE_COVID19_COMBINED_COHORT_VS_HEALTHY_DONOR_PLATELETS_DN	no	74	0.28309	1.03663	0.363839	0.552796	1358		ROPERO_HDAC2_TARGETS	no	59	0.280713	0.981385	0.506024	0.690917	1358
SEIDEN_ONCOGENESIS_BY_MET	no	76	0.284966	1.0361	0.384615	0.553703	1359		KONDO_PROSTATE_CANCER_HCP_WITH_H3K27ME3	no	37	0.307721	0.980662	0.489152	0.692385	1359
IRITANI_MAD1_TARGETS_DN	no	41	0.317696	1.03564	0.387991	0.554436	1360		CHEN_NEUROBLASTOMA_COPY_NUMBER_GAINS	no	29	0.31991	0.980624	0.473684	0.69198	1360
KIM_GERMINAL_CENTER_T_HELPER_UP	no	54	0.30165	1.03548	0.377193	0.554408	1361		YAMAZAKI_TCEB3_TARGETS_DN	no	132	0.241912	0.98036	0.505176	0.692208	1361
ACEVEDO_LIVER_TUMOR_VS_NORMAL_ADJACENT_TISSUE_DN	no	145	0.257043	1.03467	0.37123	0.555908	1362		YAGI_AML_WITH_T_9_11_TRANSLOCATION	no	93	0.255813	0.980295	0.481262	0.691867	1362
WANG_HCP_PROSTATE_CANCER	no	65	0.288751	1.03425	0.374165	0.556533	1363		KYNG_RESPONSE_TO_H2O2_VIA_ERCC6_UP	no	30	0.320062	0.980227	0.477583	0.691558	1363
UEDA_PERIFERAL_CLOCK	no	122	0.259267	1.03417	0.361502	0.556325	1364		GARGALOVIC_RESPONSE_TO_OXIDIZED_PHOSPHOLIPIDS_TURQUOISE_DN	no	41	0.291399	0.979829	0.471545	0.692101	1364
LEE_AGING_NEOCORTEX_UP	no	51	0.303026	1.03397	0.364035	0.556428	1365		PAPASPYRIDONOS_UNSTABLE_ATEROSCLEROTIC_PLAQUE_DN	no	11	0.415788	0.978797	0.500935	0.694422	1365
EBAUER_TARGETS_OF_PAX3_FOXO1_FUSION_DN	no	25	0.349727	1.03346	0.404444	0.557253	1366		KYNG_DNA_DAMAGE_BY_GAMMA_AND_UV_RADIATION	no	50	0.29163	0.978009	0.491194	0.696076	1366
OSWALD_HEMATOPOIETIC_STEM_CELL_IN_COLLAGEN_GEL_DN	no	199	0.246106	1.03306	0.355231	0.557787	1367		GENTILE_UV_RESPONSE_CLUSTER_D1	no	13	0.390288	0.976794	0.494118	0.698827	1367
SENESE_HDAC3_TARGETS_UP	no	323	0.234982	1.03234	0.366048	0.559108	1368		GHO_ATF5_TARGETS_DN	no	12	0.395106	0.975598	0.505929	0.70154	1368
VART_KSHV_INFECTION_ANGIOGENIC_MARKERS_DN	no	35	0.327336	1.03107	0.395349	0.561912	1369		MISSIAGLIA_REGULATED_BY_METHYLATION_DN	no	88	0.254897	0.975019	0.509636	0.702622	1369
YAO_TEMPORAL_RESPONSE_TO_PROGESTERONE_CLUSTER_10	no	62	0.292712	1.03093	0.37694	0.561813	1370		SANSOM_APC_TARGETS	no	123	0.248176	0.974546	0.526316	0.703391	1370
BENPORATH_NOS_TARGETS	no	112	0.267604	1.03021	0.378132	0.563194	1371		BENPORATH_OCT4_TARGETS	no	195	0.231532	0.974233	0.50297	0.703802	1371
HOFMANN_MYELODYSPLASTIC_SYNDROM_LOW_RISK_DN	no	15	0.403019	1.02991	0.428571	0.563555	1372		XU_RESPONSE_TO_TRETINOIN_DN	no	10	0.413764	0.973822	0.486239	0.704372	1372
JEON_SMAD6_TARGETS_UP	no	11	0.434013	1.02969	0.43167	0.563672	1373		VECCHI_GASTRIC_CANCER_ADVANCED_VS_EARLY_UP	no	53	0.282308	0.973729	0.511858	0.704124	1373
BOYAULT_LIVER_CANCER_SUBCLASS_G56_DN	no	10	0.454667	1.0293	0.395604	0.564209	1374		ZHAN_MULTIPLE_MYELOMA_DN	no	14	0.389223	0.972779	0.469307	0.706169	1374
ZHOU_TNF_SIGNALING_4HR	no	41	0.31421	1.02897	0.398633	0.564643	1375		WANG_METASTASIS_OF_BREAST_CANCER_ESR1_DN	no	18	0.364122	0.971976	0.514507	0.707805	1375
FONTAINE_THYROID_TUMOR_UNCERTAIN_MALIGNANCY_DN	no	13	0.419384	1.02884	0.41573	0.564558	1376		LANG_MYB_FAMILY_TARGETS	no	27	0.33043	0.97152	0.486815	0.70853	1376
DUTERTRE_ESTRADIOL_RESPONSE_6HR_DN	no	47	0.304306	1.02816	0.398633	0.565754	1377		ZHANG_BREAST_CANCER_PROGENITORS_DN	no	101	0.250545	0.971239	0.508065	0.708822	1377
LASTOWSKA_NEUROBLASTOMA_COPY_NUMBER_UP	no	144	0.2536	1.02759	0.370546	0.566738	1378		BANDRES_RESPONSE_TO_CARMUSTIN_WITHOUT_MGMT_48HR_DN	no	18	0.359616	0.970942	0.515528	0.709115	1378
LEE_LIVER_CANCER_ACOX1_DN	no	22	0.362129	1.0246	0.412863	0.573488	1379		GENTILE_UV_HIGH_DOSE_UP	no	13	0.387562	0.970805	0.483806	0.708983	1379
GUILLAUMOND_KLF10_TARGETS_DN	no	19	0.383759	1.02316	0.404922	0.576666	1380		TOMLINS_PROSTATE_CANCER_DN	no	18	0.367534	0.970572	0.479612	0.709128	1380
WAKABAYASHI_ADIPOGENESIS_PPARG_RXRA_BOUND_WITH_H4K20ME1_MARK	no	125	0.259356	1.02236	0.409412	0.578258	1381		NUNODA_RESPONSE_TO_DASATINIB_IMATINIB_DN	no	13	0.397064	0.970362	0.506466	0.709194	1381
GAUSSMANN_MLL_AF4_FUSION_TARGETS_A_DN	no	41	0.313424	1.02151	0.401302	0.579868	1382		KOHOUTEK_CCNT2_TARGETS	no	21	0.342879	0.96921	0.480545	0.711808	1382
NAKAMURA_TUMOR_ZONE_PERIPHERAL_VS_CENTRAL_DN	no	415	0.2235	1.02147	0.35	0.579586	1383		KAYO_AGING_MUSCLE_DN	no	97	0.252908	0.968649	0.548708	0.712808	1383
WELCH_GATA1_TARGETS	no	14	0.41318	1.02133	0.417808	0.579507	1384		HATADA_METHYLATED_IN_LUNG_CANCER_UP	no	149	0.237538	0.967783	0.557915	0.714605	1384
SMID_BREAST_CANCER_BASAL_DN	no	302	0.233182	1.02091	0.367758	0.580146	1385		ZHAN_LATE_DIFFERENTIATION_GENES_UP	no	23	0.338354	0.967722	0.491968	0.714264	1385
KYNG_WERNER_SYNDROM_AND_NORMAL_AGING_UP	no	55	0.296166	1.01984	0.3918	0.582313	1386		BASSO_CD40_SIGNALING_DN	no	54	0.281157	0.966836	0.497967	0.716141	1386
LUI_THYROID_CANCER_CLUSTER_3	no	27	0.34617	1.01981	0.398693	0.58197	1387		DEURIG_T_CELL_PROLYMPHOCYTIC_LEUKEMIA_DN	no	246	0.222449	0.966558	0.577236	0.716373	1387
ULE_SPLICING_VIA_NOVA2	no	23	0.359637	1.01958	0.419422	0.582101	1388		GARGALOVIC_RESPONSE_TO_OXIDIZED_PHOSPHOLIPIDS_YELLOW_UP	no	26	0.331388	0.966324	0.523077	0.716511	1388
CAVARD_LIVER_CANCER_MALIGNANT_VS_BENIGN	no	11	0.430752	1.01905	0.426087	0.583041	1389		COLIN_PILOCYTIC_ASTROCYTOMA_VS_GLIOBLASTOMA_DN	no	17	0.362566	0.965038	0.517308	0.719476	1389
SENGUPTA_NASOPHARYNGEAL_CARCINOMA_UP	no	175	0.247448	1.0188	0.394799	0.583273	1390		WILCOX_RESPONSE_TO_PROGESTERONE_DN	no	22	0.340795	0.964903	0.507722	0.719317	1390
MANNE_COVID19_NONICU_VS_HEALTHY_DONOR_PLATELETS_UP	no	96	0.274941	1.0185	0.412178	0.583614	1391		HANN_RESISTANCE_TO_BCL2_INHIBITOR_DN	no	16	0.369683	0.964243	0.519455	0.720527	1391
KAUFFMANN_DNA_REPLICATION_GENES	no	114	0.259375	1.01845	0.412621	0.58331	1392		DUNNE_TARGETS_OF_AML1_MTG8_FUSION_DN	no	11	0.411417	0.964075	0.519507	0.720479	1392
MARCHINI_TRABECTEDIN_RESISTANCE_DN	no	26	0.34307	1.01828	0.434125	0.58331	1393		ODONNELL_TARGETS_OF_MYC_AND_TFRC_DN	yes	33	0.314635	0.963179	0.50503	0.722461	1393
WANG_RESPONSE_TO_BEXAROTENE_UP	no	19	0.374488	1.0181	0.411894	0.583366	1394		VANTVEER_BREAST_CANCER_ESR1_UP	no	107	0.247296	0.963084	0.52	0.722176	1394
XU_CREBBP_TARGETS_UP	no	15	0.391804	1.01601	0.389497	0.587771	1395		MORI_SMALL_PRE_BII_LYMPHOCYTE_UP	no	50	0.284268	0.962934	0.525097	0.722068	1395
CREIGHTON_ENDOCRINE_THERAPY_RESISTANCE_5	no	309	0.231468	1.01428	0.397059	0.591701	1396		ABRAHAM_ALPC_VS_MULTIPLE_MYELOMA_UP	no	17	0.360241	0.962741	0.520468	0.722125	1396
WIKMAN_ASBESTOS_LUNG_CANCER_DN	no	19	0.366886	1.01425	0.414687	0.591356	1397		ODONNELL_TFRC_TARGETS_DN	no	77	0.25567	0.962029	0.539062	0.72356	1397
HILLION_HMGA1_TARGETS	no	47	0.306151	1.0134	0.439024	0.592959	1398		AMIT_SERUM_RESPONSE_240_MCF10A	no	23	0.329029	0.962018	0.507663	0.723072	1398
TORCHIA_TARGETS_OF_EWSR1_FLI1_FUSION_UP	no	167	0.247675	1.01243	0.432494	0.594993	1399		BROWNE_HCMV_INFECTION_2HR_DN	no	25	0.326087	0.961755	0.505814	0.723269	1399
HORIUCHI_WTAP_TARGETS_UP	no	186	0.242417	1.01079	0.421446	0.598666	1400		HOSHIDA_LIVER_CANCER_SUBCLASS_S2	no	92	0.247249	0.961424	0.515936	0.723618	1400
JIANG_TIP30_TARGETS_DN	no	17	0.380812	1.0103	0.455319	0.599477	1401		ZWANG_EGF_INTERVAL_DN	no	132	0.239754	0.959341	0.560078	0.72872	1401
DURAND_STROMA_NS_UP	no	82	0.26903	1.01021	0.44186	0.599289	1402		RATTENBACHER_BOUND_BY_CELF1	no	261	0.21736	0.958731	0.595238	0.729897	1402
PARENT_MTOR_SIGNALING_DN	no	19	0.368142	1.00962	0.439914	0.600334	1403		GRAHAM_CML_QUIESCENT_VS_CML_DIVIDING_UP	no	10	0.41107	0.958659	0.503968	0.729585	1403
TOYOTA_TARGETS_OF_MIR34B_AND_MIR34C	no	344	0.227451	1.00917	0.423181	0.601136	1404		RASHI_RESPONSE_TO_IONIZING_RADIATION_3	no	34	0.302514	0.958294	0.515385	0.730057	1404
WAKABAYASHI_ADIPOGENESIS_PPARG_BOUND_8D	no	473	0.219737	1.00828	0.398936	0.602968	1405		XU_HGF_TARGETS_INDUCED_BY_AKT1_6HR	no	14	0.372666	0.958216	0.5	0.729764	1405
PAPASPYRIDONOS_UNSTABLE_ATEROSCLEROTIC_PLAQUE_DN	no	10	0.431081	1.00789	0.455581	0.603535	1406		MIYAGAWA_TARGETS_OF_EWSR1_ETS_FUSIONS_UP	no	137	0.239937	0.957367	0.545639	0.731437	1406
CASORELLI_APL_SECONDARY_VS_DE_NOVO_UP	no	22	0.358289	1.00785	0.423841	0.603196	1407		KYNG_RESPONSE_TO_H2O2_VIA_ERCC6_DN	no	38	0.296315	0.957214	0.521739	0.73132	1407
SENGUPTA_NASOPHARYNGEAL_CARCINOMA_WITH_LMP1_UP	no	218	0.236999	1.00756	0.397468	0.603524	1408		WEST_ADRENOCORTICAL_TUMOR_MARKERS_UP	no	13	0.377417	0.956947	0.487952	0.731506	1408
ZHOU_INFLAMMATORY_RESPONSE_FIMA_UP	no	200	0.24015	1.00721	0.414758	0.604044	1409		GARGALOVIC_RESPONSE_TO_OXIDIZED_PHOSPHOLIPIDS_GREEN_DN	no	20	0.335931	0.956216	0.502137	0.732888	1409
MIYAGAWA_TARGETS_OF_EWSR1_ETS_FUSIONS_DN	no	79	0.273692	1.00624	0.453089	0.606052	1410		JIANG_HYPOXIA_VIA_VHL	no	16	0.362705	0.955008	0.538767	0.735646	1410
MEBARKI_HCC_PROGENITOR_WNT_DN_BLOCKED_BY_FZD8CRD	no	23	0.353551	1.00559	0.435165	0.607202	1411		WIERENGA_STAT5A_TARGETS_GROUP1	no	63	0.268151	0.954911	0.542094	0.7354	1411
FARMER_BREAST_CANCER_CLUSTER_7	no	11	0.432562	1.00545	0.485537	0.607125	1412		YU_MYC_TARGETS_DN	yes	44	0.29103	0.954393	0.525151	0.736288	1412
YIH_RESPONSE_TO_ARSENITE_C3	no	21	0.366209	1.00443	0.4371	0.609193	1413		MUNSHI_MULTIPLE_MYELOMA_UP	no	62	0.265332	0.954213	0.532129	0.736211	1413
MA_MYELOID_DIFFERENTIATION_UP	no	30	0.336569	1.00442	0.430556	0.608793	1414		MILI_PSEUDOPODIA	no	40	0.294628	0.95416	0.534791	0.735851	1414
LEE_AGING_MUSCLE_UP	no	24	0.350581	1.00439	0.452586	0.608435	1415		MULLIGHAN_NPM1_SIGNATURE_3_UP	no	225	0.223837	0.954146	0.592742	0.735364	1415
IGARASHI_ATF4_TARGETS_DN	no	58	0.288497	1.00375	0.433761	0.609604	1416		KLEIN_PRIMARY_EFFUSION_LYMPHOMA_UP	no	33	0.305996	0.952968	0.534836	0.737881	1416
ZHAN_MULTIPLE_MYELOMA_HP_UP	no	33	0.323012	1.00316	0.442105	0.610677	1417		BYSTRYKH_HEMATOPOIESIS_STEM_CELL_AND_BRAIN_QTL_TRANS	no	117	0.244279	0.952467	0.588727	0.738655	1417
HERNANDEZ_MITOTIC_ARREST_BY_DOCETAXEL_2_UP	no	28	0.336817	1.00295	0.443459	0.610789	1418		CEBALLOS_TARGETS_OF_TP53_AND_MYC_UP	yes	16	0.353025	0.952044	0.519157	0.739275	1418
EPPERT_LSC_R	no	35	0.320094	1.00237	0.441247	0.61187	1419		RODRIGUES_DCC_TARGETS_DN	no	89	0.249639	0.951187	0.554241	0.741017	1419
DAZARD_UV_RESPONSE_CLUSTER_G5	no	10	0.442703	1.00212	0.460699	0.612112	1420		XU_HGF_TARGETS_INDUCED_BY_AKT1_48HR_DN	no	13	0.372826	0.95096	0.516634	0.741106	1420
VALK_AML_CLUSTER_9	no	11	0.421256	1.0021	0.439604	0.611738	1421		ODONNELL_METASTASIS_DN	no	14	0.381193	0.950128	0.537849	0.742736	1421
GENTLES_LEUKEMIC_STEM_CELL_UP	no	16	0.384701	0.999864	0.452539	0.61691	1422		HAHTOLA_CTCL_CUTANEOUS	no	15	0.375906	0.949243	0.532787	0.744608	1422
RIZKI_TUMOR_INVASIVENESS_3D_UP	no	114	0.256578	0.999784	0.452323	0.616679	1423		LAMB_CCND1_TARGETS	no	15	0.36522	0.948459	0.532129	0.74615	1423
MANNE_COVID19_ICU_VS_HEALTHY_DONOR_PLATELETS_DN	no	58	0.288617	0.999595	0.447368	0.616726	1424		MURAKAMI_UV_RESPONSE_24HR	no	11	0.394606	0.94799	0.536062	0.746853	1424
WINTER_HYPOXIA_UP	no	59	0.28242	0.999424	0.450526	0.616727	1425		LIU_LIVER_CANCER	no	23	0.323995	0.947081	0.532	0.748794	1425
VANASSE_BCL2_TARGETS_UP	no	14	0.392196	0.999404	0.467249	0.616343	1426		KONG_E2F3_TARGETS	no	66	0.261353	0.946568	0.568182	0.749644	1426
HANN_RESISTANCE_TO_BCL2_INHIBITOR_DN	no	16	0.386327	0.999109	0.463801	0.616676	1427		RAMALHO_STEMNESS_UP	no	162	0.2285	0.946471	0.611227	0.749394	1427
MAHAJAN_RESPONSE_TO_IL1A_UP	no	30	0.332732	0.998826	0.451193	0.616977	1428		RAY_TARGETS_OF_P210_BCR_ABL_FUSION_DN	no	10	0.412171	0.946031	0.534972	0.750039	1428
GRAESSMANN_RESPONSE_TO_MC_AND_SERUM_DEPRIVATION_DN	no	57	0.292102	0.998733	0.46712	0.61679	1429		BRIDEAU_IMPRINTED_GENES	no	25	0.321184	0.944775	0.549801	0.752951	1429
DELPUECH_FOXO3_TARGETS_DN	no	23	0.342095	0.998349	0.45805	0.617353	1430		DAVICIONI_TARGETS_OF_PAX_FOXO1_FUSIONS_DN	no	29	0.31228	0.944252	0.538153	0.753864	1430
OUELLET_CULTURED_OVARIAN_CANCER_INVASIVE_VS_LMP_UP	no	52	0.289887	0.996944	0.427617	0.620575	1431		ABE_VEGFA_TARGETS_30MIN	no	13	0.382557	0.942865	0.549696	0.757005	1431
SCHLOSSER_MYC_TARGETS_AND_SERUM_RESPONSE_UP	yes	45	0.301819	0.996438	0.457265	0.621045	1432		BROWNE_HCMV_INFECTION_18HR_DN	no	90	0.247915	0.942513	0.56778	0.757449	1432
MORI_EMU_MYC_LYMPHOMA_BY_ONSET_TIME_UP	yes	92	0.262122	0.995731	0.466667	0.622407	1433		NIKOLSKY_BREAST_CANCER_5P15_AMPLICON	no	12	0.383709	0.9419	0.562745	0.758551	1433
NADLER_OBESITY_DN	no	31	0.3252	0.995226	0.455357	0.623225	1434		FOSTER_TOLERANT_MACROPHAGE_UP	no	89	0.250007	0.941811	0.58502	0.758241	1434
NIKOLSKY_BREAST_CANCER_5P15_AMPLICON	no	11	0.428276	0.994784	0.459574	0.623881	1435		GAVIN_FOXP3_TARGETS_CLUSTER_P2	no	41	0.283953	0.941702	0.535714	0.757995	1435
WORSCHECH_TUMOR_EVASION_AND_TOLEROGENICITY_UP	no	12	0.414969	0.994679	0.462527	0.62371	1436		BYSTRYKH_HEMATOPOIESIS_STEM_CELL_AND_BRAIN_QTL_CIS	no	58	0.27016	0.941499	0.55123	0.75802	1436
YAUCH_HEDGEHOG_SIGNALING_PARACRINE_UP	no	46	0.302277	0.994551	0.444965	0.623588	1437		TAKAO_RESPONSE_TO_UVB_RADIATION_DN	no	82	0.252149	0.940866	0.565657	0.759121	1437
GAUSSMANN_MLL_AF4_FUSION_TARGETS_G_UP	no	94	0.263619	0.994004	0.440181	0.624491	1438		CHYLA_CBFA2T3_TARGETS_DN	no	117	0.240042	0.940608	0.579882	0.759278	1438
ZHOU_INFLAMMATORY_RESPONSE_LIVE_DN	no	265	0.228608	0.992734	0.484536	0.627343	1439		BOYAULT_LIVER_CANCER_SUBCLASS_G23_UP	no	38	0.294593	0.940446	0.550296	0.759202	1439
SCHLOSSER_SERUM_RESPONSE_UP	no	99	0.257955	0.990918	0.481651	0.631617	1440		MULLIGHAN_NPM1_MUTATED_SIGNATURE_2_DN	no	53	0.272662	0.938389	0.558468	0.764038	1440
YAO_TEMPORAL_RESPONSE_TO_PROGESTERONE_CLUSTER_15	no	15	0.387189	0.990262	0.482993	0.632853	1441		COLDREN_GEFITINIB_RESISTANCE_DN	no	102	0.238783	0.937658	0.597194	0.765487	1441
ACEVEDO_METHYLATED_IN_LIVER_CANCER_DN	no	286	0.228595	0.990085	0.473945	0.632862	1442		MILI_PSEUDOPODIA_CHEMOTAXIS_UP	no	73	0.26058	0.937366	0.565844	0.765765	1442
FIGUEROA_AML_METHYLATION_CLUSTER_3_DN	no	16	0.383571	0.989923	0.453704	0.632823	1443		SPIRA_SMOKERS_LUNG_CANCER_UP	no	23	0.322907	0.937166	0.53493	0.765795	1443
DELACROIX_RAR_BOUND_ES	no	269	0.226107	0.989557	0.457921	0.633322	1444		GAZDA_DIAMOND_BLACKFAN_ANEMIA_ERYTHROID_DN	no	347	0.208731	0.936853	0.688	0.766039	1444
WILLIAMS_ESR2_TARGETS_UP	no	20	0.356837	0.98939	0.484649	0.633329	1445		NAKAYAMA_SOFT_TISSUE_TUMORS_PCA1_DN	no	11	0.398141	0.936552	0.527344	0.766266	1445
NIKOLSKY_BREAST_CANCER_17Q21_Q25_AMPLICON	no	193	0.235134	0.988119	0.489461	0.636241	1446		JAERVINEN_AMPLIFIED_IN_LARYNGEAL_CANCER	no	34	0.302066	0.936533	0.557173	0.765797	1446
FONTAINE_FOLLICULAR_THYROID_ADENOMA_UP	no	53	0.290643	0.987171	0.475446	0.638211	1447		SENESE_HDAC3_TARGETS_UP	no	327	0.208966	0.936384	0.686508	0.765689	1447
HOLLEMAN_VINCRISTINE_RESISTANCE_B_ALL_DN	no	15	0.389192	0.986478	0.482759	0.639559	1448		WHITFIELD_CELL_CYCLE_S	no	110	0.238564	0.936112	0.598039	0.765872	1448
GRADE_COLON_AND_RECTAL_CANCER_DN	no	53	0.286802	0.986085	0.476293	0.640131	1449		KYNG_WERNER_SYNDROM_AND_NORMAL_AGING_UP	no	57	0.267899	0.934961	0.60039	0.768369	1449
WANG_CLIM2_TARGETS_DN	no	156	0.241836	0.985879	0.480296	0.640246	1450		ELVIDGE_HYPOXIA_BY_DMOG_UP	no	76	0.25095	0.93488	0.581967	0.768038	1450
OUELLET_CULTURED_OVARIAN_CANCER_INVASIVE_VS_LMP_DN	no	12	0.417165	0.985108	0.488017	0.641814	1451		JAZAG_TGFB1_SIGNALING_VIA_SMAD4_UP	no	69	0.256615	0.933472	0.5666	0.771219	1451
ZHAN_LATE_DIFFERENTIATION_GENES_UP	no	21	0.354243	0.984326	0.477024	0.643374	1452		DING_LUNG_CANCER_MUTATED_FREQUENTLY	no	10	0.404375	0.933286	0.544148	0.771208	1452
TIEN_INTESTINE_PROBIOTICS_2HR_UP	no	23	0.34376	0.983326	0.475113	0.64551	1453		PARK_TRETINOIN_RESPONSE_AND_PML_RARA_FUSION	no	22	0.32535	0.932033	0.570874	0.774118	1453
KIM_ALL_DISORDERS_CALB1_CORR_UP	no	403	0.218686	0.982037	0.527933	0.648266	1454		BIDUS_METASTASIS_DN	no	106	0.240618	0.930503	0.615245	0.777592	1454
ODONNELL_METASTASIS_DN	no	14	0.390937	0.981723	0.482759	0.648632	1455		AMUNDSON_RESPONSE_TO_ARSENITE	no	176	0.221987	0.930072	0.636929	0.778242	1455
KUMAR_AUTOPHAGY_NETWORK	no	40	0.298829	0.98064	0.495614	0.650998	1456		MIKKELSEN_ES_HCP_WITH_H3_UNMETHYLATED	no	11	0.388617	0.929862	0.587866	0.778275	1456
GROSS_HYPOXIA_VIA_ELK3_ONLY_UP	no	19	0.348908	0.980184	0.464286	0.65173	1457		SANSOM_APC_TARGETS_REQUIRE_MYC	no	183	0.221692	0.929627	0.641618	0.778347	1457
HASLINGER_B_CLL_WITH_13Q14_DELETION	no	15	0.385951	0.980159	0.467706	0.651371	1458		HORIUCHI_WTAP_TARGETS_UP	no	191	0.219159	0.929605	0.63286	0.777867	1458
BARRIER_CANCER_RELAPSE_TUMOR_SAMPLE_UP	no	14	0.385503	0.979541	0.473029	0.652447	1459		CHESLER_BRAIN_HIGHEST_GENETIC_VARIANCE	no	26	0.315099	0.929021	0.558522	0.778938	1459
SANSOM_APC_TARGETS	no	122	0.245672	0.978721	0.508434	0.654206	1460		BASSO_HAIRY_CELL_LEUKEMIA_UP	no	35	0.290733	0.92832	0.587755	0.780282	1460
CHANDRAN_METASTASIS_TOP50_UP	no	34	0.317273	0.97807	0.490526	0.655454	1461		GROSS_HYPOXIA_VIA_ELK3_UP	no	150	0.228435	0.928049	0.667319	0.78046	1461
HAN_SATB1_TARGETS_UP	no	259	0.228836	0.97777	0.522145	0.655861	1462		GROSS_HYPOXIA_VIA_ELK3_ONLY_UP	no	19	0.328954	0.926994	0.576446	0.782663	1462
DUNNE_TARGETS_OF_AML1_MTG8_FUSION_DN	no	12	0.405591	0.977056	0.487696	0.657251	1463		PEDRIOLI_MIR31_TARGETS_UP	no	96	0.242822	0.926612	0.638298	0.78315	1463
LIN_NPAS4_TARGETS_UP	no	116	0.248326	0.976843	0.52019	0.657377	1464		LIN_NPAS4_TARGETS_UP	no	121	0.233456	0.926547	0.641851	0.782793	1464
SENGUPTA_EBNA1_ANTICORRELATED	no	107	0.252474	0.974423	0.527778	0.663208	1465		ACEVEDO_LIVER_CANCER_WITH_H3K27ME3_DN	no	76	0.252429	0.926188	0.618774	0.783225	1465
RICKMAN_TUMOR_DIFFERENTIATED_MODERATELY_VS_POORLY_UP	no	83	0.264541	0.973429	0.508235	0.665327	1466		CREIGHTON_ENDOCRINE_THERAPY_RESISTANCE_3	no	442	0.200568	0.925982	0.75974	0.783227	1466
CHANGOLKAR_H2AFY_TARGETS_UP	no	30	0.324782	0.972847	0.454976	0.666385	1467		SHETH_LIVER_CANCER_VS_TXNIP_LOSS_PAM3	no	29	0.30134	0.925128	0.58483	0.784877	1467
VANOEVELEN_MYOGENESIS_SIN3A_TARGETS	no	189	0.233902	0.972713	0.53253	0.666271	1468		MULLIGHAN_NPM1_MUTATED_SIGNATURE_1_UP	no	170	0.222882	0.924603	0.630832	0.78571	1468
LIANG_HEMATOPOIESIS_STEM_CELL_NUMBER_LARGE_VS_TINY_UP	no	26	0.334674	0.972563	0.505593	0.666231	1469		SENGUPTA_NASOPHARYNGEAL_CARCINOMA_UP	no	188	0.221698	0.924454	0.68254	0.785529	1469
HO_LIVER_CANCER_VASCULAR_INVASION	no	10	0.420127	0.972452	0.502101	0.666088	1470		LINDGREN_BLADDER_CANCER_CLUSTER_2A_DN	no	103	0.235063	0.924294	0.625263	0.785405	1470
LIANG_HEMATOPOIESIS_STEM_CELL_NUMBER_SMALL_VS_HUGE_UP	no	26	0.326192	0.971743	0.488421	0.667446	1471		ENK_UV_RESPONSE_EPIDERMIS_DN	no	356	0.205711	0.92426	0.733471	0.784958	1471
VIETOR_IFRD1_TARGETS	no	15	0.376311	0.971733	0.489933	0.667022	1472		BALDWIN_PRKCI_TARGETS_UP	no	26	0.317901	0.922854	0.578512	0.788119	1472
SUBTIL_PROGESTIN_TARGETS	no	25	0.328952	0.971265	0.49076	0.667863	1473		SHEPARD_BMYB_TARGETS	no	35	0.291721	0.922565	0.578093	0.78833	1473
EPPERT_CE_HSC_LSC	no	15	0.376708	0.970853	0.512295	0.668437	1474		FARMER_BREAST_CANCER_APOCRINE_VS_LUMINAL	no	196	0.216666	0.921771	0.679012	0.789827	1474
CHESLER_BRAIN_QTL_CIS	no	49	0.287162	0.970754	0.508696	0.66825	1475		ZHANG_INTERFERON_RESPONSE	no	20	0.328159	0.921727	0.576923	0.789403	1475
MARSON_FOXP3_CORE_DIRECT_TARGETS	no	13	0.396661	0.970742	0.505241	0.667833	1476		BONCI_TARGETS_OF_MIR15A_AND_MIR16_1	no	57	0.266194	0.92147	0.594538	0.789556	1476
ELVIDGE_HIF1A_TARGETS_DN	no	48	0.292262	0.970725	0.522059	0.667428	1477		WINNEPENNINCKX_MELANOMA_METASTASIS_DN	no	20	0.331114	0.920927	0.577825	0.790449	1477
PURBEY_TARGETS_OF_CTBP1_NOT_SATB1_DN	no	239	0.22699	0.970484	0.567568	0.667635	1478		BLANCO_MELO_COVID19_SARS_COV_2_INFECTION_CALU3_CELLS_UP	no	167	0.219945	0.920796	0.704453	0.790275	1478
HELLER_SILENCED_BY_METHYLATION_DN	no	59	0.272578	0.969693	0.505285	0.669188	1479		YAN_ESCAPE_FROM_ANOIKIS	no	13	0.376297	0.920555	0.552182	0.790362	1479
IBRAHIM_NRF2_UP	no	449	0.212216	0.969244	0.577657	0.669887	1480		SHEPARD_BMYB_MORPHOLINO_DN	no	100	0.241008	0.920516	0.64833	0.789926	1480
SHEPARD_BMYB_TARGETS	no	30	0.322828	0.969173	0.489749	0.669632	1481		ZHOU_INFLAMMATORY_RESPONSE_FIMA_DN	no	181	0.219863	0.920121	0.694444	0.790452	1481
FRASOR_RESPONSE_TO_ESTRADIOL_DN	no	35	0.308286	0.968616	0.487448	0.670558	1482		CROONQUIST_IL6_DEPRIVATION_UP	no	10	0.3874	0.920043	0.566462	0.790148	1482
JIANG_AGING_CEREBRAL_CORTEX_UP	no	26	0.329038	0.968501	0.478723	0.670414	1483		LEIN_OLIGODENDROCYTE_MARKERS	no	42	0.280872	0.920001	0.614481	0.789719	1483
ZHENG_GLIOBLASTOMA_PLASTICITY_DN	no	19	0.346516	0.968387	0.494226	0.670255	1484		WIERENGA_PML_INTERACTOME	no	36	0.292926	0.919564	0.573196	0.790377	1484
LAMB_CCND1_TARGETS	no	15	0.374991	0.968247	0.521277	0.670128	1485		CARRILLOREIXACH_HEPATOBLASTOMA_VS_NORMAL_HYPOMETHYLATED_AND_UP	no	67	0.257303	0.918311	0.617822	0.793077	1485
BOYAULT_LIVER_CANCER_SUBCLASS_G1_UP	no	88	0.257504	0.968084	0.524138	0.670074	1486		CAFFAREL_RESPONSE_TO_THC_UP	no	30	0.299997	0.917543	0.575203	0.794416	1486
BILD_E2F3_ONCOGENIC_SIGNATURE	no	150	0.239549	0.967436	0.54054	0.671328	1487		LIN_APC_TARGETS	no	59	0.261274	0.917515	0.635438	0.793967	1487
IBRAHIM_NRF1_UP	no	384	0.214603	0.965916	0.568238	0.67474	1488		KYNG_WERNER_SYNDROM_AND_NORMAL_AGING_DN	no	141	0.226279	0.917125	0.683673	0.794441	1488
MORI_PRE_BI_LYMPHOCYTE_DN	no	78	0.265839	0.965478	0.516854	0.675431	1489		MORI_EMU_MYC_LYMPHOMA_BY_ONSET_TIME_UP	yes	92	0.240961	0.916747	0.641434	0.794858	1489
KYNG_ENVIRONMENTAL_STRESS_RESPONSE_NOT_BY_UV_IN_OLD	no	16	0.373833	0.965388	0.5154	0.675191	1490		CAIRO_HEPATOBLASTOMA_UP	no	154	0.22526	0.916256	0.679061	0.795635	1490
ROVERSI_GLIOMA_COPY_NUMBER_DN	no	28	0.323808	0.96336	0.533937	0.679629	1491		DORN_ADENOVIRUS_INFECTION_24HR_DN	no	27	0.306965	0.916152	0.614173	0.795387	1491
WELCSH_BRCA1_TARGETS_DN	no	123	0.24144	0.963083	0.554299	0.679872	1492		DURCHDEWALD_SKIN_CARCINOGENESIS_DN	no	185	0.21762	0.915982	0.694501	0.795299	1492
LEE_LIVER_CANCER_MYC_TGFA_DN	yes	24	0.331814	0.962196	0.496568	0.681746	1493		JAZAERI_BREAST_CANCER_BRCA1_VS_BRCA2_UP	no	41	0.27757	0.915824	0.620968	0.795159	1493
GENTILE_UV_LOW_DOSE_UP	no	15	0.37099	0.961962	0.477642	0.681885	1494		BURTON_ADIPOGENESIS_PEAK_AT_0HR	no	34	0.289104	0.915122	0.621564	0.796463	1494
GAZDA_DIAMOND_BLACKFAN_ANEMIA_MYELOID_UP	no	25	0.332906	0.961528	0.522634	0.682546	1495		DORN_ADENOVIRUS_INFECTION_48HR_UP	no	11	0.382203	0.914903	0.585317	0.796472	1495
BYSTRYKH_HEMATOPOIESIS_STEM_CELL_AND_BRAIN_QTL_TRANS	no	116	0.243807	0.961395	0.520971	0.682429	1496		TONKS_TARGETS_OF_RUNX1_RUNX1T1_FUSION_HSC_UP	no	100	0.237504	0.913574	0.661049	0.799457	1496
BENPORATH_OCT4_TARGETS	no	190	0.230478	0.961029	0.561446	0.682933	1497		WORSCHECH_TUMOR_EVASION_AND_TOLEROGENICITY_DN	no	11	0.385707	0.913399	0.593047	0.799367	1497
HASLINGER_B_CLL_WITH_MUTATED_VH_GENES	no	15	0.375978	0.960788	0.50776	0.683104	1498		MARSON_FOXP3_TARGETS_DN	no	43	0.277495	0.91323	0.59127	0.799222	1498
DASU_IL6_SIGNALING_UP	no	35	0.296419	0.959732	0.531532	0.685391	1499		GRASEMANN_RETINOBLASTOMA_WITH_6P_AMPLIFICATION	no	13	0.36769	0.912669	0.570577	0.800098	1499
YAO_TEMPORAL_RESPONSE_TO_PROGESTERONE_CLUSTER_8	no	35	0.302218	0.957874	0.529412	0.689772	1500		RIGGINS_TAMOXIFEN_RESISTANCE_UP	no	31	0.297325	0.911827	0.585859	0.801671	1500
KIM_LIVER_CANCER_POOR_SURVIVAL_DN	no	13	0.394443	0.955928	0.536957	0.694434	1501		WANG_SMARCE1_TARGETS_UP	no	108	0.235085	0.911047	0.653021	0.803156	1501
LEONARD_HYPOXIA	no	23	0.333979	0.954336	0.51483	0.69812	1502		VALK_AML_CLUSTER_5	no	12	0.373227	0.909728	0.596623	0.805898	1502
OSMAN_BLADDER_CANCER_UP	no	357	0.212728	0.952897	0.664042	0.701472	1503		SAUL_SEN_MAYO	no	37	0.282522	0.909137	0.617706	0.80684	1503
PEDERSEN_METASTASIS_BY_ERBB2_ISOFORM_1	no	17	0.35883	0.952874	0.523504	0.701064	1504		SCHAEFFER_PROSTATE_DEVELOPMENT_48HR_UP	no	183	0.214641	0.907206	0.727642	0.811443	1504
TURASHVILI_BREAST_DUCTAL_CARCINOMA_VS_DUCTAL_NORMAL_UP	no	21	0.340627	0.952292	0.53252	0.702039	1505		ONDER_CDH1_TARGETS_3_UP	no	11	0.387886	0.90662	0.583162	0.812407	1505
JAZAG_TGFB1_SIGNALING_UP	no	73	0.260256	0.951741	0.562637	0.703012	1506		ABRAMSON_INTERACT_WITH_AIRE	no	42	0.274077	0.904606	0.601942	0.817047	1506
MEBARKI_HCC_PROGENITOR_WNT_DN	no	24	0.335399	0.951668	0.52	0.702747	1507		LOPES_METHYLATED_IN_COLON_CANCER_DN	no	14	0.351196	0.904102	0.572917	0.817745	1507
HOLLEMAN_VINCRISTINE_RESISTANCE_ALL_UP	no	22	0.340546	0.950823	0.560086	0.704491	1508		INGRAM_SHH_TARGETS_DN	no	26	0.304963	0.903857	0.603411	0.817822	1508
NAKAYAMA_SOFT_TISSUE_TUMORS_PCA2_DN	no	17	0.357941	0.950614	0.534989	0.704581	1509		UDAYAKUMAR_MED1_TARGETS_UP	no	117	0.22844	0.903608	0.678363	0.817934	1509
KONDO_EZH2_TARGETS	no	95	0.251129	0.950449	0.559908	0.704564	1510		BROWNE_HCMV_INFECTION_1HR_UP	no	19	0.322604	0.90344	0.594444	0.817826	1510
XU_CREBBP_TARGETS_DN	no	29	0.320444	0.948949	0.547009	0.708025	1511		VANASSE_BCL2_TARGETS_UP	no	14	0.358818	0.903134	0.583004	0.818066	1511
SCHAEFFER_PROSTATE_DEVELOPMENT_12HR_UP	no	43	0.284116	0.948405	0.535484	0.709011	1512		PETROVA_ENDOTHELIUM_LYMPHATIC_VS_BLOOD_UP	no	61	0.257881	0.902899	0.656371	0.8181	1512
JIANG_AGING_CEREBRAL_CORTEX_DN	no	36	0.299291	0.948401	0.524109	0.708554	1513		ENGELMANN_CANCER_PROGENITORS_UP	no	28	0.300797	0.901512	0.614433	0.82109	1513
PUJANA_XPRSS_INT_NETWORK	no	148	0.233682	0.948386	0.590604	0.70813	1514		KYNG_WERNER_SYNDROM_DN	no	13	0.366001	0.901324	0.612841	0.821001	1514
MORI_SMALL_PRE_BII_LYMPHOCYTE_UP	no	51	0.277984	0.947548	0.552863	0.709848	1515		MIYAGAWA_TARGETS_OF_EWSR1_ETS_FUSIONS_DN	no	86	0.243127	0.901086	0.670543	0.821029	1515
HOWLIN_CITED1_TARGETS_1_DN	no	22	0.336567	0.946754	0.533333	0.711432	1516		MIKKELSEN_ES_LCP_WITH_H3K4ME3	no	57	0.255511	0.899459	0.688462	0.824582	1516
SCHLOSSER_SERUM_RESPONSE_AUGMENTED_BY_MYC	no	87	0.25281	0.943147	0.574514	0.720402	1517		LIU_BREAST_CANCER	no	20	0.327459	0.899284	0.604128	0.82445	1517
CHEBOTAEV_GR_TARGETS_DN	no	38	0.302008	0.943063	0.565315	0.720128	1518		PUJANA_BRCA2_PCC_NETWORK	no	363	0.198928	0.899055	0.817097	0.824482	1518
CHEN_NEUROBLASTOMA_COPY_NUMBER_GAINS	no	27	0.316597	0.942866	0.534483	0.720181	1519		GRAHAM_NORMAL_QUIESCENT_VS_NORMAL_DIVIDING_UP	no	29	0.298277	0.898853	0.612774	0.824449	1519
SESTO_RESPONSE_TO_UV_C2	no	40	0.287522	0.942815	0.569161	0.719849	1520		JOHNSTONE_PARVB_TARGETS_1_DN	no	40	0.277145	0.898342	0.641905	0.825212	1520
FOURNIER_ACINAR_DEVELOPMENT_LATE_2	no	220	0.221753	0.942718	0.611247	0.719651	1521		HALMOS_CEBPA_TARGETS_UP	no	25	0.311245	0.898037	0.610879	0.825467	1521
RICKMAN_TUMOR_DIFFERENTIATED_WELL_VS_MODERATELY_DN	no	41	0.285518	0.942565	0.551948	0.719567	1522		TAVOR_CEBPA_TARGETS_DN	no	18	0.331569	0.896785	0.592664	0.828079	1522
SMIRNOV_RESPONSE_TO_IR_6HR_UP	no	121	0.238983	0.942115	0.617866	0.720301	1523		GENTILE_UV_RESPONSE_CLUSTER_D6	no	25	0.308435	0.896708	0.613412	0.827741	1523
CHANDRAN_METASTASIS_DN	no	147	0.235704	0.94138	0.619048	0.72173	1524		ANDERSEN_CHOLANGIOCARCINOMA_CLASS1	no	20	0.320211	0.896514	0.596273	0.827635	1524
LIM_MAMMARY_LUMINAL_PROGENITOR_UP	no	14	0.37675	0.940948	0.531513	0.722388	1525		TANAKA_METHYLATED_IN_ESOPHAGEAL_CARCINOMA	no	44	0.27115	0.896458	0.635628	0.827242	1525
NIKOLSKY_MUTATED_AND_AMPLIFIED_IN_BREAST_CANCER	no	53	0.27691	0.939672	0.572748	0.725226	1526		RHEIN_ALL_GLUCOCORTICOID_THERAPY_UP	no	56	0.25669	0.896219	0.666667	0.827235	1526
ANASTASSIOU_MULTICANCER_INVASIVENESS_SIGNATURE	no	12	0.388351	0.939487	0.51634	0.725249	1527		GHANDHI_DIRECT_IRRADIATION_UP	no	44	0.269831	0.895133	0.631579	0.82928	1527
ENGELMANN_CANCER_PROGENITORS_UP	no	26	0.313776	0.937996	0.524838	0.728679	1528		VANTVEER_BREAST_CANCER_METASTASIS_DN	no	69	0.244335	0.89483	0.668763	0.829509	1528
ROSS_AML_OF_FAB_M7_TYPE	no	36	0.294835	0.937892	0.53159	0.728472	1529		KIM_WT1_TARGETS_8HR_DN	no	73	0.244621	0.894047	0.707457	0.830897	1529
GHANDHI_DIRECT_IRRADIATION_UP	no	44	0.292188	0.937799	0.542169	0.728223	1530		RODWELL_AGING_KIDNEY_NO_BLOOD_DN	no	97	0.232639	0.893832	0.698	0.830861	1530
SOGA_COLORECTAL_CANCER_MYC_DN	yes	46	0.278047	0.936916	0.572383	0.730041	1531		SHIN_B_CELL_LYMPHOMA_CLUSTER_2	no	25	0.304051	0.893333	0.614931	0.8315	1531
SCIAN_INVERSED_TARGETS_OF_TP53_AND_TP73_DN	no	26	0.323	0.936438	0.536364	0.730763	1532		DORN_ADENOVIRUS_INFECTION_12HR_UP	no	14	0.352366	0.890911	0.589322	0.836775	1532
STEIN_ESRRA_TARGETS_DN	no	79	0.2578	0.936423	0.583333	0.730325	1533		NAKAMURA_ADIPOGENESIS_EARLY_UP	no	31	0.289787	0.890063	0.646817	0.838256	1533
LI_PROSTATE_CANCER_EPIGENETIC	no	11	0.393425	0.935528	0.547974	0.732261	1534		MARIADASON_REGULATED_BY_HISTONE_ACETYLATION_DN	no	32	0.28451	0.889905	0.626223	0.8381	1534
ZWANG_CLASS_1_TRANSIENTLY_INDUCED_BY_EGF	no	296	0.212268	0.931913	0.71599	0.740909	1535		NEMETH_INFLAMMATORY_RESPONSE_LPS_DN	no	24	0.313086	0.889476	0.636711	0.838586	1535
TAKAO_RESPONSE_TO_UVB_RADIATION_DN	no	83	0.246628	0.93058	0.624413	0.743819	1536		HOFMANN_MYELODYSPLASTIC_SYNDROM_RISK_DN	no	12	0.367385	0.889448	0.62	0.83812	1536
VANTVEER_BREAST_CANCER_BRCA1_DN	no	19	0.34947	0.929844	0.545254	0.745228	1537		BEIER_GLIOMA_STEM_CELL_DN	no	50	0.26475	0.889285	0.668737	0.838005	1537
MULLIGHAN_MLL_SIGNATURE_1_DN	no	124	0.234984	0.929238	0.62156	0.746267	1538		MATTIOLI_MULTIPLE_MYELOMA_SUBGROUPS	no	10	0.382324	0.889044	0.596194	0.838055	1538
LIM_MAMMARY_LUMINAL_MATURE_DN	no	40	0.286165	0.928854	0.596027	0.746845	1539		MEISSNER_NPC_HCP_WITH_H3K4ME3_AND_H3K27ME3	no	37	0.276125	0.888649	0.64497	0.838433	1539
PUJANA_BRCA_CENTERED_NETWORK	no	108	0.239595	0.928814	0.62069	0.746471	1540		WANG_CLIM2_TARGETS_DN	no	162	0.215175	0.887557	0.763006	0.840541	1540
MATZUK_MALE_REPRODUCTION_SERTOLI	no	10	0.409756	0.927921	0.564378	0.748312	1541		KOYAMA_SEMA3B_TARGETS_DN	no	212	0.208073	0.886559	0.811133	0.842358	1541
PURBEY_TARGETS_OF_CTBP1_NOT_SATB1_UP	no	177	0.225634	0.927374	0.663366	0.749238	1542		UZONYI_RESPONSE_TO_LEUKOTRIENE_AND_THROMBIN	no	23	0.304662	0.886302	0.621928	0.842384	1542
TURASHVILI_BREAST_LOBULAR_CARCINOMA_VS_LOBULAR_NORMAL_UP	no	32	0.302715	0.927373	0.571429	0.748759	1543		BLANCO_MELO_BRONCHIAL_EPITHELIAL_CELLS_INFLUENZA_A_DEL_NS1_INFECTION_UP	no	412	0.19343	0.884355	0.883197	0.846493	1543
TANAKA_METHYLATED_IN_ESOPHAGEAL_CARCINOMA	no	42	0.281966	0.926978	0.591703	0.749289	1544		GREGORY_SYNTHETIC_LETHAL_WITH_IMATINIB	no	99	0.227591	0.884025	0.711019	0.846705	1544
SHEDDEN_LUNG_CANCER_GOOD_SURVIVAL_A12	no	164	0.224504	0.926794	0.68	0.749289	1545		BENPORATH_ES_CORE_NINE_CORRELATED	no	72	0.242851	0.882993	0.7	0.848655	1545
CHANDRAN_METASTASIS_TOP50_DN	no	36	0.29467	0.926767	0.588745	0.748872	1546		DAVICIONI_PAX_FOXO1_SIGNATURE_IN_ARMS_DN	no	11	0.378937	0.882232	0.637965	0.849866	1546
LIU_SOX4_TARGETS_DN	no	261	0.214111	0.926653	0.698113	0.748693	1547		FUJII_YBX1_TARGETS_UP	no	25	0.302424	0.88203	0.633721	0.849793	1547
PURBEY_TARGETS_OF_CTBP1_AND_SATB1_UP	no	53	0.270275	0.925859	0.58427	0.750231	1548		YEGNASUBRAMANIAN_PROSTATE_CANCER	no	58	0.251095	0.881827	0.706667	0.849764	1548
BAKER_HEMATOPOIESIS_STAT3_TARGETS	no	10	0.403491	0.925836	0.574944	0.749794	1549		ZWANG_EGF_PERSISTENTLY_UP	no	22	0.317041	0.881806	0.620408	0.849257	1549
BRIDEAU_IMPRINTED_GENES	no	25	0.321887	0.925677	0.551402	0.749692	1550		FINETTI_BREAST_CANCERS_KINOME_BLUE	no	12	0.365607	0.881556	0.602434	0.849335	1550
LUI_THYROID_CANCER_PAX8_PPARG_UP	no	31	0.305822	0.925371	0.557018	0.749965	1551		SWEET_KRAS_TARGETS_UP	no	44	0.265259	0.881315	0.671458	0.849355	1551
BROWNE_HCMV_INFECTION_12HR_DN	no	52	0.269333	0.923799	0.564045	0.753485	1552		YAO_TEMPORAL_RESPONSE_TO_PROGESTERONE_CLUSTER_11	no	85	0.235185	0.879442	0.744	0.853365	1552
LEIN_ASTROCYTE_MARKERS	no	11	0.390235	0.922534	0.584416	0.75638	1553		ROSS_AML_WITH_AML1_ETO_FUSION	no	47	0.262027	0.87888	0.670886	0.854148	1553
KOHOUTEK_CCNT1_TARGETS	no	28	0.305217	0.922504	0.571429	0.755974	1554		BENPORATH_ES_2	no	19	0.319855	0.878868	0.642857	0.853635	1554
AFFAR_YY1_TARGETS_UP	no	84	0.246301	0.922388	0.624454	0.755791	1555		TAKEDA_TARGETS_OF_NUP98_HOXA9_FUSION_3D_DN	no	11	0.376216	0.877561	0.648	0.856156	1555
TURASHVILI_BREAST_DUCTAL_CARCINOMA_VS_LOBULAR_NORMAL_DN	no	21	0.332235	0.921219	0.603645	0.758317	1556		SANSOM_APC_MYC_TARGETS	yes	209	0.204626	0.876931	0.820611	0.85707	1556
MCBRYAN_PUBERTAL_TGFB1_TARGETS_DN	no	21	0.32175	0.920924	0.577825	0.758567	1557		DARWICHE_PAPILLOMA_RISK_LOW_DN	no	106	0.224697	0.876459	0.741107	0.85762	1557
HE_PTEN_TARGETS_UP	no	11	0.389708	0.920235	0.577253	0.759864	1558		ONDER_CDH1_SIGNALING_VIA_CTNNB1	no	30	0.28312	0.876439	0.640625	0.857117	1558
MARIADASON_RESPONSE_TO_BUTYRATE_SULINDAC_6	no	38	0.282453	0.919594	0.568807	0.761032	1559		VALK_AML_WITH_CEBPA	no	20	0.310417	0.876043	0.633333	0.857526	1559
DORSAM_HOXA9_TARGETS_UP	no	27	0.303106	0.91853	0.56427	0.763282	1560		SCHLINGEMANN_SKIN_CARCINOGENESIS_TPA_DN	no	12	0.360307	0.875695	0.618557	0.85779	1560
WINNEPENNINCKX_MELANOMA_METASTASIS_UP	no	109	0.23383	0.918507	0.623288	0.762844	1561		DELACROIX_RARG_BOUND_MEF	no	241	0.202531	0.87503	0.862069	0.858771	1561
LEE_LIVER_CANCER_MYC_E2F1_DN	yes	20	0.33324	0.917178	0.588367	0.7658	1562		CORONEL_RFX7_DIRECT_TARGETS_UP	no	41	0.272344	0.874775	0.711497	0.858817	1562
RUIZ_TNC_TARGETS_DN	no	78	0.248718	0.916474	0.657658	0.767142	1563		FIGUEROA_AML_METHYLATION_CLUSTER_3_UP	no	98	0.227282	0.874386	0.738	0.859138	1563
BROWNE_HCMV_INFECTION_1HR_UP	no	16	0.349807	0.916293	0.606593	0.767095	1564		NIKOLSKY_BREAST_CANCER_12Q13_Q21_AMPLICON	no	30	0.28666	0.874363	0.657258	0.858637	1564
ENK_UV_RESPONSE_KERATINOCYTE_DN	no	402	0.203622	0.916289	0.808673	0.766617	1565		NAKAMURA_METASTASIS	no	31	0.286503	0.874033	0.632207	0.858851	1565
IIZUKA_LIVER_CANCER_EARLY_RECURRENCE	no	10	0.395272	0.915878	0.564155	0.767178	1566		IZADPANAH_STEM_CELL_ADIPOSE_VS_BONE_DN	no	42	0.267578	0.873641	0.676768	0.859219	1566
GROSS_ELK3_TARGETS_DN	no	17	0.347009	0.914533	0.575314	0.770111	1567		PARENT_MTOR_SIGNALING_UP	no	441	0.189415	0.87346	0.925253	0.859104	1567
JAIN_NFKB_SIGNALING	no	67	0.256302	0.91411	0.636564	0.770604	1568		ZHOU_INFLAMMATORY_RESPONSE_LIVE_DN	no	273	0.199767	0.873045	0.859213	0.859525	1568
ELVIDGE_HYPOXIA_UP	no	92	0.23917	0.914097	0.650575	0.770157	1569		CHESLER_BRAIN_HIGHEST_EXPRESSION	no	30	0.286118	0.87298	0.644309	0.859117	1569
CHIARETTI_ACUTE_LYMPHOBLASTIC_LEUKEMIA_ZAP70	no	49	0.267154	0.913426	0.609756	0.771393	1570		YIH_RESPONSE_TO_ARSENITE_C3	no	23	0.308209	0.870803	0.62243	0.863447	1570
VARELA_ZMPSTE24_TARGETS_DN	no	20	0.33207	0.912219	0.582222	0.773873	1571		SARTIPY_BLUNTED_BY_INSULIN_RESISTANCE_UP	no	11	0.357466	0.870728	0.626263	0.863043	1571
HINATA_NFKB_TARGETS_KERATINOCYTE_UP	no	38	0.283521	0.911419	0.606593	0.775383	1572		VILLANUEVA_LIVER_CANCER_KRT19_DN	no	30	0.282291	0.870612	0.682	0.862767	1572
DELACROIX_RARG_BOUND_MEF	no	227	0.213404	0.911256	0.736967	0.775324	1573		LEE_NEURAL_CREST_STEM_CELL_DN	no	50	0.259302	0.869999	0.698864	0.863652	1573
BROWNE_HCMV_INFECTION_14HR_UP	no	121	0.233121	0.910683	0.665877	0.776283	1574		ZHAN_MULTIPLE_MYELOMA_LB_DN	no	28	0.291357	0.869843	0.676955	0.86347	1574
RAO_BOUND_BY_SALL4_ISOFORM_A	no	90	0.242948	0.910024	0.669663	0.777455	1575		CHEBOTAEV_GR_TARGETS_DN	no	42	0.263885	0.869157	0.689516	0.864509	1575
LIEN_BREAST_CARCINOMA_METAPLASTIC_VS_DUCTAL_DN	no	31	0.292845	0.909349	0.589958	0.778658	1576		ZHAN_MULTIPLE_MYELOMA_HP_UP	no	33	0.275552	0.868987	0.678788	0.864352	1576
IWANAGA_CARCINOGENESIS_BY_KRAS_PTEN_DN	no	181	0.219413	0.908514	0.717391	0.780291	1577		KENNY_CTNNB1_TARGETS_UP	no	36	0.274817	0.868845	0.716942	0.8641	1577
KIM_WT1_TARGETS_12HR_DN	no	147	0.225058	0.908195	0.687651	0.780573	1578		LEE_DIFFERENTIATING_T_LYMPHOCYTE	no	170	0.208872	0.868818	0.837449	0.863608	1578
BOYLAN_MULTIPLE_MYELOMA_C_CLUSTER_UP	no	23	0.318548	0.907936	0.6	0.780732	1579		WANG_CISPLATIN_RESPONSE_AND_XPC_DN	no	164	0.209576	0.868488	0.818367	0.863823	1579
WU_HBX_TARGETS_1_UP	no	10	0.396968	0.907373	0.583682	0.781649	1580		TERAO_AOX4_TARGETS_SKIN_DN	no	12	0.347425	0.868345	0.64	0.863632	1580
KAUFFMANN_MELANOMA_RELAPSE_UP	no	50	0.26796	0.906503	0.647577	0.783296	1581		BERNARD_PPAPDC1B_TARGETS_DN	no	34	0.279697	0.867556	0.66875	0.864857	1581
MARSON_FOXP3_TARGETS_DN	no	42	0.277162	0.906059	0.654628	0.783933	1582		GAUSSMANN_MLL_AF4_FUSION_TARGETS_G_UP	no	103	0.225251	0.866042	0.77686	0.867774	1582
DAVICIONI_TARGETS_OF_PAX_FOXO1_FUSIONS_DN	no	27	0.302998	0.906052	0.61087	0.783463	1583		SHAFFER_IRF4_TARGETS_IN_PLASMA_CELL_VS_MATURE_B_LYMPHOCYTE	no	54	0.244718	0.864864	0.731463	0.869837	1583
KIM_WT1_TARGETS_8HR_DN	no	72	0.251609	0.90598	0.663594	0.783148	1584		KRIGE_AMINO_ACID_DEPRIVATION	no	19	0.318897	0.864261	0.677291	0.870594	1584
DORN_ADENOVIRUS_INFECTION_12HR_DN	no	22	0.322706	0.904971	0.635762	0.785141	1585		RIZKI_TUMOR_INVASIVENESS_2D_UP	no	51	0.253563	0.864054	0.729941	0.870491	1585
CERIBELLI_GENES_INACTIVE_AND_BOUND_BY_NFY	no	13	0.376786	0.904958	0.593333	0.784681	1586		KAAB_FAILED_HEART_ATRIUM_UP	no	19	0.317096	0.863961	0.659813	0.870152	1586
TENEDINI_MEGAKARYOCYTE_MARKERS	no	33	0.288652	0.904803	0.647423	0.78458	1587		DAZARD_UV_RESPONSE_CLUSTER_G4	no	13	0.337135	0.862942	0.643585	0.871853	1587
ZHAN_MULTIPLE_MYELOMA_CD1_AND_CD2_UP	no	84	0.24327	0.904312	0.670259	0.785288	1588		RODRIGUES_NTN1_TARGETS_DN	no	89	0.228504	0.862182	0.759494	0.872954	1588
WALLACE_JAK2_TARGETS_UP	no	19	0.330574	0.90408	0.590129	0.785337	1589		LIU_VMYB_TARGETS_UP	no	89	0.229008	0.862114	0.772257	0.872548	1589
DESERT_PERIPORTAL_HEPATOCELLULAR_CARCINOMA_SUBCLASS_UP	no	53	0.263146	0.903862	0.63895	0.785378	1590		TSENG_IRS1_TARGETS_UP	no	68	0.241647	0.861596	0.727088	0.873087	1590
FOROUTAN_INTEGRATED_TGFB_EMT_DN	no	20	0.332605	0.903837	0.596413	0.784953	1591		STEGMEIER_PREMITOTIC_CELL_CYCLE_REGULATORS	no	10	0.372771	0.860971	0.65392	0.873898	1591
SARTIPY_NORMAL_AT_INSULIN_RESISTANCE_UP	no	21	0.325131	0.903433	0.584677	0.785457	1592		MADAN_DPPA4_TARGETS	no	16	0.326337	0.860874	0.640316	0.87358	1592
BANDRES_RESPONSE_TO_CARMUSTIN_MGMT_24HR_DN	no	14	0.358347	0.902755	0.569915	0.786601	1593		KATSANOU_ELAVL1_TARGETS_DN	no	65	0.237878	0.86067	0.747368	0.873497	1593
GAUSSMANN_MLL_AF4_FUSION_TARGETS_E_DN	no	11	0.381823	0.902523	0.572961	0.786707	1594		GALLUZZI_PERMEABILIZE_MITOCHONDRIA	no	35	0.274903	0.860277	0.695122	0.873805	1594
ASTON_MAJOR_DEPRESSIVE_DISORDER_UP	no	25	0.30906	0.901091	0.613537	0.789761	1595		GROSS_HYPOXIA_VIA_HIF1A_DN	no	69	0.23813	0.859898	0.74502	0.874069	1595
YAGI_AML_WITH_T_9_11_TRANSLOCATION	no	91	0.243485	0.900553	0.706935	0.790599	1596		LINDSTEDT_DENDRITIC_CELL_MATURATION_C	no	43	0.259327	0.858682	0.681467	0.876213	1596
SANSOM_APC_MYC_TARGETS	yes	201	0.214755	0.898529	0.767327	0.794978	1597		EBAUER_MYOGENIC_TARGETS_OF_PAX3_FOXO1_FUSION	no	20	0.308404	0.858475	0.684848	0.876111	1597
NELSON_RESPONSE_TO_ANDROGEN_UP	no	53	0.262482	0.898345	0.637413	0.794904	1598		MASSARWEH_TAMOXIFEN_RESISTANCE_UP	no	348	0.192149	0.857431	0.927419	0.877791	1598
TOMLINS_METASTASIS_DN	no	12	0.377482	0.897926	0.585526	0.79543	1599		KORKOLA_TERATOMA	no	16	0.321009	0.856684	0.675624	0.878818	1599
ZHENG_IL22_SIGNALING_UP	no	15	0.349124	0.895994	0.598624	0.79957	1600		RAY_TUMORIGENESIS_BY_ERBB2_CDC25A_DN	no	182	0.20251	0.856553	0.849711	0.878574	1600
LI_WILMS_TUMOR_VS_FETAL_KIDNEY_2_DN	no	13	0.367753	0.895956	0.585921	0.799169	1601		LIM_MAMMARY_LUMINAL_PROGENITOR_UP	no	14	0.342978	0.855978	0.650103	0.879277	1601
GARY_CD5_TARGETS_DN	no	398	0.19844	0.895523	0.849858	0.799762	1602		POS_RESPONSE_TO_HISTAMINE_DN	no	11	0.355405	0.855832	0.652893	0.879047	1602
GARGALOVIC_RESPONSE_TO_OXIDIZED_PHOSPHOLIPIDS_YELLOW_UP	no	26	0.306831	0.895451	0.628571	0.799457	1603		GAUSSMANN_MLL_AF4_FUSION_TARGETS_A_DN	no	45	0.255152	0.853386	0.759615	0.883706	1603
YEGNASUBRAMANIAN_PROSTATE_CANCER	no	56	0.258592	0.895284	0.667453	0.799369	1604		HEIDENBLAD_AMPLICON_8Q24_DN	no	31	0.277543	0.853349	0.717742	0.883229	1604
GARGALOVIC_RESPONSE_TO_OXIDIZED_PHOSPHOLIPIDS_TURQUOISE_DN	no	38	0.278794	0.894695	0.62754	0.800252	1605		YORDY_RECIPROCAL_REGULATION_BY_ETS1_AND_SP100_DN	no	42	0.255915	0.852427	0.719335	0.884679	1605
ZHOU_INFLAMMATORY_RESPONSE_FIMA_DN	no	177	0.217009	0.894344	0.772182	0.800622	1606		BOYAULT_LIVER_CANCER_SUBCLASS_G56_DN	no	10	0.382651	0.851506	0.649505	0.886033	1606
GROSS_HYPOXIA_VIA_ELK3_AND_HIF1A_UP	no	100	0.234125	0.893529	0.688312	0.802104	1607		FONTAINE_PAPILLARY_THYROID_CARCINOMA_DN	no	40	0.259766	0.850294	0.707754	0.888009	1607
CORONEL_RFX7_DIRECT_TARGETS_UP	no	41	0.27562	0.892657	0.668874	0.803697	1608		ISSAEVA_MLL2_TARGETS	no	20	0.30679	0.850174	0.700624	0.887707	1608
WANG_BARRETTS_ESOPHAGUS_AND_ESOPHAGUS_CANCER_DN	no	12	0.365119	0.892641	0.606625	0.803238	1609		RAGHAVACHARI_PLATELET_SPECIFIC_GENES	no	47	0.253125	0.850163	0.712891	0.887177	1609
MILI_PSEUDOPODIA_CHEMOTAXIS_DN	no	342	0.199987	0.891004	0.868557	0.806659	1610		SMIRNOV_RESPONSE_TO_IR_2HR_UP	no	40	0.262958	0.850036	0.69434	0.886864	1610
ELVIDGE_HYPOXIA_BY_DMOG_DN	no	43	0.274791	0.889946	0.651685	0.808621	1611		MANNE_COVID19_COMBINED_COHORT_VS_HEALTHY_DONOR_PLATELETS_DN	no	75	0.23106	0.849578	0.773663	0.887316	1611
STAMBOLSKY_BOUND_BY_MUTATED_TP53	no	10	0.379799	0.889563	0.612613	0.80904	1612		GROSS_HYPOXIA_VIA_ELK3_AND_HIF1A_DN	no	78	0.228813	0.849562	0.81289	0.886803	1612
REN_BOUND_BY_E2F	no	49	0.264441	0.889517	0.654118	0.808666	1613		TERAMOTO_OPN_TARGETS_CLUSTER_6	no	16	0.323611	0.849429	0.668651	0.886522	1613
JOHNSTONE_PARVB_TARGETS_1_DN	no	40	0.278777	0.889207	0.627193	0.808895	1614		BOYLAN_MULTIPLE_MYELOMA_D_UP	no	57	0.241725	0.849191	0.756809	0.886461	1614
WESTON_VEGFA_TARGETS_3HR	no	26	0.30501	0.888408	0.637527	0.810305	1615		FLECHNER_PBL_KIDNEY_TRANSPLANT_OK_VS_DONOR_DN	no	37	0.262243	0.848852	0.693133	0.886561	1615
LIU_LIVER_CANCER	no	22	0.313249	0.887109	0.628175	0.812755	1616		FLECHNER_PBL_KIDNEY_TRANSPLANT_REJECTED_VS_OK_DN	no	46	0.256357	0.848394	0.729787	0.886954	1616
MAGRANGEAS_MULTIPLE_MYELOMA_IGG_VS_IGA_DN	no	14	0.357536	0.886915	0.635992	0.812743	1617		BROWNE_HCMV_INFECTION_12HR_DN	no	54	0.243516	0.848233	0.725681	0.886742	1617
BHAT_ESR1_TARGETS_VIA_AKT1_UP	no	153	0.221567	0.886394	0.756281	0.813478	1618		LINSLEY_MIR16_TARGETS	no	175	0.20302	0.846992	0.86255	0.888769	1618
TING_SILENCED_BY_DICER	no	10	0.391986	0.886321	0.632258	0.813144	1619		MEISSNER_ES_ICP_WITH_H3K4ME3	no	20	0.302069	0.846889	0.66998	0.888442	1619
YAO_TEMPORAL_RESPONSE_TO_PROGESTERONE_CLUSTER_3	no	10	0.381321	0.886096	0.623404	0.813176	1620		VANDESLUIS_NORMAL_EMBRYOS_DN	no	10	0.364599	0.846844	0.675781	0.887979	1620
GARGALOVIC_RESPONSE_TO_OXIDIZED_PHOSPHOLIPIDS_BROWN_UP	no	10	0.387874	0.885806	0.609271	0.813346	1621		PARK_HSC_AND_MULTIPOTENT_PROGENITORS	no	40	0.263832	0.846602	0.748988	0.88793	1621
YANG_BREAST_CANCER_ESR1_LASER_UP	no	23	0.311797	0.885648	0.628378	0.81323	1622		MULLIGAN_NTF3_SIGNALING_VIA_INSR_AND_IGF1R_UP	no	17	0.316618	0.845909	0.700587	0.888782	1622
VALK_AML_CLUSTER_4	no	16	0.342983	0.884184	0.626087	0.816129	1623		DASU_IL6_SIGNALING_SCAR_UP	no	20	0.300731	0.845719	0.688129	0.888617	1623
BILD_HRAS_ONCOGENIC_SIGNATURE	no	133	0.221909	0.884129	0.75	0.815759	1624		KOKKINAKIS_METHIONINE_DEPRIVATION_48HR_UP	no	81	0.228526	0.844696	0.781443	0.890089	1624
WAKABAYASHI_ADIPOGENESIS_PPARG_BOUND_36HR	no	25	0.30828	0.88395	0.628205	0.815688	1625		ONDER_CDH1_TARGETS_1_DN	no	103	0.21799	0.844584	0.81893	0.889756	1625
SCHLOSSER_MYC_AND_SERUM_RESPONSE_SYNERGY	yes	31	0.285076	0.883118	0.663866	0.817189	1626		KONDO_EZH2_TARGETS	no	99	0.218699	0.844501	0.812757	0.889391	1626
LUI_TARGETS_OF_PAX8_PPARG_FUSION	no	31	0.292803	0.882303	0.626898	0.818513	1627		MULLIGHAN_NPM1_MUTATED_SIGNATURE_1_DN	no	81	0.229697	0.844374	0.772549	0.889083	1627
ZHAN_MULTIPLE_MYELOMA_LB_UP	no	28	0.294884	0.881301	0.662393	0.82034	1628		GROSS_HYPOXIA_VIA_ELK3_ONLY_DN	no	30	0.2741	0.844195	0.722008	0.888894	1628
ABE_INNER_EAR	no	23	0.308397	0.880886	0.64693	0.820783	1629		BLANCO_MELO_RESPIRATORY_SYNCYTIAL_VIRUS_INFECTION_A594_CELLS_UP	no	136	0.207536	0.842968	0.863985	0.89083	1629
IVANOVA_HEMATOPOIESIS_INTERMEDIATE_PROGENITOR	no	113	0.225768	0.879795	0.754673	0.822793	1630		ZHAN_MULTIPLE_MYELOMA_CD1_DN	no	36	0.265511	0.840565	0.724206	0.895073	1630
ROESSLER_LIVER_CANCER_METASTASIS_DN	no	41	0.269794	0.879669	0.683742	0.822577	1631		LY_AGING_MIDDLE_DN	no	10	0.361855	0.839983	0.686475	0.895654	1631
RODRIGUES_THYROID_CARCINOMA_UP	no	12	0.362511	0.879638	0.636364	0.822143	1632		DURAND_STROMA_NS_UP	no	91	0.222079	0.838778	0.824351	0.897435	1632
PLASARI_TGFB1_SIGNALING_VIA_NFIC_10HR_UP	no	16	0.335729	0.87942	0.612766	0.822155	1633		TONG_INTERACT_WITH_PTTG1	no	46	0.248698	0.838344	0.752	0.897752	1633
ONKEN_UVEAL_MELANOMA_DN	no	385	0.194084	0.87906	0.914358	0.822477	1634		TURASHVILI_BREAST_LOBULAR_CARCINOMA_VS_LOBULAR_NORMAL_UP	no	32	0.267415	0.838296	0.762575	0.897294	1634
XU_HGF_TARGETS_REPRESSED_BY_AKT1_DN	no	36	0.278946	0.878805	0.683036	0.822589	1635		YAO_TEMPORAL_RESPONSE_TO_PROGESTERONE_CLUSTER_0	no	42	0.250874	0.836825	0.752475	0.899691	1635
KOYAMA_SEMA3B_TARGETS_DN	no	208	0.207945	0.878193	0.813602	0.823467	1636		SIMBULAN_PARP1_TARGETS_DN	no	11	0.359674	0.836409	0.700611	0.899974	1636
KRIEG_HYPOXIA_VIA_KDM3A	no	24	0.30813	0.877752	0.656379	0.824004	1637		PUJANA_BREAST_CANCER_WITH_BRCA1_MUTATED_UP	no	50	0.240039	0.836114	0.771037	0.899971	1637
ACEVEDO_LIVER_CANCER_WITH_H3K9ME3_DN	no	51	0.257942	0.877331	0.721348	0.824465	1638		CORRE_MULTIPLE_MYELOMA_UP	no	29	0.273433	0.834646	0.739044	0.902217	1638
TOMLINS_PROSTATE_CANCER_UP	no	30	0.290439	0.877137	0.663529	0.82438	1639		LY_AGING_OLD_DN	no	41	0.2559	0.834213	0.747368	0.902501	1639
KYNG_RESPONSE_TO_H2O2_VIA_ERCC6_UP	no	30	0.285632	0.876281	0.661605	0.82574	1640		IBRAHIM_NRF1_DOWN	no	96	0.21834	0.834085	0.80131	0.9022	1640
KANG_IMMORTALIZED_BY_TERT_UP	no	36	0.277746	0.876202	0.692469	0.825417	1641		MAGRANGEAS_MULTIPLE_MYELOMA_IGLL_VS_IGLK_UP	no	25	0.279447	0.833613	0.731518	0.902528	1641
SHEPARD_CRASH_AND_BURN_MUTANT_DN	no	90	0.233419	0.876197	0.737589	0.824928	1642		GRAESSMANN_RESPONSE_TO_MC_AND_SERUM_DEPRIVATION_UP	no	121	0.210216	0.833311	0.859471	0.902548	1642
ABRAHAM_ALPC_VS_MULTIPLE_MYELOMA_DN	no	18	0.324266	0.874581	0.628392	0.828082	1643		GAZDA_DIAMOND_BLACKFAN_ANEMIA_PROGENITOR_UP	no	32	0.270546	0.832997	0.744376	0.902595	1643
GAZIN_EPIGENETIC_SILENCING_BY_KRAS	no	21	0.310834	0.873987	0.663244	0.828834	1644		NIKOLSKY_BREAST_CANCER_7P22_AMPLICON	no	26	0.283549	0.832845	0.720322	0.902339	1644
SCHWAB_TARGETS_OF_BMYB_POLYMORPHIC_VARIANTS_DN	no	10	0.377974	0.873755	0.63113	0.82884	1645		KYNG_NORMAL_AGING_UP	no	10	0.358859	0.832687	0.653923	0.902115	1645
SHAFFER_IRF4_TARGETS_IN_MYELOMA_VS_MATURE_B_LYMPHOCYTE	no	86	0.236626	0.873535	0.741304	0.828844	1646		PIONTEK_PKD1_TARGETS_UP	no	20	0.287575	0.832173	0.689587	0.902586	1646
ALCALAY_AML_BY_NPM1_LOCALIZATION_UP	no	62	0.248099	0.873058	0.719425	0.829428	1647		GENTLES_LEUKEMIC_STEM_CELL_UP	no	16	0.319004	0.831891	0.695473	0.90256	1647
POMEROY_MEDULLOBLASTOMA_PROGNOSIS_UP	no	25	0.305805	0.872704	0.643341	0.829665	1648		DESERT_PERIVENOUS_HEPATOCELLULAR_CARCINOMA_SUBCLASS_UP	no	101	0.216341	0.831581	0.856557	0.902647	1648
INAMURA_LUNG_CANCER_SCC_SUBTYPES_UP	no	14	0.34251	0.871417	0.640625	0.83204	1649		VISALA_RESPONSE_TO_HEAT_SHOCK_AND_AGING_DN	no	12	0.349274	0.831188	0.655303	0.902821	1649
HOOI_ST7_TARGETS_UP	no	49	0.253517	0.871331	0.723404	0.831735	1650		MEDINA_SMARCA4_TARGETS	no	26	0.280172	0.830672	0.698225	0.903249	1650
NAKAMURA_METASTASIS	no	30	0.28508	0.871165	0.683516	0.831603	1651		WALLACE_PROSTATE_CANCER_RACE_DN	no	54	0.23832	0.830393	0.779271	0.903176	1651
GYORFFY_DOXORUBICIN_RESISTANCE	no	13	0.356395	0.870562	0.626866	0.832445	1652		PUJANA_BRCA_CENTERED_NETWORK	no	109	0.214596	0.829254	0.862934	0.904705	1652
KANG_CISPLATIN_RESISTANCE_UP	no	13	0.348564	0.870445	0.637168	0.832176	1653		JIANG_HYPOXIA_NORMAL	no	153	0.202071	0.828026	0.888186	0.906479	1653
WATANABE_ULCERATIVE_COLITIS_WITH_CANCER_DN	no	12	0.35974	0.870436	0.637168	0.831696	1654		ELVIDGE_HYPOXIA_UP	no	96	0.216283	0.827069	0.821363	0.907745	1654
PARK_HSC_AND_MULTIPOTENT_PROGENITORS	no	40	0.269844	0.869608	0.698198	0.833041	1655		WATANABE_RECTAL_CANCER_RADIOTHERAPY_RESPONSIVE_UP	no	93	0.22046	0.826613	0.823643	0.908051	1655
MATZUK_SPERMATOZOA	no	51	0.251449	0.869122	0.717833	0.833576	1656		LU_EZH2_TARGETS_DN	no	271	0.187455	0.825674	0.941414	0.909175	1656
WOTTON_RUNX_TARGETS_DN	no	12	0.357789	0.868522	0.652655	0.834415	1657		BLALOCK_ALZHEIMERS_DISEASE_INCIPIENT_UP	no	281	0.186742	0.825189	0.96	0.909494	1657
BAKKER_FOXO3_TARGETS_DN	no	116	0.224624	0.868236	0.773585	0.834563	1658		ZHANG_PROLIFERATING_VS_QUIESCENT	no	33	0.264583	0.824595	0.763265	0.910021	1658
TERAMOTO_OPN_TARGETS_CLUSTER_7	no	11	0.370158	0.867342	0.624454	0.83598	1659		TERAMOTO_OPN_TARGETS_CLUSTER_4	no	11	0.345333	0.82444	0.701613	0.909763	1659
KYNG_RESPONSE_TO_H2O2_VIA_ERCC6_DN	no	38	0.272574	0.867297	0.684327	0.83558	1660		NAKAMURA_TUMOR_ZONE_PERIPHERAL_VS_CENTRAL_DN	no	433	0.179781	0.824175	0.981818	0.909671	1660
KONDO_PROSTATE_CANCER_HCP_WITH_H3K27ME3	no	33	0.280251	0.867171	0.663793	0.835374	1661		GAUSSMANN_MLL_AF4_FUSION_TARGETS_F_UP	no	82	0.21846	0.823301	0.830435	0.910755	1661
ANDERSEN_CHOLANGIOCARCINOMA_CLASS1	no	19	0.314211	0.865801	0.673913	0.837899	1662		CHEOK_RESPONSE_TO_MERCAPTOPURINE_AND_HD_MTX_DN	no	22	0.285369	0.82279	0.726531	0.911095	1662
CHIARETTI_T_ALL_RELAPSE_PROGNOSIS	no	13	0.352071	0.865667	0.646809	0.837687	1663		ACEVEDO_METHYLATED_IN_LIVER_CANCER_DN	no	299	0.18465	0.822752	0.958848	0.91061	1663
AMUNDSON_RESPONSE_TO_ARSENITE	no	175	0.211594	0.865487	0.807963	0.837558	1664		PETRETTO_HEART_MASS_QTL_CIS_UP	no	26	0.27857	0.821968	0.718876	0.911494	1664
KYNG_NORMAL_AGING_UP	no	10	0.36393	0.865431	0.623457	0.837188	1665		MCCABE_HOXC6_TARGETS_CANCER_UP	no	18	0.299538	0.821966	0.71281	0.910951	1665
MULLIGHAN_MLL_SIGNATURE_2_DN	no	166	0.211449	0.864657	0.790865	0.838329	1666		LEE_LIVER_CANCER_MYC_DN	yes	23	0.288635	0.821148	0.753937	0.911896	1666
STEIN_ESRRA_TARGETS_RESPONSIVE_TO_ESTROGEN_UP	no	22	0.308957	0.864238	0.675439	0.838771	1667		LANDIS_ERBB2_BREAST_TUMORS_65_DN	no	20	0.290905	0.819878	0.712598	0.91365	1667
KAYO_AGING_MUSCLE_UP	no	106	0.219888	0.864094	0.800454	0.8386	1668		JAZAG_TGFB1_SIGNALING_UP	no	75	0.222613	0.819794	0.834951	0.913254	1668
BROWNE_HCMV_INFECTION_16HR_UP	no	170	0.209294	0.863991	0.844611	0.838306	1669		SHIN_B_CELL_LYMPHOMA_CLUSTER_8	no	28	0.2672	0.819529	0.731959	0.91318	1669
MCCABE_HOXC6_TARGETS_CANCER_UP	no	16	0.33226	0.863781	0.673961	0.838292	1670		WANG_CLIM2_TARGETS_UP	no	186	0.193023	0.818569	0.928717	0.914416	1670
IBRAHIM_NRF2_DOWN	no	94	0.230988	0.863419	0.774648	0.838582	1671		IIZUKA_LIVER_CANCER_PROGRESSION_L1_G1_UP	no	11	0.345327	0.817952	0.702857	0.914983	1671
HESS_TARGETS_OF_HOXA9_AND_MEIS1_UP	no	51	0.251897	0.862864	0.735099	0.839283	1672		GARGALOVIC_RESPONSE_TO_OXIDIZED_PHOSPHOLIPIDS_RED_DN	no	18	0.305578	0.817913	0.71977	0.914507	1672
GAVIN_FOXP3_TARGETS_CLUSTER_P2	no	39	0.275007	0.862791	0.713062	0.838914	1673		MONNIER_POSTRADIATION_TUMOR_ESCAPE_UP	no	329	0.182595	0.816263	0.967936	0.916857	1673
RORIE_TARGETS_OF_EWSR1_FLI1_FUSION_UP	no	11	0.376501	0.862148	0.670168	0.839773	1674		FAELT_B_CLL_WITH_VH_REARRANGEMENTS_UP	no	46	0.243724	0.815974	0.78629	0.916822	1674
KUMAR_PATHOGEN_LOAD_BY_MACROPHAGES	no	163	0.209814	0.861098	0.805936	0.841499	1675		MORI_PRE_BI_LYMPHOCYTE_DN	no	79	0.220669	0.815813	0.816568	0.916546	1675
ZHANG_RESPONSE_TO_CANTHARIDIN_UP	no	14	0.33769	0.860298	0.657084	0.84273	1676		SANA_TNF_SIGNALING_UP	no	48	0.240882	0.81524	0.804971	0.916982	1676
WEST_ADRENOCORTICAL_CARCINOMA_VS_ADENOMA_UP	no	13	0.344331	0.858397	0.679245	0.846264	1677		CHEN_PDGF_TARGETS	no	15	0.312076	0.814474	0.724753	0.917827	1677
VILIMAS_NOTCH1_TARGETS_UP	no	27	0.284241	0.857219	0.656542	0.848307	1678		BAKER_HEMATOPOIESIS_STAT3_TARGETS	no	10	0.347544	0.813643	0.709812	0.918717	1678
SHIPP_DLBCL_VS_FOLLICULAR_LYMPHOMA_DN	no	23	0.302557	0.856417	0.681034	0.849434	1679		BLANCO_MELO_INFLUENZA_A_INFECTION_A594_CELLS_DN	no	85	0.218584	0.813621	0.844898	0.918216	1679
IVANOVA_HEMATOPOIESIS_EARLY_PROGENITOR	no	341	0.191253	0.856385	0.9575	0.849002	1680		MCBRYAN_PUBERTAL_BREAST_6_7WK_UP	no	141	0.202017	0.813441	0.899582	0.917987	1680
CAFFAREL_RESPONSE_TO_THC_DN	no	22	0.29648	0.856256	0.67713	0.848763	1681		TARTE_PLASMA_CELL_VS_PLASMABLAST_UP	no	174	0.194445	0.812962	0.934043	0.918236	1681
LEE_CALORIE_RESTRICTION_NEOCORTEX_UP	no	38	0.270345	0.854615	0.720455	0.851638	1682		RIZKI_TUMOR_INVASIVENESS_2D_DN	no	41	0.248941	0.812808	0.776397	0.917945	1682
ZHANG_RESPONSE_TO_IKK_INHIBITOR_AND_TNF_DN	no	62	0.242308	0.854486	0.736239	0.851416	1683		MULLIGHAN_NPM1_MUTATED_SIGNATURE_2_UP	no	87	0.216324	0.812315	0.866255	0.918253	1683
BERENJENO_ROCK_SIGNALING_NOT_VIA_RHOA_DN	no	31	0.277914	0.854436	0.69794	0.851025	1684		MAYBURD_RESPONSE_TO_L663536_DN	no	48	0.241449	0.810851	0.803213	0.920274	1684
FAELT_B_CLL_WITH_VH_REARRANGEMENTS_UP	no	46	0.258739	0.854247	0.752336	0.850877	1685		BLANCO_MELO_BRONCHIAL_EPITHELIAL_CELLS_INFLUENZA_A_INFECTION_UP	no	92	0.212902	0.81071	0.877551	0.919976	1685
SHIN_B_CELL_LYMPHOMA_CLUSTER_2	no	24	0.29538	0.853499	0.704104	0.851909	1686		JIANG_AGING_HYPOTHALAMUS_DN	no	25	0.276348	0.810075	0.727984	0.920462	1686
MIKKELSEN_ES_ICP_WITH_H3K4ME3_AND_H3K27ME3	no	24	0.297249	0.852936	0.697039	0.852562	1687		TCGA_GLIOBLASTOMA_COPY_NUMBER_DN	no	26	0.273785	0.809049	0.735484	0.921568	1687
IVANOVSKA_MIR106B_TARGETS	no	67	0.239307	0.851973	0.755991	0.854044	1688		FIRESTEIN_PROLIFERATION	no	107	0.204168	0.805802	0.867589	0.926468	1688
LINSLEY_MIR16_TARGETS	no	174	0.207081	0.851315	0.874092	0.854866	1689		BURTON_ADIPOGENESIS_10	no	25	0.274033	0.803385	0.775794	0.929914	1689
STREICHER_LSM1_TARGETS_DN	no	12	0.349415	0.849216	0.648352	0.858594	1690		BERTUCCI_INVASIVE_CARCINOMA_DUCTAL_VS_LOBULAR_UP	no	15	0.308379	0.80319	0.753372	0.929655	1690
DAVICIONI_PAX_FOXO1_SIGNATURE_IN_ARMS_UP	no	30	0.283981	0.849	0.717391	0.858485	1691		WATANABE_COLON_CANCER_MSI_VS_MSS_DN	no	23	0.27446	0.802175	0.77027	0.930798	1691
IIZUKA_LIVER_CANCER_PROGRESSION_L1_G1_UP	no	11	0.359369	0.84858	0.641851	0.858774	1692		SENESE_HDAC3_TARGETS_DN	no	354	0.179126	0.801813	0.985656	0.930832	1692
TAVOR_CEBPA_TARGETS_DN	no	16	0.323707	0.847953	0.654545	0.859543	1693		SMID_BREAST_CANCER_RELAPSE_IN_BRAIN_DN	no	39	0.248431	0.801781	0.801527	0.930338	1693
YIH_RESPONSE_TO_ARSENITE_C1	no	17	0.314059	0.847579	0.684435	0.859849	1694		JINESH_BLEBBISHIELD_VS_LIVE_CONTROL_UP	no	230	0.185481	0.800561	0.978678	0.931708	1694
ZHANG_BREAST_CANCER_PROGENITORS_DN	no	99	0.222509	0.846782	0.794118	0.860918	1695		YAUCH_HEDGEHOG_SIGNALING_PARACRINE_UP	no	50	0.235964	0.799489	0.810277	0.932845	1695
BROWNE_HCMV_INFECTION_10HR_UP	no	67	0.237118	0.846746	0.790043	0.860492	1696		LAU_APOPTOSIS_CDKN2A_UP	no	52	0.235975	0.798915	0.816733	0.933226	1696
CEBALLOS_TARGETS_OF_TP53_AND_MYC_UP	yes	15	0.331774	0.846708	0.661885	0.860066	1697		SCHLOSSER_SERUM_RESPONSE_UP	no	100	0.208099	0.797682	0.885481	0.934544	1697
SMITH_LIVER_CANCER	no	31	0.274899	0.844415	0.729293	0.86416	1698		CHIARADONNA_NEOPLASTIC_TRANSFORMATION_CDC25_UP	no	58	0.229461	0.797328	0.848425	0.934512	1698
ASTON_MAJOR_DEPRESSIVE_DISORDER_DN	no	94	0.228193	0.844401	0.804878	0.863691	1699		ENK_UV_RESPONSE_KERATINOCYTE_DN	no	409	0.175766	0.79718	0.990177	0.934205	1699
LANDIS_ERBB2_BREAST_TUMORS_65_DN	no	20	0.304831	0.843677	0.698198	0.864599	1700		KUMAR_PATHOGEN_LOAD_BY_MACROPHAGES	no	166	0.192907	0.797034	0.953535	0.933896	1700
GAZDA_DIAMOND_BLACKFAN_ANEMIA_PROGENITOR_UP	no	31	0.276664	0.842224	0.740343	0.866973	1701		BENITEZ_GBM_PROTEASOME_INHIBITION_RESPONSE	no	43	0.237605	0.796407	0.839357	0.93437	1701
CAIRO_HEPATOBLASTOMA_UP	no	151	0.20796	0.841692	0.862981	0.867471	1702		JI_RESPONSE_TO_FSH_DN	no	41	0.242363	0.796295	0.806982	0.933982	1702
BROWNE_HCMV_INFECTION_48HR_UP	no	109	0.215918	0.840911	0.8487	0.868444	1703		KYNG_DNA_DAMAGE_BY_GAMMA_RADIATION	no	41	0.240771	0.794832	0.822449	0.935663	1703
MARTORIATI_MDM4_TARGETS_FETAL_LIVER_UP	no	137	0.209061	0.840011	0.893827	0.869735	1704		SMIRNOV_RESPONSE_TO_IR_2HR_DN	no	44	0.237985	0.793326	0.819418	0.937373	1704
TURASHVILI_BREAST_CARCINOMA_DUCTAL_VS_LOBULAR_UP	no	14	0.3333	0.838704	0.693966	0.871676	1705		COATES_MACROPHAGE_M1_VS_M2_DN	no	47	0.237578	0.792694	0.810309	0.93777	1705
KIM_MYCL1_AMPLIFICATION_TARGETS_DN	no	10	0.371075	0.838666	0.65587	0.871242	1706		CHIANG_LIVER_CANCER_SUBCLASS_CTNNB1_UP	no	61	0.222423	0.792222	0.8583	0.937943	1706
JOSEPH_RESPONSE_TO_SODIUM_BUTYRATE_DN	no	33	0.273053	0.838164	0.715835	0.871708	1707		WARTERS_RESPONSE_TO_IR_SKIN	no	54	0.228536	0.791266	0.852227	0.938871	1707
MORI_PLASMA_CELL_UP	no	48	0.250637	0.837426	0.767699	0.872573	1708		YAMASHITA_LIVER_CANCER_STEM_CELL_DN	no	31	0.261481	0.790034	0.799622	0.940178	1708
BLANCO_MELO_MERS_COV_INFECTION_MCR5_CELLS_DN	no	13	0.341	0.837015	0.691649	0.872892	1709		TING_SILENCED_BY_DICER	no	10	0.349321	0.789643	0.747104	0.940203	1709
MULLIGHAN_NPM1_SIGNATURE_3_UP	no	214	0.197469	0.836693	0.932203	0.872985	1710		MATZUK_MALE_REPRODUCTION_SERTOLI	no	11	0.332124	0.788655	0.766393	0.941083	1710
ZHAN_MULTIPLE_MYELOMA_PR_DN	no	40	0.258098	0.836006	0.75431	0.873752	1711		LINDVALL_IMMORTALIZED_BY_TERT_DN	no	33	0.255196	0.784781	0.815041	0.946243	1711
LOPES_METHYLATED_IN_COLON_CANCER_DN	no	13	0.33519	0.835992	0.694093	0.873277	1712		KAUFFMANN_MELANOMA_RELAPSE_UP	no	55	0.225214	0.781842	0.867735	0.949948	1712
BONOME_OVARIAN_CANCER_SURVIVAL_SUBOPTIMAL_DEBULKING	no	322	0.18977	0.833772	0.984576	0.876883	1713		WESTON_VEGFA_TARGETS	no	33	0.24814	0.78054	0.848263	0.95121	1713
KIM_WT1_TARGETS_DN	no	356	0.185771	0.833332	0.976684	0.87723	1714		ZHAN_MULTIPLE_MYELOMA_CD1_VS_CD2_DN	no	41	0.236142	0.779936	0.834331	0.95149	1714
CHIANG_LIVER_CANCER_SUBCLASS_POLYSOMY7_DN	no	13	0.3342	0.831421	0.681128	0.880277	1715		LINDGREN_BLADDER_CANCER_CLUSTER_1_UP	no	90	0.208449	0.778487	0.917485	0.952901	1715
HOSHIDA_LIVER_CANCER_SURVIVAL_DN	no	69	0.228678	0.831396	0.839161	0.879824	1716		GINESTIER_BREAST_CANCER_ZNF217_AMPLIFIED_DN	no	297	0.176029	0.777972	0.993988	0.953092	1716
GHANDHI_BYSTANDER_IRRADIATION_UP	no	29	0.276181	0.83109	0.733485	0.879887	1717		RAMASWAMY_METASTASIS_DN	no	27	0.260582	0.777625	0.809524	0.953013	1717
LANG_MYB_FAMILY_TARGETS	no	27	0.281723	0.829458	0.727064	0.882402	1718		TARTE_PLASMA_CELL_VS_B_LYMPHOCYTE_DN	no	36	0.24202	0.774688	0.834677	0.956455	1718
VILLANUEVA_LIVER_CANCER_KRT19_DN	no	28	0.282268	0.827848	0.754923	0.884763	1719		VETTER_TARGETS_OF_PRKCA_AND_ETS1_UP	no	12	0.321859	0.774466	0.776447	0.956167	1719
HUI_MAPK14_TARGETS_UP	no	12	0.355705	0.827784	0.682927	0.884383	1720		BORCZUK_MALIGNANT_MESOTHELIOMA_DN	no	55	0.224728	0.773935	0.883436	0.956319	1720
RODRIGUES_THYROID_CARCINOMA_DN	no	47	0.246932	0.826515	0.748284	0.886066	1721		HOFMANN_MYELODYSPLASTIC_SYNDROM_LOW_RISK_DN	no	15	0.300267	0.772666	0.763889	0.957475	1721
DAWSON_METHYLATED_IN_LYMPHOMA_TCL1	no	14	0.326976	0.826301	0.66895	0.88596	1722		YAGI_AML_WITH_INV_16_TRANSLOCATION	no	268	0.17761	0.771385	0.989496	0.958656	1722
FAELT_B_CLL_WITH_VH3_21_DN	no	48	0.244489	0.825393	0.789352	0.887026	1723		BHATI_G2M_ARREST_BY_2METHOXYESTRADIOL_UP	no	78	0.207	0.770324	0.916342	0.95946	1723
MEISSNER_BRAIN_ICP_WITH_H3K4ME3	no	17	0.308136	0.825342	0.709534	0.886588	1724		LEE_LIVER_CANCER_MYC_E2F1_DN	yes	23	0.267686	0.769062	0.827381	0.960511	1724
DING_LUNG_CANCER_MUTATED_SIGNIFICANTLY	no	13	0.334355	0.824874	0.707006	0.886956	1725		KUMAR_AUTOPHAGY_NETWORK	no	41	0.232687	0.768732	0.871579	0.9604	1725
RATTENBACHER_BOUND_BY_CELF1	no	253	0.192914	0.82487	0.957393	0.886454	1726		KYNG_DNA_DAMAGE_BY_4NQO_OR_UV	no	38	0.236747	0.768548	0.850099	0.960091	1726
PEART_HDAC_PROLIFERATION_CLUSTER_UP	no	44	0.249849	0.823664	0.770455	0.88805	1727		DUTERTRE_ESTRADIOL_RESPONSE_6HR_DN	no	50	0.22392	0.767631	0.883436	0.960716	1727
STEIN_ESR1_TARGETS	no	46	0.24875	0.823617	0.769406	0.887608	1728		KANNAN_TP53_TARGETS_UP	no	39	0.238927	0.766545	0.833659	0.961546	1728
ZHAN_MULTIPLE_MYELOMA_MF_DN	no	26	0.281019	0.823516	0.726058	0.887285	1729		MARTINEZ_RESPONSE_TO_TRABECTEDIN_DN	no	232	0.178147	0.765696	0.989796	0.962099	1729
WALLACE_PROSTATE_CANCER_RACE_DN	no	51	0.243804	0.823506	0.793548	0.886798	1730		CASORELLI_ACUTE_PROMYELOCYTIC_LEUKEMIA_UP	no	118	0.193091	0.764817	0.955166	0.962685	1730
SHIN_B_CELL_LYMPHOMA_CLUSTER_8	no	28	0.279539	0.823373	0.765823	0.886525	1731		CHANG_IMMORTALIZED_BY_HPV31_UP	no	45	0.230872	0.76462	0.865191	0.962397	1731
GARCIA_TARGETS_OF_FLI1_AND_DAX1_UP	no	36	0.257279	0.822293	0.73348	0.888	1732		IWANAGA_E2F1_TARGETS_INDUCED_BY_SERUM	no	20	0.266332	0.762655	0.8107	0.964305	1732
RIZ_ERYTHROID_DIFFERENTIATION	no	65	0.229343	0.820495	0.855263	0.89058	1733		DARWICHE_SQUAMOUS_CELL_CARCINOMA_DN	no	114	0.194229	0.762145	0.957717	0.964364	1733
TERAMOTO_OPN_TARGETS_CLUSTER_4	no	10	0.354741	0.814445	0.69214	0.900492	1734		FOROUTAN_PRODRANK_TGFB_EMT_DN	no	29	0.250037	0.760567	0.834694	0.965774	1734
BLUM_RESPONSE_TO_SALIRASIB_UP	no	216	0.192297	0.813678	0.961883	0.901241	1735		NIKOLSKY_BREAST_CANCER_16Q24_AMPLICON	no	41	0.232701	0.760041	0.860421	0.965899	1735
QI_HYPOXIA_TARGETS_OF_HIF1A_AND_FOXA2	no	26	0.275582	0.813505	0.750547	0.901024	1736		KYNG_ENVIRONMENTAL_STRESS_RESPONSE_NOT_BY_UV_IN_OLD	no	16	0.289435	0.759636	0.780242	0.965858	1736
WANG_LMO4_TARGETS_UP	no	274	0.187978	0.80753	0.973236	0.910251	1737		OISHI_CHOLANGIOMA_STEM_CELL_LIKE_UP	no	289	0.170529	0.759189	0.997921	0.965882	1737
LY_AGING_OLD_DN	no	38	0.252862	0.806637	0.8	0.911228	1738		HUPER_BREAST_BASAL_VS_LUMINAL_DN	no	19	0.277835	0.758721	0.815686	0.965896	1738
JIANG_HYPOXIA_NORMAL	no	154	0.19618	0.80484	0.935867	0.913652	1739		TOMLINS_METASTASIS_DN	no	12	0.313553	0.756714	0.774262	0.967825	1739
MONNIER_POSTRADIATION_TUMOR_ESCAPE_UP	no	319	0.182217	0.804683	0.987624	0.913416	1740		LEIN_NEURON_MARKERS	no	32	0.240621	0.756648	0.853414	0.967363	1740
CHIANG_LIVER_CANCER_SUBCLASS_POLYSOMY7_UP	no	30	0.264704	0.804313	0.793028	0.913491	1741		BROWNE_HCMV_INFECTION_14HR_UP	no	126	0.190037	0.756468	0.96737	0.96702	1741
WESTON_VEGFA_TARGETS	no	32	0.258791	0.804064	0.789823	0.913411	1742		HO_LIVER_CANCER_VASCULAR_INVASION	no	11	0.330054	0.756392	0.779736	0.966567	1742
SHAFFER_IRF4_TARGETS_IN_PLASMA_CELL_VS_MATURE_B_LYMPHOCYTE	no	49	0.234582	0.803435	0.837054	0.913865	1743		AGUIRRE_PANCREATIC_CANCER_COPY_NUMBER_DN	no	199	0.178724	0.75591	0.987552	0.966533	1743
BRUECKNER_TARGETS_OF_MIRLET7A3_UP	no	59	0.232005	0.802538	0.834423	0.91476	1744		PUJANA_XPRSS_INT_NETWORK	no	152	0.183934	0.755223	0.97992	0.966829	1744
SU_PLACENTA	no	10	0.346871	0.802326	0.738839	0.914566	1745		CHENG_IMPRINTED_BY_ESTRADIOL	no	69	0.206157	0.754984	0.917695	0.966561	1745
TAKEDA_TARGETS_OF_NUP98_HOXA9_FUSION_16D_DN	no	51	0.236264	0.801312	0.814318	0.915611	1746		CERIBELLI_GENES_INACTIVE_AND_BOUND_BY_NFY	no	14	0.296405	0.75411	0.809619	0.967099	1746
ASTIER_INTEGRIN_SIGNALING	no	38	0.246966	0.800976	0.814898	0.915633	1747		OSWALD_HEMATOPOIETIC_STEM_CELL_IN_COLLAGEN_GEL_UP	no	145	0.187227	0.754084	0.961686	0.966566	1747
LASTOWSKA_COAMPLIFIED_WITH_MYCN	no	24	0.274395	0.800183	0.77342	0.916407	1748		LIU_TARGETS_OF_VMYB_VS_CMYB_DN	no	25	0.254735	0.753941	0.821643	0.966199	1748
HOFMANN_CELL_LYMPHOMA_UP	no	36	0.252431	0.799827	0.820129	0.916511	1749		RICKMAN_TUMOR_DIFFERENTIATED_MODERATELY_VS_POORLY_DN	no	14	0.299724	0.753415	0.787575	0.966279	1749
KOKKINAKIS_METHIONINE_DEPRIVATION_96HR_DN	no	46	0.241248	0.799209	0.839207	0.916934	1750		VERNELL_RETINOBLASTOMA_PATHWAY_UP	no	58	0.214694	0.752754	0.909465	0.9665	1750
LINDSTEDT_DENDRITIC_CELL_MATURATION_B	no	39	0.251439	0.798932	0.816068	0.916844	1751		TIEN_INTESTINE_PROBIOTICS_6HR_DN	no	131	0.186428	0.752562	0.973029	0.966163	1751
KAYO_AGING_MUSCLE_DN	no	95	0.212648	0.798345	0.902552	0.917197	1752		RAMJAUN_APOPTOSIS_BY_TGFB1_VIA_SMAD4_UP	no	10	0.319118	0.752313	0.786017	0.965916	1752
SWEET_KRAS_TARGETS_DN	no	37	0.254902	0.798228	0.811364	0.916854	1753		FARMER_BREAST_CANCER_CLUSTER_1	no	28	0.252764	0.752038	0.862069	0.965686	1753
MEISSNER_ES_ICP_WITH_H3K4ME3	no	17	0.303855	0.798205	0.769406	0.916364	1754		MATTIOLI_MGUS_VS_MULTIPLE_MYELOMA	no	13	0.305828	0.751651	0.784274	0.965586	1754
BOYLAN_MULTIPLE_MYELOMA_D_UP	no	61	0.225862	0.796314	0.855556	0.918685	1755		KLEIN_TARGETS_OF_BCR_ABL1_FUSION	no	32	0.245984	0.751343	0.86747	0.965389	1755
TAYLOR_METHYLATED_IN_ACUTE_LYMPHOBLASTIC_LEUKEMIA	no	48	0.238319	0.79481	0.83691	0.920487	1756		PLASARI_TGFB1_SIGNALING_VIA_NFIC_10HR_DN	no	17	0.283733	0.751002	0.810345	0.965239	1756
SESTO_RESPONSE_TO_UV_C4	no	13	0.32421	0.793746	0.745098	0.921587	1757		MANNE_COVID19_NONICU_VS_HEALTHY_DONOR_PLATELETS_DN	no	76	0.199508	0.749963	0.935872	0.965893	1757
SHAFFER_IRF4_MULTIPLE_MYELOMA_PROGRAM	no	27	0.269703	0.793652	0.79661	0.921212	1758		COLLIS_PRKDC_SUBSTRATES	no	17	0.282302	0.748748	0.821359	0.966708	1758
MIDORIKAWA_AMPLIFIED_IN_LIVER_CANCER	no	29	0.266422	0.793213	0.783158	0.921386	1759		NELSON_RESPONSE_TO_ANDROGEN_UP	no	53	0.217717	0.748681	0.901381	0.966222	1759
GROSS_ELK3_TARGETS_UP	no	14	0.308695	0.792919	0.750562	0.921356	1760		CHEOK_RESPONSE_TO_HD_MTX_DN	no	21	0.264555	0.748598	0.850202	0.965768	1760
MOREAUX_MULTIPLE_MYELOMA_BY_TACI_DN	no	165	0.191147	0.792244	0.952381	0.921846	1761		THEILGAARD_NEUTROPHIL_AT_SKIN_WOUND_UP	no	53	0.21835	0.748183	0.887597	0.965714	1761
YAMASHITA_LIVER_CANCER_STEM_CELL_UP	no	24	0.277989	0.790925	0.793792	0.923265	1762		GARGALOVIC_RESPONSE_TO_OXIDIZED_PHOSPHOLIPIDS_RED_UP	no	13	0.302827	0.748094	0.810078	0.965255	1762
BURTON_ADIPOGENESIS_11	no	40	0.241867	0.789759	0.810811	0.924443	1763		BRUINS_UVC_RESPONSE_VIA_TP53_GROUP_C	no	45	0.223318	0.747079	0.88247	0.965833	1763
LU_EZH2_TARGETS_DN	no	267	0.182471	0.78897	0.997537	0.925109	1764		LIANG_HEMATOPOIESIS_STEM_CELL_NUMBER_QTL	no	11	0.31379	0.746404	0.789144	0.966043	1764
XU_GH1_AUTOCRINE_TARGETS_DN	no	76	0.214657	0.788451	0.915138	0.925368	1765		CHESLER_BRAIN_QTL_CIS	no	52	0.213997	0.745974	0.891213	0.965938	1765
WAKASUGI_HAVE_ZNF143_BINDING_SITES	no	50	0.232519	0.788138	0.872727	0.925296	1766		SHAFFER_IRF4_MULTIPLE_MYELOMA_PROGRAM	no	30	0.24338	0.745056	0.85259	0.966404	1766
WANG_CLIM2_TARGETS_UP	no	174	0.188789	0.788122	0.9801	0.924809	1767		XU_RESPONSE_TO_TRETINOIN_UP	no	14	0.289062	0.744849	0.805769	0.96609	1767
HALMOS_CEBPA_TARGETS_DN	no	15	0.301358	0.784936	0.760349	0.928747	1768		ONO_AML1_TARGETS_DN	no	22	0.260134	0.743826	0.833652	0.96667	1768
MALONEY_RESPONSE_TO_17AAG_UP	no	28	0.257687	0.783187	0.812109	0.930682	1769		CHEOK_RESPONSE_TO_MERCAPTOPURINE_UP	no	12	0.303081	0.74298	0.811429	0.967031	1769
LEIN_NEURON_MARKERS	no	29	0.252769	0.780988	0.817227	0.933269	1770		RIGGINS_TAMOXIFEN_RESISTANCE_DN	no	146	0.182133	0.741922	0.979633	0.967684	1770
DARWICHE_PAPILLOMA_RISK_LOW_DN	no	100	0.203828	0.779884	0.924312	0.934295	1771		DARWICHE_PAPILLOMA_RISK_HIGH_DN	no	115	0.188469	0.741523	0.966732	0.967545	1771
PECE_MAMMARY_STEM_CELL_DN	no	109	0.198747	0.778964	0.961995	0.935054	1772		GARGALOVIC_RESPONSE_TO_OXIDIZED_PHOSPHOLIPIDS_BLUE_DN	no	42	0.225532	0.741361	0.896552	0.967179	1772
ELLWOOD_MYC_TARGETS_UP	yes	11	0.335781	0.777996	0.759465	0.935843	1773		BILD_HRAS_ONCOGENIC_SIGNATURE	no	139	0.184763	0.737541	0.978088	0.970737	1773
AMIT_EGF_RESPONSE_120_MCF10A	no	25	0.265758	0.777261	0.804396	0.936341	1774		GAZIN_EPIGENETIC_SILENCING_BY_KRAS	no	20	0.266943	0.737483	0.822134	0.970251	1774
MIKKELSEN_IPS_ICP_WITH_H3K4ME3_AND_H327ME3	no	20	0.290588	0.777099	0.820046	0.936031	1775		STEIN_ESRRA_TARGETS_RESPONSIVE_TO_ESTROGEN_UP	no	21	0.261629	0.736754	0.831967	0.970409	1775
BERNARD_PPAPDC1B_TARGETS_UP	no	34	0.245773	0.776635	0.82618	0.936124	1776		WAKASUGI_HAVE_ZNF143_BINDING_SITES	no	52	0.216823	0.735242	0.909274	0.971438	1776
YAGI_AML_WITH_INV_16_TRANSLOCATION	no	261	0.179959	0.774594	0.989691	0.938303	1777		INGRAM_SHH_TARGETS_UP	no	55	0.212571	0.735033	0.925773	0.9711	1777
CUI_TCF21_TARGETS_DN	no	15	0.304398	0.773623	0.774793	0.939083	1778		GAZDA_DIAMOND_BLACKFAN_ANEMIA_MYELOID_UP	no	25	0.255311	0.734528	0.877419	0.97108	1778
HOLLEMAN_ASPARAGINASE_RESISTANCE_ALL_DN	no	25	0.267336	0.773097	0.812636	0.939223	1779		YAO_TEMPORAL_RESPONSE_TO_PROGESTERONE_CLUSTER_7	no	59	0.207354	0.732346	0.939148	0.972712	1779
STARK_HYPPOCAMPUS_22Q11_DELETION_UP	no	32	0.25307	0.772585	0.847418	0.939447	1780		MARIADASON_RESPONSE_TO_BUTYRATE_SULINDAC_6	no	38	0.224362	0.730138	0.89759	0.974274	1780
GALE_APL_WITH_FLT3_MUTATED_DN	no	13	0.314376	0.770959	0.768398	0.941021	1781		LEIN_CEREBELLUM_MARKERS	no	36	0.227234	0.729205	0.876016	0.974674	1781
MIZUSHIMA_AUTOPHAGOSOME_FORMATION	no	12	0.310659	0.767873	0.757143	0.944474	1782		HERNANDEZ_MITOTIC_ARREST_BY_DOCETAXEL_1_UP	no	11	0.311083	0.729202	0.804971	0.974129	1782
SANSOM_WNT_PATHWAY_REQUIRE_MYC	no	30	0.252622	0.766924	0.821121	0.945186	1783		YAMASHITA_LIVER_CANCER_WITH_EPCAM_UP	no	41	0.218542	0.727414	0.910603	0.975334	1783
BRACHAT_RESPONSE_TO_CAMPTOTHECIN_UP	no	21	0.26617	0.766147	0.809735	0.945642	1784		SAKAI_CHRONIC_HEPATITIS_VS_LIVER_CANCER_UP	no	77	0.198195	0.727178	0.953398	0.975001	1784
BOYAULT_LIVER_CANCER_SUBCLASS_G3_UP	no	167	0.185036	0.766132	0.98044	0.945132	1785		UEDA_CENTRAL_CLOCK	no	63	0.202665	0.725607	0.926978	0.975997	1785
DEN_INTERACT_WITH_LCA5	no	21	0.272962	0.764933	0.815287	0.946104	1786		GREENBAUM_E2A_TARGETS_DN	no	14	0.285549	0.723468	0.833333	0.977533	1786
DAVICIONI_RHABDOMYOSARCOMA_PAX_FOXO1_FUSION_UP	no	38	0.243874	0.764759	0.838926	0.945808	1787		ASTON_MAJOR_DEPRESSIVE_DISORDER_UP	no	26	0.243396	0.723454	0.877016	0.977	1787
DARWICHE_SKIN_TUMOR_PROMOTER_DN	no	112	0.197146	0.764446	0.958998	0.945674	1788		BAELDE_DIABETIC_NEPHROPATHY_DN	no	298	0.165337	0.723078	1	0.976799	1788
HALMOS_CEBPA_TARGETS_UP	no	24	0.267454	0.76408	0.834783	0.945605	1789		TSENG_IRS1_TARGETS_DN	no	66	0.202172	0.722274	0.918033	0.976975	1789
KHETCHOUMIAN_TRIM24_TARGETS_UP	no	21	0.266681	0.762605	0.817352	0.946958	1790		ZHANG_RESPONSE_TO_CANTHARIDIN_UP	no	14	0.285566	0.721099	0.843931	0.977495	1790
DUAN_PRDM5_TARGETS	no	36	0.239959	0.759814	0.860731	0.949885	1791		FARDIN_HYPOXIA_11	no	25	0.248706	0.720185	0.870406	0.977753	1791
WESTON_VEGFA_TARGETS_6HR	no	11	0.334757	0.758568	0.785571	0.950887	1792		WINZEN_DEGRADED_VIA_KHSRP	no	31	0.236345	0.719498	0.910331	0.977832	1792
GAUSSMANN_MLL_AF4_FUSION_TARGETS_A_UP	no	112	0.193623	0.75544	0.961905	0.954094	1793		DE_YY1_TARGETS_DN	no	68	0.199559	0.719266	0.963489	0.977501	1793
RAO_BOUND_BY_SALL4_ISOFORM_B	no	317	0.170412	0.753157	0.995062	0.956141	1794		SU_TESTIS	no	47	0.214218	0.718202	0.924025	0.977906	1794
LI_CYTIDINE_ANALOG_PATHWAY	no	10	0.323213	0.753106	0.811839	0.955682	1795		EPPERT_LSC_R	no	34	0.229074	0.71658	0.898551	0.978819	1795
TURASHVILI_BREAST_LOBULAR_CARCINOMA_VS_DUCTAL_NORMAL_DN	no	27	0.254086	0.75116	0.853273	0.957393	1796		VALK_AML_CLUSTER_15	no	22	0.256792	0.716364	0.855711	0.978455	1796
CHOI_ATL_STAGE_PREDICTOR	no	42	0.228982	0.748642	0.897603	0.959801	1797		IIZUKA_LIVER_CANCER_PROGRESSION_G2_G3_UP	no	16	0.265221	0.716291	0.878351	0.977972	1797
RICKMAN_HEAD_AND_NECK_CANCER_A	no	17	0.281729	0.746677	0.804054	0.96149	1798		SMID_BREAST_CANCER_RELAPSE_IN_BRAIN_UP	no	12	0.291941	0.71552	0.836777	0.978098	1798
WONG_PROTEASOME_GENE_MODULE	no	46	0.22303	0.746273	0.905063	0.961401	1799		ROESSLER_LIVER_CANCER_METASTASIS_DN	no	40	0.223526	0.71524	0.922131	0.977801	1799
ELVIDGE_HYPOXIA_DN	no	124	0.190899	0.744348	0.968137	0.962925	1800		RASHI_RESPONSE_TO_IONIZING_RADIATION_5	no	86	0.19115	0.714202	0.969136	0.97817	1800
BIDUS_METASTASIS_UP	no	174	0.178935	0.743104	0.983173	0.963735	1801		STEARMAN_LUNG_CANCER_EARLY_VS_LATE_UP	no	106	0.184866	0.712652	0.972803	0.978907	1801
DANG_REGULATED_BY_MYC_UP	yes	58	0.213568	0.743102	0.929978	0.963207	1802		GRATIAS_RETINOBLASTOMA_16Q24	no	17	0.263374	0.711363	0.861856	0.979471	1802
PODAR_RESPONSE_TO_ADAPHOSTIN_DN	no	13	0.303151	0.741244	0.809195	0.964697	1803		WANG_RESPONSE_TO_BEXAROTENE_UP	no	20	0.255734	0.71122	0.887795	0.979024	1803
SCHLOSSER_MYC_TARGETS_REPRESSED_BY_SERUM	yes	156	0.182631	0.740412	0.995465	0.965014	1804		IVANOVSKA_MIR106B_TARGETS	no	70	0.193068	0.709893	0.96374	0.97961	1804
SENESE_HDAC2_TARGETS_UP	no	80	0.203766	0.73878	0.952381	0.966203	1805		CHEOK_RESPONSE_TO_MERCAPTOPURINE_AND_LD_MTX_DN	no	13	0.281876	0.708983	0.854291	0.979821	1805
VERNELL_RETINOBLASTOMA_PATHWAY_UP	no	56	0.212205	0.738264	0.925926	0.966223	1806		BOYAULT_LIVER_CANCER_SUBCLASS_G6_DN	no	10	0.304065	0.706674	0.818526	0.981213	1806
BAKKER_FOXO3_TARGETS_UP	no	46	0.223069	0.737838	0.919214	0.966109	1807		DORSAM_HOXA9_TARGETS_UP	no	27	0.23407	0.705002	0.877863	0.981996	1807
LIANG_HEMATOPOIESIS_STEM_CELL_NUMBER_LARGE_VS_TINY_DN	no	31	0.240477	0.737033	0.885845	0.966412	1808		FIGUEROA_AML_METHYLATION_CLUSTER_7_UP	no	79	0.191074	0.704768	0.969231	0.981644	1808
CADWELL_ATG16L1_TARGETS_DN	no	46	0.220065	0.735662	0.917031	0.967298	1809		BURTON_ADIPOGENESIS_PEAK_AT_2HR	no	26	0.235076	0.704202	0.901606	0.981533	1809
CHNG_MULTIPLE_MYELOMA_HYPERPLOID_UP	no	50	0.220219	0.735177	0.91446	0.967239	1810		GAZDA_DIAMOND_BLACKFAN_ANEMIA_MYELOID_DN	no	30	0.231058	0.701765	0.918489	0.98298	1810
WANG_BARRETTS_ESOPHAGUS_UP	no	26	0.250387	0.733353	0.882759	0.96856	1811		KAUFFMANN_DNA_REPLICATION_GENES	no	117	0.175512	0.699035	0.990458	0.984636	1811
TIEN_INTESTINE_PROBIOTICS_6HR_DN	no	132	0.183685	0.732805	0.986079	0.968585	1812		WAKABAYASHI_ADIPOGENESIS_PPARG_BOUND_36HR	no	25	0.245956	0.69692	0.908184	0.985706	1812
MCCLUNG_DELTA_FOSB_TARGETS_2WK	no	17	0.279061	0.731702	0.844789	0.969213	1813		MARTIN_NFKB_TARGETS_UP	no	20	0.248013	0.696425	0.906504	0.985545	1813
FONTAINE_PAPILLARY_THYROID_CARCINOMA_DN	no	37	0.230675	0.728017	0.928899	0.972179	1814		DAUER_STAT3_TARGETS_DN	no	36	0.217236	0.694617	0.933063	0.986356	1814
CHO_NR4A1_TARGETS	no	16	0.276928	0.727621	0.833667	0.971998	1815		STEIN_ESRRA_TARGETS_RESPONSIVE_TO_ESTROGEN_DN	no	28	0.228861	0.694543	0.906	0.985888	1815
YAO_TEMPORAL_RESPONSE_TO_PROGESTERONE_CLUSTER_11	no	83	0.196025	0.727067	0.948357	0.971958	1816		MA_MYELOID_DIFFERENTIATION_DN	no	22	0.241567	0.693896	0.890792	0.985814	1816
BLANCO_MELO_COVID19_BRONCHIAL_EPITHELIAL_CELLS_SARS_COV_2_INFECTION_DN	no	12	0.301733	0.726166	0.810304	0.972257	1817		HUANG_FOXA2_TARGETS_UP	no	22	0.244015	0.692992	0.879518	0.985919	1817
SESTO_RESPONSE_TO_UV_C0	no	87	0.193258	0.726035	0.977064	0.971857	1818		ZHENG_GLIOBLASTOMA_PLASTICITY_DN	no	18	0.254873	0.692711	0.878613	0.985584	1818
DUTTA_APOPTOSIS_VIA_NFKB	no	25	0.251195	0.724093	0.876126	0.973152	1819		XU_HGF_SIGNALING_NOT_VIA_AKT1_6HR	no	15	0.265396	0.691463	0.857143	0.985939	1819
GRATIAS_RETINOBLASTOMA_16Q24	no	16	0.276646	0.72281	0.848889	0.9738	1820		AGUIRRE_PANCREATIC_CANCER_COPY_NUMBER_UP	no	254	0.160401	0.691312	1	0.985497	1820
AMIT_EGF_RESPONSE_40_MCF10A	no	12	0.297949	0.72274	0.818182	0.973323	1821		JIANG_AGING_CEREBRAL_CORTEX_UP	no	27	0.230899	0.691286	0.908582	0.98497	1821
PUJANA_BREAST_CANCER_LIT_INT_NETWORK	no	93	0.191724	0.721271	0.968017	0.974079	1822		HUANG_GATA2_TARGETS_DN	no	50	0.201755	0.691035	0.959315	0.984589	1822
LE_EGR2_TARGETS_DN	no	60	0.206804	0.72126	0.945887	0.973557	1823		MATZUK_SPERMATOZOA	no	57	0.195846	0.690738	0.961759	0.984274	1823
YAMASHITA_LIVER_CANCER_WITH_EPCAM_UP	no	40	0.223255	0.72006	0.898649	0.974127	1824		MIZUSHIMA_AUTOPHAGOSOME_FORMATION	no	12	0.279724	0.68833	0.87269	0.985489	1824
HORTON_SREBF_TARGETS	no	20	0.25758	0.719797	0.884536	0.973837	1825		KRIEG_HYPOXIA_VIA_KDM3A	no	28	0.225472	0.68773	0.937768	0.985391	1825
RADMACHER_AML_PROGNOSIS	no	37	0.22683	0.719368	0.915556	0.973652	1826		NIKOLSKY_BREAST_CANCER_8P12_P11_AMPLICON	no	34	0.218426	0.687337	0.927835	0.985141	1826
CHEOK_RESPONSE_TO_MERCAPTOPURINE_AND_HD_MTX_DN	no	22	0.258383	0.719139	0.865639	0.973328	1827		NIKOLSKY_BREAST_CANCER_7Q21_Q22_AMPLICON	no	45	0.204658	0.686332	0.944215	0.985313	1827
AMUNDSON_DNA_DAMAGE_RESPONSE_TP53	no	13	0.29228	0.718496	0.825532	0.973343	1828		FARMER_BREAST_CANCER_CLUSTER_7	no	11	0.290608	0.685611	0.86166	0.985275	1828
GAJATE_RESPONSE_TO_TRABECTEDIN_DN	no	14	0.279428	0.717121	0.87146	0.974036	1829		BROWNE_HCMV_INFECTION_8HR_UP	no	74	0.187227	0.682477	0.96822	0.986863	1829
CHIBA_RESPONSE_TO_TSA_DN	no	12	0.292336	0.715739	0.820175	0.974697	1830		LEE_CALORIE_RESTRICTION_MUSCLE_DN	no	38	0.211449	0.6819	0.931102	0.986703	1830
HOSHIDA_LIVER_CANCER_SUBCLASS_S2	no	91	0.190135	0.715101	0.977995	0.974705	1831		MULLIGHAN_MLL_SIGNATURE_2_DN	no	169	0.164777	0.681739	0.997904	0.986272	1831
WALLACE_PROSTATE_CANCER_UP	no	13	0.292629	0.715064	0.86087	0.974216	1832		FARMER_BREAST_CANCER_CLUSTER_6	no	10	0.292567	0.674328	0.843629	0.990526	1832
SMIRNOV_RESPONSE_TO_IR_2HR_DN	no	41	0.217904	0.710013	0.918982	0.977972	1833		KANG_IMMORTALIZED_BY_TERT_UP	no	37	0.208625	0.67343	0.943798	0.990561	1833
JOHNSTONE_PARVB_TARGETS_2_DN	no	271	0.162115	0.70507	1	0.981468	1834		WANG_PROSTATE_CANCER_ANDROGEN_INDEPENDENT	no	46	0.201839	0.670328	0.957404	0.991907	1834
MULLIGAN_NTF3_SIGNALING_VIA_INSR_AND_IGF1R_UP	no	16	0.267896	0.703389	0.845511	0.982335	1835		SOGA_COLORECTAL_CANCER_MYC_DN	yes	45	0.202611	0.670126	0.953815	0.991484	1835
STEIN_ESRRA_TARGETS_RESPONSIVE_TO_ESTROGEN_DN	no	23	0.249828	0.70173	0.896266	0.983092	1836		JOHNSTONE_PARVB_TARGETS_2_DN	no	273	0.152494	0.666752	1	0.992925	1836
GINESTIER_BREAST_CANCER_ZNF217_AMPLIFIED_DN	no	292	0.159611	0.697632	1	0.985785	1837		STEIN_ESR1_TARGETS	no	50	0.193482	0.663421	0.98	0.994279	1837
LAU_APOPTOSIS_CDKN2A_UP	no	52	0.202167	0.696079	0.969499	0.986393	1838		MYLLYKANGAS_AMPLIFICATION_HOT_SPOT_12	no	10	0.295333	0.662915	0.87526	0.994009	1838
TERAO_AOX4_TARGETS_SKIN_UP	no	21	0.245726	0.695433	0.9	0.986328	1839		SESTO_RESPONSE_TO_UV_C0	no	88	0.172935	0.658275	0.991919	0.995998	1839
AMIT_EGF_RESPONSE_60_HELA	no	33	0.223712	0.695001	0.926991	0.9861	1840		INAMURA_LUNG_CANCER_SCC_SUBTYPES_UP	no	14	0.25558	0.656182	0.908722	0.996543	1840
STARK_HYPPOCAMPUS_22Q11_DELETION_DN	no	15	0.273383	0.693462	0.901437	0.986641	1841		SESTO_RESPONSE_TO_UV_C1	no	51	0.18812	0.654991	0.958878	0.996633	1841
RIGGINS_TAMOXIFEN_RESISTANCE_UP	no	24	0.243996	0.693009	0.904232	0.986434	1842		IIZUKA_LIVER_CANCER_PROGRESSION_G1_G2_DN	no	25	0.22275	0.654561	0.929577	0.996309	1842
KOHOUTEK_CCNT2_TARGETS	no	18	0.253032	0.689847	0.91498	0.988085	1843		HOEGERKORP_CD44_TARGETS_TEMPORAL_DN	no	15	0.252572	0.654503	0.902691	0.995801	1843
WU_HBX_TARGETS_1_DN	no	16	0.263125	0.689617	0.883369	0.98773	1844		TOYOTA_TARGETS_OF_MIR34B_AND_MIR34C	no	359	0.144781	0.653069	1	0.995976	1844
KENNY_CTNNB1_TARGETS_DN	no	40	0.215317	0.689353	0.933638	0.987401	1845		GRADE_COLON_VS_RECTAL_CANCER_DN	no	36	0.2067	0.648324	0.959267	0.99785	1845
NIKOLSKY_OVERCONNECTED_IN_BREAST_CANCER	no	12	0.284104	0.686889	0.864097	0.988621	1846		DAWSON_METHYLATED_IN_LYMPHOMA_TCL1	no	12	0.265732	0.645643	0.915832	0.998609	1846
FRASOR_TAMOXIFEN_RESPONSE_UP	no	33	0.220778	0.685895	0.939394	0.98874	1847		LIN_MELANOMA_COPY_NUMBER_DN	no	34	0.204018	0.645051	0.951923	0.998354	1847
VETTER_TARGETS_OF_PRKCA_AND_ETS1_UP	no	12	0.28612	0.682593	0.900844	0.99048	1848		ZHONG_RESPONSE_TO_AZACITIDINE_AND_TSA_DN	no	63	0.178756	0.644564	0.991786	0.99804	1848
BYSTRYKH_HEMATOPOIESIS_STEM_CELL_AND_BRAIN_QTL_CIS	no	58	0.194849	0.681905	0.964206	0.990396	1849		IKEDA_MIR133_TARGETS_UP	no	36	0.202744	0.64381	0.965092	0.997847	1849
GRAHAM_CML_QUIESCENT_VS_CML_DIVIDING_UP	no	10	0.295782	0.681776	0.882227	0.989943	1850		GEISS_RESPONSE_TO_DSRNA_UP	no	26	0.219924	0.643499	0.943359	0.997454	1850
HUANG_GATA2_TARGETS_DN	no	48	0.200959	0.679478	0.961712	0.990895	1851		ROVERSI_GLIOMA_COPY_NUMBER_DN	no	27	0.214207	0.642612	0.955166	0.997328	1851
FONTAINE_THYROID_TUMOR_UNCERTAIN_MALIGNANCY_UP	no	21	0.243746	0.677943	0.944321	0.991282	1852		VANTVEER_BREAST_CANCER_BRCA1_DN	no	19	0.232809	0.641117	0.917148	0.997474	1852
MISHRA_CARCINOMA_ASSOCIATED_FIBROBLAST_DN	no	10	0.295923	0.677806	0.861925	0.99083	1853		GOLUB_ALL_VS_AML_UP	no	22	0.221981	0.641048	0.957627	0.996968	1853
MARCINIAK_ER_STRESS_RESPONSE_VIA_CHOP	no	13	0.27454	0.677707	0.898678	0.990368	1854		NIKOLSKY_BREAST_CANCER_21Q22_AMPLICON	no	10	0.273954	0.63693	0.884849	0.99826	1854
ELVIDGE_HIF1A_AND_HIF2A_TARGETS_UP	no	34	0.221735	0.675025	0.935123	0.991466	1855		WU_APOPTOSIS_BY_CDKN1A_VIA_TP53	no	39	0.200411	0.636635	0.96945	0.997843	1855
HEIDENBLAD_AMPLICON_8Q24_UP	no	30	0.221745	0.674703	0.953488	0.991132	1856		STARK_HYPPOCAMPUS_22Q11_DELETION_DN	no	16	0.243537	0.634697	0.929752	0.998128	1856
HOFMANN_MYELODYSPLASTIC_SYNDROM_RISK_DN	no	12	0.277432	0.671725	0.890496	0.992433	1857		TAYLOR_METHYLATED_IN_ACUTE_LYMPHOBLASTIC_LEUKEMIA	no	48	0.18618	0.633728	0.978887	0.998001	1857
WENG_POR_TARGETS_GLOBAL_UP	no	11	0.283982	0.669019	0.847191	0.993525	1858		FIGUEROA_AML_METHYLATION_CLUSTER_2_UP	no	35	0.20139	0.632928	0.966736	0.997793	1858
FIGUEROA_AML_METHYLATION_CLUSTER_1_DN	no	23	0.227589	0.667997	0.930131	0.993567	1859		ZHANG_RESPONSE_TO_IKK_INHIBITOR_AND_TNF_DN	no	65	0.177475	0.632265	0.996071	0.997571	1859
MARTINEZ_RESPONSE_TO_TRABECTEDIN_DN	no	229	0.15681	0.667928	1	0.993083	1860		HOLLEMAN_VINCRISTINE_RESISTANCE_ALL_UP	no	22	0.222702	0.631789	0.944099	0.997227	1860
ELVIDGE_HIF1A_TARGETS_UP	no	58	0.192935	0.666288	0.984615	0.993439	1861		BOYAULT_LIVER_CANCER_SUBCLASS_G1_UP	no	89	0.164362	0.630695	0.993814	0.997172	1861
SHEPARD_BMYB_MORPHOLINO_UP	no	145	0.164335	0.665312	1	0.993446	1862		AIYAR_COBRA1_TARGETS_DN	no	22	0.219061	0.629241	0.950287	0.997225	1862
CAFFAREL_RESPONSE_TO_THC_24HR_5_DN	no	37	0.207437	0.65992	0.983908	0.995836	1863		WANG_LMO4_TARGETS_DN	no	297	0.140558	0.626521	1	0.99777	1863
POS_RESPONSE_TO_HISTAMINE_UP	no	10	0.287399	0.659409	0.879464	0.995605	1864		SENGUPTA_EBNA1_ANTICORRELATED	no	111	0.16062	0.626485	0.997976	0.99725	1864
RAMPON_ENRICHED_LEARNING_ENVIRONMENT_LATE_UP	no	16	0.249527	0.658016	0.917031	0.995822	1865		DELPUECH_FOXO3_TARGETS_UP	no	38	0.192966	0.624298	0.977876	0.997563	1865
HAHTOLA_MYCOSIS_FUNGOIDES_CD4_DN	no	108	0.168809	0.656737	0.99763	0.995944	1866		KANNAN_TP53_TARGETS_DN	no	12	0.257798	0.623623	0.918715	0.997283	1866
JAZAERI_BREAST_CANCER_BRCA1_VS_BRCA2_UP	no	41	0.202156	0.656567	0.952494	0.995494	1867		BOYLAN_MULTIPLE_MYELOMA_C_CLUSTER_UP	no	24	0.216609	0.622929	0.97093	0.997008	1867
HOEBEKE_LYMPHOID_STEM_CELL_UP	no	77	0.181132	0.656016	0.990588	0.995249	1868		ZHU_CMV_8_HR_DN	no	27	0.209613	0.618707	0.970356	0.99806	1868
UDAYAKUMAR_MED1_TARGETS_UP	no	111	0.166884	0.654874	0.997743	0.995328	1869		NUMATA_CSF3_SIGNALING_VIA_STAT3	no	14	0.242033	0.618056	0.935091	0.997764	1869
DORMOY_ELAVL1_TARGETS	no	11	0.279185	0.654422	0.904366	0.995032	1870		HOWLIN_CITED1_TARGETS_2_UP	no	12	0.251287	0.616396	0.92986	0.997836	1870
BRUINS_UVC_RESPONSE_VIA_TP53_GROUP_C	no	43	0.199777	0.652478	0.971983	0.995492	1871		TERAMOTO_OPN_TARGETS_CLUSTER_1	no	10	0.266414	0.61437	0.90835	0.998024	1871
VISALA_RESPONSE_TO_HEAT_SHOCK_AND_AGING_DN	no	11	0.275268	0.651088	0.920335	0.995622	1872		GARCIA_TARGETS_OF_FLI1_AND_DAX1_UP	no	37	0.188434	0.612833	0.975836	0.998027	1872
MARIADASON_REGULATED_BY_HISTONE_ACETYLATION_UP	no	41	0.204811	0.649634	0.968889	0.995863	1873		KAUFFMANN_DNA_REPAIR_GENES	no	213	0.141605	0.611536	1	0.997956	1873
MAYBURD_RESPONSE_TO_L663536_DN	no	48	0.191205	0.64882	0.984375	0.995735	1874		BERNARD_PPAPDC1B_TARGETS_UP	no	33	0.196155	0.611271	0.982792	0.997523	1874
STAMBOLSKY_RESPONSE_TO_VITAMIN_D3_DN	no	13	0.260851	0.646919	0.911111	0.996114	1875		HAHTOLA_MYCOSIS_FUNGOIDES_CD4_DN	no	109	0.155432	0.610706	1	0.997183	1875
WEST_ADRENOCORTICAL_TUMOR_MARKERS_UP	no	11	0.278407	0.645894	0.882716	0.996088	1876		MILI_PSEUDOPODIA_HAPTOTAXIS_UP	no	473	0.132195	0.610594	1	0.996691	1876
WARTERS_IR_RESPONSE_5GY	no	33	0.209951	0.643462	0.959916	0.996662	1877		XU_GH1_AUTOCRINE_TARGETS_DN	no	73	0.167028	0.610194	0.998073	0.996295	1877
HU_GENOTOXIN_ACTION_DIRECT_VS_INDIRECT_4HR	no	25	0.221883	0.643261	0.943633	0.996232	1878		ZHANG_BREAST_CANCER_PROGENITORS_UP	no	361	0.134904	0.60728	1	0.996716	1878
IKEDA_MIR133_TARGETS_UP	no	36	0.204484	0.643198	0.964758	0.995728	1879		PURBEY_TARGETS_OF_CTBP1_AND_SATB1_UP	no	55	0.174026	0.606351	0.987903	0.996513	1879
GARGALOVIC_RESPONSE_TO_OXIDIZED_PHOSPHOLIPIDS_GREEN_UP	no	16	0.240683	0.642824	0.927313	0.995362	1880		HEIDENBLAD_AMPLICON_8Q24_UP	no	30	0.200813	0.606099	0.981211	0.996073	1880
MOOTHA_GLYCOGEN_METABOLISM	no	14	0.256391	0.640312	0.906114	0.995947	1881		MOOTHA_GLYCOGEN_METABOLISM	no	14	0.235079	0.585487	0.961382	1	1881
YANAGIHARA_ESX1_TARGETS	no	18	0.234036	0.639444	0.940919	0.995806	1882		BRUINS_UVC_RESPONSE_MIDDLE	no	78	0.15497	0.579888	1	1	1882
MADAN_DPPA4_TARGETS	no	15	0.251103	0.635486	0.92094	0.996965	1883		BLANCO_MELO_COVID19_SARS_COV_2_POS_PATIENT_LUNG_TISSUE_DN	no	144	0.141809	0.576339	1	1	1883
KAUFFMANN_DNA_REPAIR_GENES	no	203	0.151059	0.635343	1	0.996501	1884		KIM_WT1_TARGETS_8HR_UP	no	105	0.150839	0.576215	1	1	1884
BROWNE_HCMV_INFECTION_18HR_UP	no	123	0.159019	0.631907	0.99763	0.997403	1885		ULE_SPLICING_VIA_NOVA2	no	21	0.205545	0.574285	0.976143	1	1885
NAKAMURA_CANCER_MICROENVIRONMENT_DN	no	30	0.205934	0.630767	0.973799	0.997338	1886		WANG_RESPONSE_TO_FORSKOLIN_UP	no	17	0.216697	0.566578	0.964567	1	1886
DING_LUNG_CANCER_BY_MUTATION_RATE	no	10	0.267336	0.630011	0.923554	0.997129	1887		LEE_METASTASIS_AND_RNA_PROCESSING_UP	no	16	0.215238	0.563637	0.969574	1	1887
COLLIS_PRKDC_SUBSTRATES	no	17	0.236274	0.629474	0.921109	0.996819	1888		CHANGOLKAR_H2AFY_TARGETS_UP	no	29	0.18442	0.562882	0.984344	1	1888
SESTO_RESPONSE_TO_UV_C1	no	50	0.185853	0.626839	0.976939	0.997316	1889		SCHAEFFER_PROSTATE_DEVELOPMENT_6HR_DN	no	348	0.125014	0.561636	1	1	1889
MARTIN_NFKB_TARGETS_UP	no	18	0.232941	0.626741	0.946809	0.996822	1890		RIZ_ERYTHROID_DIFFERENTIATION_12HR	no	20	0.197727	0.558615	0.97723	1	1890
SHIN_B_CELL_LYMPHOMA_CLUSTER_7	no	18	0.231225	0.625751	0.931111	0.996677	1891		LINDGREN_BLADDER_CANCER_WITH_LOH_IN_CHR9Q	no	97	0.144189	0.554419	1	1	1891
SCHAEFFER_PROSTATE_DEVELOPMENT_6HR_DN	no	343	0.138877	0.62473	1	0.996533	1892		RAMPON_ENRICHED_LEARNING_ENVIRONMENT_EARLY_UP	no	11	0.237945	0.554078	0.95723	1	1892
SMITH_TERT_TARGETS_UP	no	119	0.159312	0.624603	1	0.996059	1893		MCCABE_HOXC6_TARGETS_CANCER_DN	no	17	0.207465	0.552151	0.984064	1	1893
CHENG_IMPRINTED_BY_ESTRADIOL	no	67	0.175246	0.620774	0.991011	0.996942	1894		MARTIN_INTERACT_WITH_HDAC	no	32	0.173623	0.551015	0.992278	1	1894
TCGA_GLIOBLASTOMA_COPY_NUMBER_UP	no	51	0.182808	0.61717	0.995595	0.99773	1895		LIAO_HAVE_SOX4_BINDING_SITES	no	21	0.194436	0.545267	0.990215	1	1895
NIKOLSKY_BREAST_CANCER_12Q24_AMPLICON	no	12	0.252576	0.616921	0.92967	0.997288	1896		CAFFAREL_RESPONSE_TO_THC_8HR_5_UP	no	13	0.225267	0.544691	0.977226	1	1896
GRADE_COLON_VS_RECTAL_CANCER_DN	no	35	0.195973	0.61685	0.984849	0.996783	1897		PECE_MAMMARY_STEM_CELL_DN	no	110	0.139083	0.53815	1	1	1897
AGUIRRE_PANCREATIC_CANCER_COPY_NUMBER_DN	no	196	0.144955	0.608797	1	0.998991	1898		GARGALOVIC_RESPONSE_TO_OXIDIZED_PHOSPHOLIPIDS_MAGENTA_DN	no	12	0.219177	0.537404	0.975155	1	1898
DE_YY1_TARGETS_DN	no	62	0.170238	0.60819	0.993182	0.998669	1899		KALMA_E2F1_TARGETS	no	10	0.228959	0.534886	0.964509	1	1899
HOFMANN_MYELODYSPLASTIC_SYNDROM_RISK_UP	no	10	0.2628	0.603327	0.912844	0.999714	1900		TIEN_INTESTINE_PROBIOTICS_24HR_DN	no	184	0.125891	0.532855	1	1	1900
SAKAI_CHRONIC_HEPATITIS_VS_LIVER_CANCER_UP	no	76	0.162672	0.602702	1	0.999399	1901		AMUNDSON_DNA_DAMAGE_RESPONSE_TP53	no	13	0.208278	0.520993	0.983968	1	1901
SASSON_RESPONSE_TO_FORSKOLIN_UP	no	64	0.168915	0.595881	0.993228	1	1902		JOHANSSON_GLIOMAGENESIS_BY_PDGFB_DN	no	11	0.212657	0.517461	0.98081	1	1902
CHOW_RASSF1_TARGETS_DN	no	26	0.206709	0.594565	0.969231	1	1903		GINESTIER_BREAST_CANCER_ZNF217_AMPLIFIED_UP	no	66	0.144504	0.516986	1	1	1903
TERAMOTO_OPN_TARGETS_CLUSTER_1	no	10	0.257947	0.594119	0.932432	1	1904		NAGY_STAGA_COMPONENTS_HUMAN	no	12	0.200766	0.49308	0.982	1	1904
VANTVEER_BREAST_CANCER_BRCA1_UP	no	31	0.192909	0.593646	0.982022	0.999915	1905		LEE_AGING_MUSCLE_UP	no	25	0.169025	0.491244	1	1	1905
CEBALLOS_TARGETS_OF_TP53_AND_MYC_DN	yes	18	0.21219	0.590513	0.969631	1	1906		AMIT_EGF_RESPONSE_40_MCF10A	no	13	0.195017	0.48519	0.994	1	1906
LEE_CALORIE_RESTRICTION_MUSCLE_DN	no	36	0.186482	0.589251	0.977273	1	1907		ZHANG_ADIPOGENESIS_BY_BMP7	no	12	0.199436	0.479784	0.98374	1	1907
MAGRANGEAS_MULTIPLE_MYELOMA_IGLL_VS_IGLK_UP	no	25	0.198847	0.583747	0.972727	1	1908		STAMBOLSKY_TARGETS_OF_MUTATED_TP53_UP	no	34	0.147624	0.477506	0.995833	1	1908
ABRAMSON_INTERACT_WITH_AIRE	no	42	0.17664	0.578754	0.991285	1	1909		BOYAULT_LIVER_CANCER_SUBCLASS_G12_UP	no	32	0.151897	0.474231	1	1	1909
IWANAGA_CARCINOGENESIS_BY_KRAS_PTEN_UP	no	96	0.152773	0.578049	0.997758	1	1910		KENNY_CTNNB1_TARGETS_DN	no	42	0.142755	0.470762	0.996146	1	1910
WANG_RESPONSE_TO_FORSKOLIN_UP	no	17	0.218248	0.573992	0.962264	1	1911		GAUSSMANN_MLL_AF4_FUSION_TARGETS_B_UP	no	11	0.193208	0.460391	0.994382	1	1911
SPIRA_SMOKERS_LUNG_CANCER_UP	no	24	0.199629	0.570988	0.990676	1	1912		TERAO_AOX4_TARGETS_SKIN_UP	no	21	0.16163	0.458739	0.994012	1	1912
GRASEMANN_RETINOBLASTOMA_WITH_6P_AMPLIFICATION	no	13	0.225179	0.568748	0.956818	1	1913		MINGUEZ_LIVER_CANCER_VASCULAR_INVASION_UP	no	11	0.186686	0.437175	0.998016	1	1913
SASSON_RESPONSE_TO_GONADOTROPHINS_UP	no	60	0.156236	0.554358	0.997738	1	1914		LI_CYTIDINE_ANALOG_PATHWAY	no	10	0.180475	0.419761	0.996078	1	1914
WATANABE_RECTAL_CANCER_RADIOTHERAPY_RESPONSIVE_UP	no	91	0.146243	0.552891	0.997647	1	1915		LI_CYTIDINE_ANALOGS_CYCTOTOXICITY	no	14	0.16583	0.417944	0.998058	1	1915
BREDEMEYER_RAG_SIGNALING_NOT_VIA_ATM_DN	no	31	0.182209	0.551784	0.988864	1	1916		SCIAN_INVERSED_TARGETS_OF_TP53_AND_TP73_DN	no	27	0.136554	0.406513	1	1	1916
BENPORATH_ES_2	no	15	0.214208	0.550102	0.974828	1	1917		SCHAEFFER_PROSTATE_DEVELOPMENT_AND_CANCER_BOX4_DN	no	29	0.132136	0.403579	1	1	1917
BAE_BRCA1_TARGETS_DN	no	19	0.198684	0.546477	0.977827	1	1918		VALK_AML_CLUSTER_1	no	15	0.157731	0.403038	1	1	1918
RIZKI_TUMOR_INVASIVENESS_2D_DN	no	41	0.164605	0.543698	0.997712	1	1919		VISALA_RESPONSE_TO_HEAT_SHOCK_AND_AGING_UP	no	11	0.168209	0.397012	0.995918	1	1919
WHITE_NEUROBLASTOMA_WITH_1P36.3_DELETION	no	10	0.236455	0.542931	0.95914	1	1920		LOPEZ_TRANSLATION_VIA_FN1_SIGNALING	no	26	0.122842	0.365408	1	1	1920
WENDT_COHESIN_TARGETS_UP	no	26	0.178232	0.529707	0.993534	1	1921		ASTIER_INTEGRIN_SIGNALING	no	40	0.106174	0.349353	1	0.999952	1921
CUI_GLUCOSE_DEPRIVATION	no	39	0.163179	0.526537	0.997817	1	1922		STAMBOLSKY_BOUND_BY_MUTATED_TP53	no	10	-0.171098	-0.397991	0.994012	0.999608	1922
WAESCH_ANAPHASE_PROMOTING_COMPLEX	no	10	0.230359	0.522028	0.956427	1	1923		WONG_PROTEASOME_GENE_MODULE	no	45	-0.125884	-0.422914	1	1	1923
CROMER_METASTASIS_UP	no	58	0.147589	0.521528	1	1	1924		DUTTA_APOPTOSIS_VIA_NFKB	no	25	-0.158279	-0.459218	1	1	1924
CHOW_RASSF1_TARGETS_UP	no	22	0.180014	0.515602	0.991667	1	1925		LAIHO_COLORECTAL_CANCER_SERRATED_DN	no	70	-0.128032	-0.464465	1	1	1925
IKEDA_MIR30_TARGETS_DN	no	11	0.216415	0.507443	0.98022	1	1926		WANG_RECURRENT_LIVER_CANCER_UP	no	16	-0.180155	-0.467928	0.995745	1	1926
OUYANG_PROSTATE_CANCER_PROGRESSION_DN	no	14	0.204254	0.506916	0.984816	1	1927		WANG_RESPONSE_TO_ANDROGEN_UP	no	23	-0.167536	-0.474059	0.992352	1	1927
CHENG_RESPONSE_TO_NICKEL_ACETATE	no	34	0.162731	0.505739	0.997722	1	1928		BILD_SRC_ONCOGENIC_SIGNATURE	no	41	-0.14689	-0.485829	0.995763	1	1928
MILI_PSEUDOPODIA_HAPTOTAXIS_UP	no	466	0.109658	0.501753	1	1	1929		BARRIER_COLON_CANCER_RECURRENCE_UP	no	34	-0.151615	-0.486498	0.998043	1	1929
DACOSTA_UV_RESPONSE_VIA_ERCC3_XPCS_UP	no	21	0.17947	0.500509	0.988048	1	1930		DORMOY_ELAVL1_TARGETS	no	11	-0.211048	-0.495321	0.978346	1	1930
JISON_SICKLE_CELL_DISEASE_DN	no	163	0.120937	0.497762	1	1	1931		CHENG_RESPONSE_TO_NICKEL_ACETATE	no	33	-0.162064	-0.499688	0.99812	1	1931
TIAN_TNF_SIGNALING_VIA_NFKB	no	14	0.194304	0.493639	0.987013	1	1932		NAGY_TFTC_COMPONENTS_HUMAN	no	17	-0.186238	-0.505636	0.98364	1	1932
RASHI_RESPONSE_TO_IONIZING_RADIATION_3	no	35	0.155743	0.488311	1	1	1933		NOUZOVA_TRETINOIN_AND_H4_ACETYLATION	no	124	-0.129523	-0.509556	1	1	1933
HUNSBERGER_EXERCISE_REGULATED_GENES	no	14	0.196171	0.485939	0.991416	1	1934		ROYLANCE_BREAST_CANCER_16Q_COPY_NUMBER_UP	no	38	-0.15857	-0.513014	0.99187	1	1934
CHESLER_BRAIN_HIGHEST_EXPRESSION	no	29	0.161344	0.483589	0.997717	1	1935		DACOSTA_UV_RESPONSE_VIA_ERCC3_XPCS_UP	no	21	-0.181977	-0.513224	0.993776	1	1935
FAELT_B_CLL_WITH_VH3_21_UP	no	38	0.148201	0.480732	1	1	1936		HAHTOLA_MYCOSIS_FUNGOIDES_UP	no	10	-0.22418	-0.528756	0.967347	1	1936
MMS_MOUSE_LYMPH_HIGH_4HRS_UP	no	31	0.155487	0.478302	1	1	1937		FRASOR_RESPONSE_TO_ESTRADIOL_UP	no	10	-0.231062	-0.532074	0.971888	1	1937
VALK_AML_CLUSTER_1	no	15	0.187389	0.4718	0.995475	1	1938		SILIGAN_TARGETS_OF_EWS_FLI1_FUSION_DN	no	16	-0.206007	-0.533263	0.980431	1	1938
PARK_HSC_MARKERS	no	34	0.143028	0.446068	1	1	1939		XIE_LT_HSC_S1PR3_OE_UP	no	10	-0.231913	-0.534288	0.977551	1	1939
RAMALHO_STEMNESS_UP	no	160	0.108117	0.444646	1	1	1940		GALE_APL_WITH_FLT3_MUTATED_UP	no	53	-0.154904	-0.536745	1	1	1940
GENTILE_UV_RESPONSE_CLUSTER_D1	no	13	0.181553	0.441678	1	1	1941		PLASARI_TGFB1_SIGNALING_VIA_NFIC_1HR_DN	no	55	-0.156999	-0.538261	1	1	1941
JOHANSSON_GLIOMAGENESIS_BY_PDGFB_DN	no	11	0.187999	0.438658	0.987976	1	1942		SASSON_RESPONSE_TO_GONADOTROPHINS_UP	no	61	-0.155085	-0.538805	1	1	1942
CAFFAREL_RESPONSE_TO_THC_UP	no	29	0.137594	0.413282	1	1	1943		FARMER_BREAST_CANCER_CLUSTER_5	no	19	-0.19213	-0.540794	0.990234	1	1943
SCIBETTA_KDM5B_TARGETS_UP	no	17	0.138796	0.354567	1	1	1944		RAO_BOUND_BY_SALL4_ISOFORM_A	no	92	-0.143929	-0.550537	1	1	1944
MARTIN_INTERACT_WITH_HDAC	no	32	0.108342	0.338473	1	0.999976	1945		MCLACHLAN_DENTAL_CARIES_DN	no	30	-0.179931	-0.550568	0.993814	1	1945
WIERENGA_PML_INTERACTOME	no	34	-0.108537	-0.332571	1	0.999986	1946		YAO_TEMPORAL_RESPONSE_TO_PROGESTERONE_CLUSTER_2	no	28	-0.186574	-0.551188	0.986	1	1946
XU_HGF_SIGNALING_NOT_VIA_AKT1_6HR	no	16	-0.150228	-0.384477	1	1	1947		ASTON_MAJOR_DEPRESSIVE_DISORDER_DN	no	95	-0.14672	-0.557087	1	1	1947
SCHAEFFER_PROSTATE_DEVELOPMENT_AND_CANCER_BOX4_DN	no	29	-0.131201	-0.386034	1	1	1948		GENTILE_UV_RESPONSE_CLUSTER_D8	no	28	-0.19141	-0.560793	0.980583	1	1948
IVANOV_MUTATED_IN_COLON_CANCER	no	12	-0.171465	-0.404899	0.99807	1	1949		LI_ADIPOGENESIS_BY_ACTIVATED_PPARG	no	10	-0.243819	-0.561925	0.955224	1	1949
NOUZOVA_TRETINOIN_AND_H4_ACETYLATION	no	121	-0.109479	-0.420726	1	1	1950		BAKKER_FOXO3_TARGETS_UP	no	46	-0.171756	-0.563019	0.996109	1	1950
STEGMEIER_PREMITOTIC_CELL_CYCLE_REGULATORS	no	10	-0.18938	-0.427652	0.998047	1	1951		LIANG_HEMATOPOIESIS_STEM_CELL_NUMBER_LARGE_VS_TINY_DN	no	31	-0.183439	-0.568428	0.989712	1	1951
VISALA_RESPONSE_TO_HEAT_SHOCK_AND_AGING_UP	no	12	-0.188518	-0.437436	0.996198	1	1952		BAE_BRCA1_TARGETS_DN	no	21	-0.205011	-0.570643	0.968577	1	1952
DING_LUNG_CANCER_EXPRESSION_BY_COPY_NUMBER	no	99	-0.119181	-0.441834	1	1	1953		CROMER_METASTASIS_UP	no	58	-0.163931	-0.573563	0.995851	1	1953
ONDER_CDH1_TARGETS_3_UP	no	10	-0.19833	-0.446456	0.986538	1	1954		KOHN_EMT_MESENCHYMAL	no	14	-0.230055	-0.575292	0.9501	1	1954
BILANGES_SERUM_SENSITIVE_VIA_TSC2	no	21	-0.164653	-0.448085	0.998103	1	1955		JISON_SICKLE_CELL_DISEASE_DN	no	164	-0.139694	-0.577418	1	1	1955
GILMORE_CORE_NFKB_PATHWAY	no	13	-0.187434	-0.45846	0.988868	1	1956		HASLINGER_B_CLL_WITH_CHROMOSOME_12_TRISOMY	no	21	-0.204503	-0.579459	0.974304	1	1956
LA_MEN1_TARGETS	no	11	-0.200138	-0.4704	0.996282	1	1957		CHANDRAN_METASTASIS_UP	no	162	-0.140822	-0.579982	1	1	1957
GINESTIER_BREAST_CANCER_20Q13_AMPLIFICATION_DN	no	165	-0.118171	-0.474014	1	1	1958		PLASARI_TGFB1_SIGNALING_VIA_NFIC_10HR_UP	no	16	-0.219628	-0.581177	0.962076	1	1958
BUCKANOVICH_T_LYMPHOCYTE_HOMING_ON_TUMOR_UP	no	12	-0.200424	-0.474931	0.988868	1	1959		FAELT_B_CLL_WITH_VH3_21_DN	no	48	-0.171874	-0.591392	0.99422	1	1959
SALVADOR_MARTIN_PEDIATRIC_TBD_ANTI_TNF_THERAPY_NONRESPONDER_PRE_TREATMENT_UP	no	16	-0.189485	-0.481898	0.992895	1	1960		SCHAEFFER_PROSTATE_DEVELOPMENT_AND_CANCER_BOX1_UP	no	12	-0.247385	-0.593703	0.949187	1	1960
WANG_RESPONSE_TO_ANDROGEN_UP	no	23	-0.179263	-0.503129	0.987319	1	1961		FALVELLA_SMOKERS_WITH_LUNG_CANCER	no	50	-0.174972	-0.593937	0.99006	1	1961
LIN_MELANOMA_COPY_NUMBER_DN	no	34	-0.169654	-0.512984	0.996357	1	1962		NOJIMA_SFRP2_TARGETS_UP	no	20	-0.21764	-0.595404	0.948515	1	1962
SHEN_SMARCA2_TARGETS_UP	no	407	-0.11747	-0.513575	1	1	1963		PUIFFE_INVASION_INHIBITED_BY_ASCITES_DN	no	116	-0.151139	-0.596602	1	1	1963
PACHER_TARGETS_OF_IGF1_AND_IGF2_UP	no	17	-0.202731	-0.520565	0.992293	1	1964		OUYANG_PROSTATE_CANCER_MARKERS	no	11	-0.2556	-0.598409	0.937984	1	1964
GARGALOVIC_RESPONSE_TO_OXIDIZED_PHOSPHOLIPIDS_LIGHTYELLOW_UP	no	11	-0.227047	-0.525968	0.983051	1	1965		PARK_HSC_MARKERS	no	36	-0.186747	-0.601129	0.976048	1	1965
GENTILE_UV_RESPONSE_CLUSTER_D8	no	30	-0.176328	-0.526392	0.996528	1	1966		SCHWAB_TARGETS_OF_BMYB_POLYMORPHIC_VARIANTS_DN	no	10	-0.260337	-0.605701	0.916143	1	1966
WANG_LMO4_TARGETS_DN	no	294	-0.124725	-0.532111	1	1	1967		WOTTON_RUNX_TARGETS_DN	no	14	-0.242455	-0.608842	0.938298	1	1967
YIH_RESPONSE_TO_ARSENITE_C2	no	12	-0.228025	-0.537422	0.967245	1	1968		VALK_AML_CLUSTER_8	no	10	-0.26456	-0.6107	0.941748	1	1968
THILLAINADESAN_ZNF217_TARGETS_UP	no	29	-0.183277	-0.540113	0.996317	1	1969		OSMAN_BLADDER_CANCER_DN	no	392	-0.135071	-0.615407	1	1	1969
COLDREN_GEFITINIB_RESISTANCE_UP	no	71	-0.152959	-0.540739	1	1	1970		SESTO_RESPONSE_TO_UV_C2	no	41	-0.188084	-0.618423	0.984405	1	1970
RAMJAUN_APOPTOSIS_BY_TGFB1_VIA_SMAD4_UP	no	10	-0.240566	-0.541901	0.971429	1	1971		AUNG_GASTRIC_CANCER	no	33	-0.194328	-0.619051	0.979206	1	1971
HEIDENBLAD_AMPLIFIED_IN_PANCREATIC_CANCER	no	40	-0.171196	-0.542801	0.998092	1	1972		SASSON_RESPONSE_TO_FORSKOLIN_UP	no	64	-0.170748	-0.622883	0.994024	1	1972
RICKMAN_TUMOR_DIFFERENTIATED_MODERATELY_VS_POORLY_DN	no	13	-0.228399	-0.544012	0.979667	1	1973		GHANDHI_DIRECT_IRRADIATION_DN	no	13	-0.24525	-0.626175	0.915323	1	1973
LIN_MELANOMA_COPY_NUMBER_UP	no	54	-0.16467	-0.546493	0.994681	1	1974		GYORFFY_MITOXANTRONE_RESISTANCE	no	18	-0.230178	-0.627113	0.947876	1	1974
LIU_COMMON_CANCER_GENES	no	49	-0.168503	-0.547126	0.998195	1	1975		PHONG_TNF_RESPONSE_VIA_P38_COMPLETE	no	165	-0.153878	-0.631546	0.99811	1	1975
BARRIER_COLON_CANCER_RECURRENCE_DN	no	14	-0.223625	-0.557204	0.962825	1	1976		SABATES_COLORECTAL_ADENOMA_SIZE_UP	no	18	-0.235799	-0.636816	0.927386	1	1976
LOPEZ_TRANSLATION_VIA_FN1_SIGNALING	no	25	-0.195363	-0.559876	0.979554	1	1977		BROWNE_HCMV_INFECTION_10HR_UP	no	69	-0.178949	-0.640958	0.986084	1	1977
AUNG_GASTRIC_CANCER	no	33	-0.185329	-0.565943	0.991135	1	1978		POS_RESPONSE_TO_HISTAMINE_UP	no	10	-0.276935	-0.643878	0.89662	1	1978
GINESTIER_BREAST_CANCER_20Q13_AMPLIFICATION_UP	no	82	-0.156467	-0.566354	1	1	1979		MARZEC_IL2_SIGNALING_DN	no	24	-0.223258	-0.645491	0.948347	1	1979
MATTIOLI_MGUS_VS_MULTIPLE_MYELOMA	no	13	-0.234095	-0.569229	0.965074	1	1980		SCIBETTA_KDM5B_TARGETS_UP	no	17	-0.241658	-0.646297	0.915129	1	1980
INGA_TP53_TARGETS	no	12	-0.241357	-0.574804	0.944643	1	1981		LEONARD_HYPOXIA	no	23	-0.227585	-0.649454	0.942	1	1981
AMIT_SERUM_RESPONSE_20_MCF10A	no	11	-0.244516	-0.575997	0.963461	1	1982		BROWNE_HCMV_INFECTION_18HR_UP	no	125	-0.165776	-0.653806	0.990494	1	1982
LEE_AGING_MUSCLE_DN	no	24	-0.204387	-0.58279	0.987319	1	1983		GAJATE_RESPONSE_TO_TRABECTEDIN_DN	no	16	-0.243846	-0.654959	0.921277	1	1983
HINATA_NFKB_TARGETS_FIBROBLAST_UP	no	45	-0.182105	-0.586024	0.994536	1	1984		BARRIER_CANCER_RELAPSE_NORMAL_SAMPLE_DN	no	28	-0.218573	-0.655876	0.941296	1	1984
NAGY_TFTC_COMPONENTS_HUMAN	no	17	-0.226193	-0.587776	0.957447	1	1985		RAO_BOUND_BY_SALL4_ISOFORM_B	no	319	-0.148762	-0.659153	1	1	1985
BOYLAN_MULTIPLE_MYELOMA_C_UP	no	33	-0.195357	-0.591823	0.979284	1	1986		WEIGEL_OXIDATIVE_STRESS_RESPONSE	no	23	-0.230033	-0.659294	0.929607	1	1986
BILD_CTNNB1_ONCOGENIC_SIGNATURE	no	57	-0.176213	-0.594261	0.996479	1	1987		DING_LUNG_CANCER_EXPRESSION_BY_COPY_NUMBER	no	98	-0.174765	-0.660673	0.998012	1	1987
AIYAR_COBRA1_TARGETS_DN	no	22	-0.214082	-0.595461	0.954023	1	1988		LEE_AGING_CEREBELLUM_DN	no	36	-0.211234	-0.66192	0.95842	1	1988
YIH_RESPONSE_TO_ARSENITE_C4	no	11	-0.256598	-0.596856	0.914934	1	1989		TONKS_TARGETS_OF_RUNX1_RUNX1T1_FUSION_SUSTAINDED_IN_ERYTHROCYTE_UP	no	21	-0.236126	-0.662447	0.918605	1	1989
KYNG_RESPONSE_TO_H2O2_VIA_ERCC6	no	14	-0.237286	-0.601515	0.937143	1	1990		DELACROIX_RAR_TARGETS_UP	no	27	-0.222839	-0.663206	0.938272	1	1990
XU_RESPONSE_TO_TRETINOIN_AND_NSC682994_DN	no	13	-0.250569	-0.606088	0.944238	1	1991		GARGALOVIC_RESPONSE_TO_OXIDIZED_PHOSPHOLIPIDS_YELLOW_DN	no	20	-0.241055	-0.66351	0.929412	1	1991
YAO_TEMPORAL_RESPONSE_TO_PROGESTERONE_CLUSTER_7	no	59	-0.180271	-0.610235	0.990758	1	1992		KIM_MYCN_AMPLIFICATION_TARGETS_DN	no	72	-0.180624	-0.663749	0.989899	1	1992
GAUSSMANN_MLL_AF4_FUSION_TARGETS_C_UP	no	113	-0.16206	-0.614139	1	1	1993		SMID_BREAST_CANCER_ERBB2_UP	no	62	-0.189076	-0.664784	0.966337	1	1993
BACOLOD_RESISTANCE_TO_ALKYLATING_AGENTS_DN	no	37	-0.198659	-0.616333	0.983754	1	1994		BROWNE_HCMV_INFECTION_4HR_UP	no	24	-0.230521	-0.665428	0.909853	1	1994
SESTO_RESPONSE_TO_UV_C5	no	36	-0.196633	-0.616961	0.978102	1	1995		PUJANA_BREAST_CANCER_LIT_INT_NETWORK	no	94	-0.177469	-0.667812	0.986084	1	1995
LEE_METASTASIS_AND_RNA_PROCESSING_UP	no	16	-0.24708	-0.621975	0.957009	1	1996		BRACHAT_RESPONSE_TO_CAMPTOTHECIN_UP	no	21	-0.238391	-0.669533	0.913215	1	1996
[truncated: 590 more rows]
